# Supplementary material for: Gene expression profiling reveals a role of immune system and inflammation in innate and stress-induced anxiety-like behavior
Source: Front Genet. 2023 May 16;14:1173376. doi: 10.3389/fgene.2023.1173376 (PMC10229056; doi:10.3389/fgene.2023.1173376)
Supplement: Supplementary file 1 [file Table2.XLSX]

## Sheet: C57BL-6NCrl sus_vs_con_mPFC
Table S2. Differentially expressed genes in the medial prefrontal cortex (mPFC) and ventral hippocampus (vHPC) of C57BL/6NCrl and DBA/2NCrl mice after chronic social defeat stress.
Complete gene list obtained after differential gene expression analysis using limma eBayes in the mPFC (sheets 1 and 2) and vHPC (sheets 3 and 4) of C57BL/6NCrl and DBA/2NCrl mice that experienced chronic social defeat stress. We compared susceptible mice to corresponding controls.
Gene Human ID	HGNC.symbol	Gene.stable.ID.y	exterl_gene_me	logFC	AveExpr	t	P.Value	adj.P.Val	B
		ENSMUSG00000069306	Hist1h4m	-4.65562	-3.60862	-4.97051	2.3e-05	0.0108928	-0.736483
ENSG00000198840	MT-ND3	ENSMUSG00000064360	mt-Nd3	-5.52799	-1.6626	-3.53655	0.00129105	0.0508089	-2.21081
ENSG00000151882	CCL28	ENSMUSG00000074715	Ccl28	-1.67682	0.844355	-5.94595	1.4e-06	0.00385355	4.48986
		ENSMUSG00000090015	Gm15446	-2.65577	4.39682	-4.13111	0.000250948	0.0265613	0.501845
		ENSMUSG00000085235	Gm12576	-2.58102	-2.86919	-3.06727	0.00443827	0.0863321	-2.72887
ENSG00000248712	CCDC153	ENSMUSG00000070306	Ccdc153	-2.80573	-2.0336	-2.80529	0.0085788	0.118121	-3.16453
		ENSMUSG00000061991	Hist1h2af	-1.51487	-0.418419	-3.94391	0.000423207	0.032499	-0.901666
		ENSMUSG00000072844	G530011O06Rik	-1.29358	-1.31359	-4.18573	0.000215252	0.0253302	-0.0122061
ENSG00000170054	SERPI9	ENSMUSG00000058260	Serpi9	-2.35173	-0.25752	-2.60232	0.0140405	0.149277	-3.03948
ENSG00000144451	SPAG16	ENSMUSG00000053153	Spag16	-1.20764	0.339558	-4.06533	0.000301722	0.0285717	-0.171214
ENSG00000016082	ISL1	ENSMUSG00000042258	Isl1	-3.03489	-2.24394	-2.03845	0.0500549	0.273376	-3.96148
ENSG00000174429	ABRA	ENSMUSG00000042895	Abra	-0.852978	-0.235155	-4.90353	2.79e-05	0.0117365	1.27298
ENSG00000111665	CDCA3	ENSMUSG00000023505	Cdca3	-0.998223	0.0610629	-4.36634	0.000129253	0.0210554	0.204895
ENSG00000158859	ADAMTS4	ENSMUSG00000006403	Adamts4	-0.774723	3.7799	-5.26024	9.99e-06	0.00823322	3.45832
ENSG00000170819	BFSP2	ENSMUSG00000032556	Bfsp2	-0.778458	2.32773	-5.1232	1.48e-05	0.0100317	2.90917
ENSG00000010610	CD4	ENSMUSG00000023274	Cd4	-1.64938	-0.447519	-2.94643	0.00603315	0.0996016	-2.50891
ENSG00000123560	PLP1	ENSMUSG00000031425	Plp1	-0.762241	8.98485	-5.06264	1.76e-05	0.0104481	2.83474
ENSG00000172548	NIPAL4	ENSMUSG00000020411	Nipal4	-0.861956	1.51013	-4.58583	6.92e-05	0.0187385	1.40375
ENSG00000008197	TFAP2D	ENSMUSG00000042596	Tfap2d	-2.1419	0.296886	-2.40562	0.0222573	0.184951	-3.28181
		ENSMUSG00000110205	Gm33594	-1.05503	-0.614764	-3.92431	0.000446867	0.0332548	-0.947842
ENSG00000092853	CLSPN	ENSMUSG00000042489	Clspn	-1.2461	0.710431	-3.49115	0.00145867	0.053146	-1.23113
ENSG00000168314	MOBP	ENSMUSG00000032517	Mobp	-0.887253	8.35216	-4.42774	0.000108592	0.0207075	1.09001
ENSG00000166803	PCLAF	ENSMUSG00000040204	Pclaf	-1.27348	-0.286293	-3.4229	0.00175081	0.0570103	-1.63248
ENSG00000172005	MAL	ENSMUSG00000027375	Mal	-0.852335	6.93737	-4.54774	7.72e-05	0.0194964	1.42447
		ENSMUSG00000086006	Gm13293	-0.928828	0.636862	-4.26361	0.000172838	0.0229799	0.264114
		ENSMUSG00000083283	Gm15361	-0.538056	2.88919	-6.42406	3.58e-07	0.00339442	6.26844
ENSG00000064787	BCAS1	ENSMUSG00000013523	Bcas1	-0.748904	6.71197	-4.95064	2.43e-05	0.0112344	2.53741
		ENSMUSG00000109792	Gm45426	-0.933496	2.05312	-4.16544	0.000227887	0.0256039	0.510764
ENSG00000113296	THBS4	ENSMUSG00000021702	Thbs4	-1.44908	2.10228	-3.05391	0.00459256	0.0878008	-2.01677
ENSG00000179178	TMEM125	ENSMUSG00000050854	Tmem125	-0.798375	1.44954	-4.57374	7.17e-05	0.0188892	1.30118
ENSG00000105695	MAG	ENSMUSG00000036634	Mag	-0.815816	5.32876	-4.41574	0.000112355	0.0207075	1.12461
ENSG00000070748	CHAT	ENSMUSG00000021919	Chat	-1.4635	-0.47076	-2.92815	0.00631719	0.101428	-2.56366
ENSG00000197629	MPEG1	ENSMUSG00000046805	Mpeg1	-0.460116	3.8717	-6.82691	1.16e-07	0.00218903	7.54608
ENSG00000169562	GJB1	ENSMUSG00000047797	Gjb1	-0.813163	1.73251	-4.38126	0.000123902	0.0210554	0.974094
ENSG00000180739	S1PR5	ENSMUSG00000045087	S1pr5	-0.801875	3.62527	-4.4251	0.000109408	0.0207075	1.25181
ENSG00000131203	IDO1	ENSMUSG00000031551	Ido1	-1.77533	-0.859935	-2.51873	0.0171132	0.163586	-3.20372
		ENSMUSG00000104093	A330015K06Rik	-1.01108	1.41653	-3.65501	0.000936756	0.0457406	-0.698001
ENSG00000197430	OPALIN	ENSMUSG00000050121	Opalin	-0.955322	3.85578	-3.77976	0.000666	0.0394314	-0.423518
		ENSMUSG00000085041	BB031773	-1.03378	0.443639	-3.57081	0.00117706	0.0494872	-1.23437
		ENSMUSG00000072407	Gm6419	-0.595178	2.47963	-5.2415	1.05e-05	0.00824716	3.23637
ENSG00000205116	TMEM88B	ENSMUSG00000073680	Tmem88b	-0.738147	4.09143	-4.45146	0.000101515	0.0207075	1.30537
		ENSMUSG00000107756	Gm44164	-0.554158	3.76298	-5.51018	4.87e-06	0.00659082	4.11602
ENSG00000136541	ERMN	ENSMUSG00000026830	Ermn	-0.787173	5.76782	-4.19989	0.000206844	0.024647	0.524856
		ENSMUSG00000044424	Gm9493	-0.525006	2.11665	-5.61818	3.57e-06	0.00659082	4.42454
ENSG00000139629	GALNT6	ENSMUSG00000037280	Galnt6	-0.754819	3.1503	-4.26236	0.000173447	0.0229799	0.835038
ENSG00000152611	CAPSL	ENSMUSG00000039676	Capsl	-0.972612	0.0680855	-3.55515	0.0012279	0.0497664	-1.32988
ENSG00000011426	ANLN	ENSMUSG00000036777	Anln	-0.731741	4.82431	-4.30917	0.000151964	0.0218311	0.882978
ENSG00000149295	DRD2	ENSMUSG00000032259	Drd2	-1.73108	0.00271901	-2.36167	0.024611	0.193173	-3.35599
ENSG00000021355	SERPINB1	ENSMUSG00000044734	Serpinb1a	-0.692466	2.76318	-4.43579	0.000106135	0.0207075	1.25318
ENSG00000283297	TEX52	ENSMUSG00000079304	4933413G19Rik	-0.970662	0.160563	-3.46991	0.00154413	0.0540834	-1.41733
ENSG00000197971	MBP	ENSMUSG00000041607	Mbp	-0.697993	9.03656	-4.36992	0.000127951	0.0210554	0.932721
ENSG00000206199	ANKUB1	ENSMUSG00000074591	Ankub1	-0.877111	0.770988	-3.70316	0.000821512	0.0433548	-0.805596
		ENSMUSG00000094114		-0.700111	2.31364	-4.32352	0.000145919	0.0215982	0.958757
ENSG00000120913	PDLIM2	ENSMUSG00000022090	Pdlim2	-0.786399	1.69168	-3.96164	0.000402864	0.0318136	0.00923843
ENSG00000248235		ENSMUSG00000022090	Pdlim2	-0.786399	1.69168	-3.96164	0.000402864	0.0318136	0.00923843
ENSG00000146360	GPR6	ENSMUSG00000046922	Gpr6	-1.42048	0.506366	-2.61284	0.0136922	0.147645	-2.89043
ENSG00000172197	MBOAT1	ENSMUSG00000038732	Mboat1	-0.615842	0.943428	-4.56831	7.28e-05	0.0188892	1.1475
ENSG00000176381	PRR18	ENSMUSG00000055945	Prr18	-0.73344	4.20303	-3.99251	0.000369708	0.0310018	0.0905428
ENSG00000035687	ADSS2	ENSMUSG00000015961	Adss	-0.419421	6.94666	-5.98771	1.24e-06	0.00385355	5.40316
ENSG00000260220	CCDC187	ENSMUSG00000048038	Ccdc187	-1.16796	0.472932	-2.85426	0.00759873	0.110744	-2.4794
ENSG00000213347	MXD3	ENSMUSG00000021485	Mxd3	-0.851934	-0.20788	-3.5443	0.00126436	0.0503896	-1.44138
ENSG00000164303	ENPP6	ENSMUSG00000038173	Enpp6	-0.691308	3.36302	-4.0926	0.00027955	0.0282118	0.401777
ENSG00000132702	HAPLN2	ENSMUSG00000004894	Hapln2	-0.701496	2.5305	-4.04631	0.000318188	0.0291226	0.279239
ENSG00000160868	CYP3A4	ENSMUSG00000029727	Cyp3a13	-0.774545	-0.114246	-3.71934	0.00078597	0.0423074	-1.14699
ENSG00000160870	CYP3A7	ENSMUSG00000029727	Cyp3a13	-0.774545	-0.114246	-3.71934	0.00078597	0.0423074	-1.14699
ENSG00000282301	CYP3A7-CYP3A51P	ENSMUSG00000029727	Cyp3a13	-0.774545	-0.114246	-3.71934	0.00078597	0.0423074	-1.14699
ENSG00000021461	CYP3A43	ENSMUSG00000029727	Cyp3a13	-0.774545	-0.114246	-3.71934	0.00078597	0.0423074	-1.14699
ENSG00000106258	CYP3A5	ENSMUSG00000029727	Cyp3a13	-0.774545	-0.114246	-3.71934	0.00078597	0.0423074	-1.14699
ENSG00000141540	TTYH2	ENSMUSG00000034714	Ttyh2	-0.609055	4.87205	-4.39049	0.000120701	0.0209798	1.0893
		ENSMUSG00000104494	Gm37111	-0.789929	0.601525	-3.6378	0.000981649	0.0460593	-0.963963
ENSG00000065675	PRKCQ	ENSMUSG00000026778	Prkcq	-0.52778	3.38335	-4.83391	3.4e-05	0.0137275	2.3133
ENSG00000076706	MCAM	ENSMUSG00000032135	Mcam	-0.590799	3.559	-4.35826	0.000132249	0.0210554	1.07549
ENSG00000118322	ATP10B	ENSMUSG00000055415	Atp10b	-0.670815	1.134	-3.97401	0.000389239	0.0313809	-0.0937241
ENSG00000206557	TRIM71	ENSMUSG00000079259	Trim71	-0.857499	0.938247	-3.34354	0.00216152	0.0619891	-1.49205
		ENSMUSG00000099440	Gm29593	-0.79262	0.536045	-3.52828	0.00132011	0.0509446	-1.29204
ENSG00000285526		ENSMUSG00000057092	Fxyd3	-0.855234	-0.190221	-3.34621	0.00214632	0.0617996	-1.76313
ENSG00000089356	FXYD3	ENSMUSG00000057092	Fxyd3	-0.855234	-0.190221	-3.34621	0.00214632	0.0617996	-1.76313
ENSG00000204655	MOG	ENSMUSG00000076439	Mog	-0.713868	3.77645	-3.78126	0.000663273	0.0393978	-0.415207
ENSG00000138653	NDST4	ENSMUSG00000027971	Ndst4	-1.63732	4.33036	-2.12573	0.0415417	0.248912	-4.12425
ENSG00000136108	CKAP2	ENSMUSG00000037725	Ckap2	-0.605169	0.725104	-4.22402	0.000193253	0.0239305	0.339981
ENSG00000198121	LPAR1	ENSMUSG00000038668	Lpar1	-0.580511	5.50673	-4.29725	0.000157171	0.0220575	0.799951
		ENSMUSG00000089990	Gm15852	-0.699594	-0.313211	-3.74157	0.000739565	0.0406791	-1.09845
ENSG00000173786	CNP	ENSMUSG00000006782	Cnp	-0.657076	6.39584	-3.90785	0.000467731	0.0339526	-0.279273
ENSG00000134198	TSPAN2	ENSMUSG00000027858	Tspan2	-0.609127	5.92872	-4.10878	0.000267163	0.0277532	0.269558
ENSG00000147488	ST18	ENSMUSG00000033740	St18	-0.715928	3.70386	-3.66448	0.000912917	0.0451596	-0.695104
ENSG00000054690	PLEKHH1	ENSMUSG00000060716	Plekhh1	-0.627263	4.78119	-4.02197	0.000340559	0.0300104	0.124136
		ENSMUSG00000098097	6530403H02Rik	-0.799607	3.44956	-3.35605	0.00209109	0.0615185	-1.39873
ENSG00000198835	GJC2	ENSMUSG00000043448	Gjc2	-0.710073	2.36668	-3.64076	0.00097377	0.0460593	-0.694703
ENSG00000176402	GJC3	ENSMUSG00000056966	Gjc3	-0.527194	4.41934	-4.46849	9.67e-05	0.0207075	1.32563
ENSG00000101871	MID1	ENSMUSG00000035299	Mid1	-0.862087	1.4491	-3.1511	0.00357658	0.0781166	-1.80613
ENSG00000147041	SYTL5	ENSMUSG00000054453	Sytl5	-0.593903	3.57514	-4.08832	0.000282922	0.0282118	0.393759
ENSG00000013297	CLDN11	ENSMUSG00000037625	Cldn11	-0.685662	5.09922	-3.6862	0.00086043	0.0435875	-0.77565
ENSG00000159173	TNNI1	ENSMUSG00000026418	Tnni1	-0.724805	-0.569929	-3.54468	0.00126307	0.0503896	-1.10882
ENSG00000174607	UGT8	ENSMUSG00000032854	Ugt8a	-0.608581	5.90783	-3.98578	0.000376699	0.0310018	-0.0523637
ENSG00000102934	PLLP	ENSMUSG00000031775	Pllp	-0.569742	3.63461	-4.16216	0.00023	0.0256039	0.568284
		ENSMUSG00000086999	Bcas1os2	-0.887307	-0.810071	-3.04866	0.00465467	0.0885619	-2.34952
ENSG00000128271	ADORA2A	ENSMUSG00000020178	Adora2a	-1.45558	1.34969	-2.16195	0.0384043	0.240725	-3.66848
ENSG00000204950	LRRC10B	ENSMUSG00000090291	Lrrc10b	-1.17696	1.05512	-2.49678	0.0180168	0.167865	-3.0884
ENSG00000129534	MIS18BP1	ENSMUSG00000047534	Mis18bp1	-0.686685	0.868581	-3.60124	0.001084	0.0482857	-0.996809
ENSG00000181656	GPR88	ENSMUSG00000068696	Gpr88	-1.00948	5.16079	-2.74435	0.00996373	0.126354	-3.03973
		ENSMUSG00000102349	Gm37376	-0.660014	4.88376	-3.67907	0.000877318	0.0441852	-0.78747
ENSG00000135577	NMBR	ENSMUSG00000019865	Nmbr	-1.0685	2.60248	-2.63377	0.013023	0.144157	-2.87328
		ENSMUSG00000097326	A330048O09Rik	-0.527604	0.572665	-4.25401	0.000177587	0.0233392	0.300198
ENSG00000170775	GPR37	ENSMUSG00000039904	Gpr37	-0.581092	5.31959	-3.90138	0.000476185	0.0343034	-0.230745
ENSG00000180964	TCEAL8	ENSMUSG00000051579	Tceal8	-0.331799	5.83399	-5.89226	1.63e-06	0.00385355	5.15262
		ENSMUSG00000069554	I830134H01Rik	-0.7133	-1.11045	-3.36081	0.00206489	0.0614152	-1.71566
ENSG00000241563	CORT	ENSMUSG00000028971	Cort	-0.675741	0.390012	-3.46371	0.00156999	0.0545339	-1.30047
ENSG00000006042	TMEM98	ENSMUSG00000035413	Tmem98	-0.57621	1.58255	-3.85483	0.0005416	0.0357532	-0.261207
ENSG00000174721	FGFBP3	ENSMUSG00000047632	Fgfbp3	-0.584206	1.97803	-3.78743	0.000652114	0.0392705	-0.360432
ENSG00000167088	SNRPD1	ENSMUSG00000002477	Snrpd1	-0.368199	4.73224	-5.29917	8.94e-06	0.00769524	3.5554
ENSG00000121152	NCAPH	ENSMUSG00000034906	Ncaph	-0.617647	1.70402	-3.62272	0.00102267	0.0465621	-0.842376
		ENSMUSG00000050141	Fam205c	-0.794424	-0.821868	-3.03756	0.00478845	0.0894695	-2.16483
		ENSMUSG00000104117	Gm20743	-0.640701	-0.78628	-3.52277	0.00133986	0.0509446	-1.19545
ENSG00000164125	GASK1B	ENSMUSG00000027955	Fam198b	-0.561215	4.09838	-3.86095	0.000532533	0.0356391	-0.186148
		ENSMUSG00000078134	Gm12355	-0.631652	-0.0400248	-3.54256	0.00127032	0.0503896	-1.35068
ENSG00000135678	CPM	ENSMUSG00000020183	Cpm	-0.606546	3.05917	-3.63093	0.00100012	0.046103	-0.724412
ENSG00000140798	ABCC12	ENSMUSG00000036872	Abcc12	-1.19914	0.240661	-2.25936	0.0309884	0.215883	-3.50076
		ENSMUSG00000107176	Gm9794	-0.333111	5.13391	-5.56892	4.11e-06	0.00659082	4.28291
		ENSMUSG00000087084	Gm13016	-0.772604	-1.01758	-3.01302	0.00509724	0.0921019	-2.33484
ENSG00000021300	PLEKHB1	ENSMUSG00000030701	Plekhb1	-0.507955	6.57035	-4.0317	0.000331439	0.029481	0.0446226
		ENSMUSG00000085658	Gm15704	-0.664121	-0.92919	-3.33985	0.00218269	0.0621854	-1.67873
		ENSMUSG00000109754	Gm39214	-0.663271	1.32666	-3.33907	0.00218722	0.0622209	-1.43457
ENSG00000167755	KLK6	ENSMUSG00000050063	Klk6	-0.845616	-0.368824	-2.8089	0.00850274	0.11805	-2.66866
ENSG00000133636	NTS	ENSMUSG00000019890	Nts	-1.08007	0.877882	-2.36921	0.0241915	0.191428	-3.30227
ENSG00000108370	RGS9	ENSMUSG00000020599	Rgs9	-0.916432	4.7765	-2.64991	0.0125279	0.141676	-3.20509
ENSG00000115665	SLC5A7	ENSMUSG00000023945	Slc5a7	-0.905192	1.76974	-2.65732	0.0123063	0.140516	-2.80152
		ENSMUSG00000095334	Gm21984	-0.624697	1.67673	-3.42455	0.00174313	0.0570103	-1.22385
ENSG00000119912	IDE	ENSMUSG00000056999	Ide	-0.519737	6.48775	-3.88694	0.000495608	0.0345213	-0.336896
ENSG00000126860	EVI2A	ENSMUSG00000078771	Evi2a	-0.575566	3.83373	-3.60539	0.00107189	0.0480095	-0.842754
ENSG00000265118		ENSMUSG00000078771	Evi2a	-0.575566	3.83373	-3.60539	0.00107189	0.0480095	-0.842754
		ENSMUSG00000105422	Gm6089	-0.660949	0.0673013	-3.26604	0.002651	0.0680567	-1.80597
		ENSMUSG00000110027	C030029H02Rik	-0.759563	2.34799	-2.96042	0.00582396	0.0985009	-2.22241
		ENSMUSG00000100147	1700047M11Rik	-0.666613	3.07495	-3.23686	0.0028615	0.0701786	-1.66934
ENSG00000163568	AIM2	ENSMUSG00000037860	Aim2	-0.608512	1.94348	-3.44498	0.00165063	0.0558442	-1.15085
ENSG00000136487	GH2	ENSMUSG00000020713	Gh	-2.23144	-0.905135	-1.38789	0.175002	0.491853	-4.50529
ENSG00000136488	CSH1	ENSMUSG00000020713	Gh	-2.23144	-0.905135	-1.38789	0.175002	0.491853	-4.50529
ENSG00000204414	CSHL1	ENSMUSG00000020713	Gh	-2.23144	-0.905135	-1.38789	0.175002	0.491853	-4.50529
ENSG00000213218	CSH2	ENSMUSG00000020713	Gh	-2.23144	-0.905135	-1.38789	0.175002	0.491853	-4.50529
ENSG00000259384	GH1	ENSMUSG00000020713	Gh	-2.23144	-0.905135	-1.38789	0.175002	0.491853	-4.50529
ENSG00000285947		ENSMUSG00000020713	Gh	-2.23144	-0.905135	-1.38789	0.175002	0.491853	-4.50529
ENSG00000167641	PPP1R14A	ENSMUSG00000037166	Ppp1r14a	-0.647433	2.88321	-3.27706	0.00257539	0.0668402	-1.5565
		ENSMUSG00000020486	2004-09-01	-0.39679	7.12838	-4.62084	6.26e-05	0.0182402	1.6238
		ENSMUSG00000073125	Xlr3b	-1.13725	0.804861	-2.21513	0.0341793	0.227373	-3.54926
ENSG00000131747	TOP2A	ENSMUSG00000020914	Top2a	-0.93232	2.63333	-2.53651	0.016412	0.161109	-3.11963
ENSG00000091513	TF	ENSMUSG00000032554	Trf	-0.562439	3.57692	-3.57701	0.00115749	0.0490842	-0.894951
		ENSMUSG00000100192	Gm29587	-0.830219	-0.627648	-2.72129	0.0105403	0.129672	-2.84337
ENSG00000148773	MKI67	ENSMUSG00000031004	Mki67	-0.791026	3.15592	-2.80309	0.00862539	0.118504	-2.62336
		ENSMUSG00000109088	Gm44593	-0.753297	-0.270393	-2.88892	0.00696978	0.106871	-2.53284
ENSG00000186462	P1L2	ENSMUSG00000082229	p1l2	-0.32129	7.0084	-5.30113	8.89e-06	0.00769524	3.50279
ENSG00000185222	TCEAL9	ENSMUSG00000042712	Tceal9	-0.264559	6.72221	-6.16474	7.48e-07	0.00385355	5.88983
ENSG00000112280	COL9A1	ENSMUSG00000026147	Col9a1	-0.560462	0.888022	-3.52969	0.00131511	0.0509446	-1.09648
		ENSMUSG00000085001	Rapgef4os2	-0.726369	1.1498	-2.94946	0.00598734	0.0996016	-2.24428
		ENSMUSG00000086844	B230206H07Rik	-0.720588	0.679205	-2.95264	0.00593952	0.0994101	-2.26511
ENSG00000118307	DI7	ENSMUSG00000043541	Casc1	-0.464533	2.11351	-4.00867	0.000353426	0.0306119	0.171317
		ENSMUSG00000075555	Gm10863	-0.609145	1.31617	-3.30119	0.00241707	0.0648638	-1.4905
ENSG00000100146	SOX10	ENSMUSG00000033006	Sox10	-0.452687	2.95937	-4.06367	0.00030312	0.0285717	0.330984
		ENSMUSG00000069682	Gm10275	-0.29768	4.98399	-5.52818	4.62e-06	0.00659082	4.17484
ENSG00000135362	PRR5L	ENSMUSG00000032841	Prr5l	-0.5601	3.11992	-3.48357	0.00148862	0.0535169	-1.08213
ENSG00000161249	DMKN	ENSMUSG00000060962	Dmkn	-0.717663	0.825125	-2.90102	0.00676215	0.105228	-2.32724
ENSG00000162670	BRINP3	ENSMUSG00000035131	Brinp3	-0.393036	5.8553	-4.42481	0.000109499	0.0207075	1.13069
ENSG00000108381	ASPA	ENSMUSG00000020774	Aspa	-0.52308	4.4089	-3.59403	0.00110537	0.0488421	-0.941472
		ENSMUSG00000087627	A230059L01Rik	-0.779052	-1.18951	-2.68203	0.0115937	0.136262	-2.86219
ENSG00000181778	TMEM252	ENSMUSG00000048572	Tmem252	-0.707471	-0.237219	-2.86449	0.00740788	0.109985	-2.54868
		ENSMUSG00000086939	Gm13530	-0.830895	-0.759327	-2.56264	0.0154293	0.156406	-3.1035
ENSG00000156384	SFR1	ENSMUSG00000025066	Sfr1	-0.28428	6.71779	-5.43268	6.09e-06	0.00726145	3.86979
ENSG00000133874	RNF122	ENSMUSG00000039328	Rnf122	-0.499165	1.97799	-3.60066	0.0010857	0.0482857	-0.791359
ENSG00000073417	PDE8A	ENSMUSG00000025584	Pde8a	-0.488051	3.87192	-3.65237	0.000943502	0.0457406	-0.741008
		ENSMUSG00000082875	Gm12598	-0.531022	0.144359	-3.43962	0.00167442	0.0563474	-1.53383
ENSG00000082996	RNF13	ENSMUSG00000036503	Rnf13	-0.282557	7.00074	-5.43002	6.13e-06	0.00726145	3.85946
ENSG00000206535	LNP1	ENSMUSG00000109588	Lnp1	-1.14771	0.0615889	-2.01944	0.0521008	0.27751	-3.82956
ENSG00000164687	FABP5	ENSMUSG00000027533	Fabp5	-0.335014	5.45628	-4.77233	4.06e-05	0.0141614	2.07073
		ENSMUSG00000108778	Gm20083	-0.659492	0.493296	-2.95224	0.00594542	0.0994108	-2.30968
ENSG00000198753	PLXNB3	ENSMUSG00000031385	Plxnb3	-0.510029	4.1904	-3.52547	0.00133015	0.0509446	-1.08519
		ENSMUSG00000090671	Gm5067	-0.614779	1.63533	-3.0755	0.00434561	0.0855897	-1.96842
ENSG00000091986	CCDC80	ENSMUSG00000022665	Ccdc80	-0.349941	4.16064	-4.57204	7.2e-05	0.0188893	1.61676
ENSG00000204592	HLA-E	ENSMUSG00000091705	H2-Q2	-1.0748	-1.51982	-2.08567	0.0452755	0.260632	-3.95908
		ENSMUSG00000085788	4930470G03Rik	-0.596886	1.51096	-3.12515	0.00382467	0.0801574	-1.86095
ENSG00000063438	AHRR	ENSMUSG00000021575	Ahrr	-0.557868	1.45914	-3.27349	0.00259962	0.0670101	-1.56677
ENSG00000151365	THRSP	ENSMUSG00000035686	Thrsp	-0.387708	3.53896	-4.20331	0.000204863	0.0246089	0.654122
		ENSMUSG00000103001	A930005N03Rik	-0.633291	0.231699	-2.97192	0.0056572	0.0971201	-2.28975
		ENSMUSG00000083364	Llph-ps2	-0.38101	2.80231	-4.22853	0.000190814	0.0239305	0.739455
		ENSMUSG00000108219	Gm44101	-0.64169	1.10927	-2.92873	0.00630796	0.101366	-2.27651
ENSG00000155324	GRAMD2B	ENSMUSG00000001700	Gramd3	-0.455672	0.426432	-3.68733	0.000857777	0.0435695	-0.616529
		ENSMUSG00000100666	1700007F19Rik	-0.602875	0.549407	-3.03095	0.00486986	0.0902782	-2.16004
ENSG00000177425	PAWR	ENSMUSG00000035873	Pawr	-0.394337	2.07704	-4.06944	0.000298266	0.0285717	0.327089
ENSG00000142611	PRDM16	ENSMUSG00000039410	Prdm16	-0.418078	3.30874	-3.89987	0.000478183	0.0343169	-0.081253
		ENSMUSG00000104621	Gm43185	-0.899239	-0.654186	-2.29201	0.028807	0.20911	-3.50022
		ENSMUSG00000104651	Gm21168	-0.712916	0.296568	-2.6853	0.0115024	0.135863	-2.79647
		ENSMUSG00000099696	2900052N01Rik	-0.290401	4.80811	-5.04745	1.84e-05	0.0105215	2.87107
ENSG00000117724	CENPF	ENSMUSG00000026605	Cenpf	-0.713387	2.40013	-2.6685	0.0119792	0.138805	-2.82228
		ENSMUSG00000100832	Gm29260	-0.880037	-0.00905174	-2.29672	0.0285042	0.208258	-3.43117
		ENSMUSG00000097275	Gm26648	-0.653669	1.21599	-2.81489	0.0083777	0.117139	-2.49492
ENSG00000141052	MYOCD	ENSMUSG00000020542	Myocd	-0.672632	-0.240509	-2.75459	0.00971725	0.125206	-2.77464
		ENSMUSG00000086544	Chn1os3	-0.568251	4.25623	-3.08239	0.00426948	0.0850574	-2.15991
ENSG00000103184	SEC14L5	ENSMUSG00000091712	Sec14l5	-0.585364	2.21852	-3.0107	0.00512742	0.0923423	-2.11458
ENSG00000133101	CC1	ENSMUSG00000027793	Cc1	-0.568335	-0.354035	-3.07134	0.00439221	0.0857306	-2.31084
		ENSMUSG00000097665	Gm16853	-0.607219	-0.44151	-2.93289	0.00624233	0.101083	-2.53631
		ENSMUSG00000097799	Gm26899	-0.590773	2.66166	-2.98348	0.0054941	0.0955843	-2.20575
		ENSMUSG00000105388	Rpl36a-ps2	-0.315969	5.34658	-4.62967	6.11e-05	0.0180996	1.70659
ENSG00000135926	TMBIM1	ENSMUSG00000006301	Tmbim1	-0.347878	4.42185	-4.31608	0.000149022	0.0218311	0.926763
ENSG00000081803	CADPS2	ENSMUSG00000017978	Cadps2	-0.334143	7.39883	-4.4287	0.000108296	0.0207075	1.09789
		ENSMUSG00000083657	Gm12245	-0.608635	-0.102285	-2.90638	0.00667191	0.104231	-2.42208
ENSG00000112561	TFEB	ENSMUSG00000023990	Tfeb	-0.399166	1.51742	-3.89034	0.000490958	0.0345213	-0.188396
ENSG00000136010	ALDH1L2	ENSMUSG00000020256	Aldh1l2	-0.453006	3.07638	-3.55373	0.00123261	0.0497934	-0.91731
		ENSMUSG00000072693	Gm10401	-0.799798	-0.62247	-2.39501	0.0228055	0.186554	-3.3359
ENSG00000179256	SMCO3	ENSMUSG00000043298	Smco3	-0.576664	2.58653	-2.9922	0.005374	0.0941581	-2.20356
ENSG00000196187	TMEM63A	ENSMUSG00000026519	Tmem63a	-0.465477	3.52565	-3.47035	0.00154233	0.0540834	-1.15559
ENSG00000156463	SH3RF2	ENSMUSG00000057719	Sh3rf2	-1.47216	0.323646	-1.55464	0.130115	0.427164	-4.43346
		ENSMUSG00000101671	Gm28221	-0.587464	1.85364	-2.94541	0.00604873	0.0996727	-2.24045
		ENSMUSG00000097617	Gm10687	-0.62796	0.142367	-2.80799	0.00852173	0.11809	-2.58465
		ENSMUSG00000085838	Chn1os1	-0.602648	2.87739	-2.88453	0.00704664	0.10732	-2.43363
		ENSMUSG00000024986	Hhex	-0.536579	-0.0368009	-3.1156	0.00392004	0.081493	-2.06844
ENSG00000159176	CSRP1	ENSMUSG00000026421	Csrp1	-0.364467	6.5589	-4.07759	0.000291547	0.0285717	0.165941
ENSG00000133134	BEX2	ENSMUSG00000042750	Bex2	-0.301616	6.86185	-4.65383	5.7e-05	0.0177076	1.71776
ENSG00000133169	BEX1	ENSMUSG00000042750	Bex2	-0.301616	6.86185	-4.65383	5.7e-05	0.0177076	1.71776
ENSG00000118298	CA14	ENSMUSG00000038526	Car14	-0.474947	2.39578	-3.35989	0.00206995	0.0614691	-1.34932
ENSG00000101049	SGK2	ENSMUSG00000017868	Sgk2	-0.637046	0.0983635	-2.73783	0.0101236	0.127399	-2.7192
ENSG00000155980	KIF5A	ENSMUSG00000074657	Kif5a	-0.344039	10.7827	-4.18806	0.000213844	0.0253218	0.450211
ENSG00000095564	BTAF1	ENSMUSG00000040565	Btaf1	-0.35539	7.66482	-4.08848	0.000282792	0.0282118	0.178944
ENSG00000148826	NKX6-2	ENSMUSG00000041309	Nkx6-2	-0.64688	0.806656	-2.69334	0.0112807	0.134417	-2.73847
ENSG00000153048	CARHSP1	ENSMUSG00000008393	Carhsp1	-0.546911	3.59807	-3.01939	0.00501541	0.0914551	-2.21526
ENSG00000184845	DRD1	ENSMUSG00000021478	Drd1	-0.749892	4.67366	-2.43016	0.0210341	0.179834	-3.60794
ENSG00000172348	RCAN2	ENSMUSG00000039601	Rcan2	-0.2364	6.93089	-5.51015	4.87e-06	0.00659082	4.08069
ENSG00000118194	TNNT2	ENSMUSG00000026414	Tnnt2	-0.42552	1.53638	-3.58434	0.00113477	0.0489733	-0.849402
ENSG00000185988	PLK5	ENSMUSG00000035486	Plk5	-0.411318	1.88775	-3.66869	0.000902511	0.0449047	-0.664225
ENSG00000177098	SCN4B	ENSMUSG00000046480	Scn4b	-0.607298	6.24809	-2.79997	0.00869199	0.118896	-2.99141
ENSG00000162490	DRAXIN	ENSMUSG00000029005	Draxin	-0.924126	-0.435606	-2.0937	0.0445042	0.258564	-3.74034
ENSG00000079616	KIF22	ENSMUSG00000030677	Kif22	-0.452513	1.6404	-3.41258	0.00179959	0.057351	-1.25786
ENSG00000102038	SMARCA1	ENSMUSG00000031099	Smarca1	-0.298091	7.70508	-4.58909	6.86e-05	0.0187385	1.53261
ENSG00000176597	B3GNT5	ENSMUSG00000022686	B3gnt5	-0.621012	1.46705	-2.74149	0.0100335	0.126633	-2.63709
ENSG00000125870	SNRPB2	ENSMUSG00000008333	Snrpb2	-0.265629	5.3061	-4.99163	2.16e-05	0.010791	2.69082
ENSG00000010278	CD9	ENSMUSG00000030342	Cd9	-0.389593	3.65535	-3.75599	0.000710899	0.0405361	-0.459924
ENSG00000181195	PENK	ENSMUSG00000045573	Penk	-0.75032	5.72234	-2.37729	0.0237499	0.189658	-3.86098
		ENSMUSG00000105255	Gm42413	-0.725624	-0.24762	-2.43254	0.0209187	0.179414	-3.22404
ENSG00000154175	ABI3BP	ENSMUSG00000035258	Abi3bp	-0.843269	4.82584	-2.18976	0.0361399	0.233006	-4.04997
		ENSMUSG00000097993	Ptprv	-0.986481	0.257909	-1.95704	0.0593394	0.294645	-3.91066
ENSG00000120051	CFAP58	ENSMUSG00000046585	Cfap58	-0.604543	-0.38423	-2.74126	0.0100392	0.126633	-2.84514
		ENSMUSG00000108790	Gm44806	-0.379709	1.49616	-3.76437	0.000694753	0.0399468	-0.48612
		ENSMUSG00000091864	Gm17102	-0.563899	0.654118	-2.85903	0.00750923	0.110458	-2.4793
ENSG00000108379	WNT3	ENSMUSG00000000125	Wnt3	-0.557847	1.04459	-2.85742	0.00753939	0.11065	-2.42129
ENSG00000244274	DBNDD2	ENSMUSG00000017734	Dbndd2	-0.33516	5.9018	-4.07008	0.000297739	0.0285717	0.159955
ENSG00000196507	TCEAL3	ENSMUSG00000031409	Tceal6	-0.318632	5.6389	-4.21962	0.000195668	0.0240722	0.581812
ENSG00000204065	TCEAL5	ENSMUSG00000031409	Tceal6	-0.318632	5.6389	-4.21962	0.000195668	0.0240722	0.581812
ENSG00000204071	TCEAL6	ENSMUSG00000031409	Tceal6	-0.318632	5.6389	-4.21962	0.000195668	0.0240722	0.581812
		ENSMUSG00000099597		-0.751622	-0.447015	-2.32436	0.0267843	0.201378	-3.43661
ENSG00000091428	RAPGEF4	ENSMUSG00000049044	Rapgef4	-0.340513	9.09523	-4.00824	0.000353848	0.0306119	-0.0378997
		ENSMUSG00000074776	Gm10754	-0.686768	0.144792	-2.45325	0.0199394	0.1753	-3.19267
		ENSMUSG00000105843	Gm19439	-0.699694	-0.764132	-2.41571	0.0217467	0.18311	-3.33825
ENSG00000047617	ANO2	ENSMUSG00000038115	Ano2	-1.01851	0.882616	-1.85896	0.0724862	0.322072	-4.09597
		ENSMUSG00000060424	Pantr1	-0.422212	5.64469	-3.39818	0.00186992	0.0578882	-1.53729
ENSG00000184357	H1-5	ENSMUSG00000058773	Hist1h1b	-0.515078	2.19029	-2.96014	0.00582812	0.0985009	-2.20948
ENSG00000137812	KNL1	ENSMUSG00000027326	Knl1	-0.677121	1.20881	-2.44069	0.0205282	0.178081	-3.19226
		ENSMUSG00000099875	Rbm3-ps	-0.4552	2.93701	-3.19227	0.00321427	0.0739049	-1.75262
ENSG00000196169	KIF19	ENSMUSG00000010021	Kif19a	-0.436732	1.70428	-3.28248	0.002539	0.0663623	-1.5212
		ENSMUSG00000093656	Gm20628	-0.477892	2.98077	-3.07786	0.00431941	0.0854229	-2.01488
ENSG00000138385	SSB	ENSMUSG00000068882	Ssb	-0.236206	7.68785	-5.08698	1.65e-05	0.0100558	2.90432
ENSG00000166869	CHP2	ENSMUSG00000030865	Chp2	-0.564326	0.0101997	-2.73386	0.0102221	0.128002	-2.71861
ENSG00000074370	ATP2A3	ENSMUSG00000020788	Atp2a3	-0.30553	2.35285	-4.17911	0.000219296	0.0256039	0.609389
		ENSMUSG00000100556	Gm28902	-0.619463	0.265685	-2.55548	0.0156931	0.157526	-2.99757
ENSG00000169607	CKAP2L	ENSMUSG00000048327	Ckap2l	-0.582417	0.345198	-2.66552	0.0120653	0.139001	-2.8041
ENSG00000117650	NEK2	ENSMUSG00000026622	Nek2	-0.459227	1.26544	-3.13761	0.00370362	0.0788414	-1.85542
ENSG00000123983	ACSL3	ENSMUSG00000032883	Acsl3	-0.219456	8.07413	-5.3135	8.57e-06	0.00769524	3.5309
ENSG00000272325	NUDT3	ENSMUSG00000024213	Nudt3	-0.336728	7.40204	-3.87262	0.000515635	0.0351735	-0.389782
		ENSMUSG00000099377	Gm6159	-0.259178	4.23005	-4.66694	5.49e-05	0.0173866	1.87168
ENSG00000118733	OLFM3	ENSMUSG00000027965	Olfm3	-0.338576	6.13338	-3.84843	0.000551266	0.0360148	-0.421181
		ENSMUSG00000082878	Gm12583	-0.434031	0.588059	-3.2297	0.00291551	0.0709039	-1.79584
ENSG00000164161	HHIP	ENSMUSG00000064325	Hhip	-0.45237	3.96446	-3.13529	0.00372588	0.0791373	-1.99502
ENSG00000197062	ZSCAN26	ENSMUSG00000022228	Zscan26	-0.195329	6.99862	-5.76008	2.38e-06	0.00500196	4.77312
ENSG00000176533	GNG7	ENSMUSG00000048240	Gng7	-0.558358	4.93603	-2.68712	0.0114519	0.135605	-3.11575
		ENSMUSG00000097675	1700101I11Rik	-0.434965	2.16753	-3.19042	0.00322975	0.0739913	-1.72189
		ENSMUSG00000093383	Gm20642	-0.801162	-0.226793	-2.09163	0.0447019	0.259474	-3.7352
ENSG00000156885	COX6A2	ENSMUSG00000030785	Cox6a2	-0.526209	1.02868	-2.791	0.0088863	0.120383	-2.55662
ENSG00000171766	GATM	ENSMUSG00000027199	Gatm	-0.350508	5.7347	-3.69461	0.000840914	0.0434547	-0.796648
		ENSMUSG00000082070	Gm1866	-0.442816	0.991573	-3.13961	0.00368452	0.0787704	-1.87938
ENSG00000102174	PHEX	ENSMUSG00000057457	Phex	-0.560351	1.4827	-2.66732	0.0120132	0.138805	-2.78087
ENSG00000143994	ABHD1	ENSMUSG00000006638	Abhd1	-0.376229	2.2872	-3.50537	0.00140403	0.0519546	-1.01109
ENSG00000126822	PLEKHG3	ENSMUSG00000052609	Plekhg3	-0.414956	3.4604	-3.27421	0.00259477	0.0670101	-1.61766
ENSG00000255072	PIGY	ENSMUSG00000010607	Pigyl	-0.299073	3.64649	-4.11447	0.000262935	0.0275224	0.447722
ENSG00000136153	LMO7	ENSMUSG00000033060	Lmo7	-0.365145	7.11523	-3.56987	0.00118005	0.0494872	-1.16738
		ENSMUSG00000108569	Gm4593	-0.599895	0.740783	-2.53099	0.0166265	0.162072	-3.02968
ENSG00000189431	RASSF10	ENSMUSG00000098132	Rassf10	-0.418131	0.873868	-3.2372	0.00285894	0.0701786	-1.65067
		ENSMUSG00000093460	Six3os1	-1.49932	-2.22645	-1.32316	0.195395	0.519427	-4.50645
		ENSMUSG00000083854	Djc19-ps	-0.292156	2.93611	-4.15651	0.000233677	0.0256039	0.565037
		ENSMUSG00000076612	Ighg2c	-0.414783	0.181378	-3.24862	0.00277477	0.069561	-1.59387
		ENSMUSG00000101856	1700096K18Rik	-0.467614	1.34048	-2.97083	0.00567279	0.0971201	-2.18912
ENSG00000143942	CHAC2	ENSMUSG00000020309	Chac2	-0.288733	4.42279	-4.15735	0.000233128	0.0256039	0.509705
		ENSMUSG00000058816	Ppp1r2-ps3	-0.626511	-0.58335	-2.42704	0.0211862	0.180339	-3.30689
		ENSMUSG00000082120	Gm15720	-0.353899	4.76708	-3.59243	0.00111018	0.0488421	-0.982567
		ENSMUSG00000037071	Scd1	-0.306629	6.94618	-3.96839	0.000395371	0.0316063	-0.132426
ENSG00000182329	KIAA2012	ENSMUSG00000047361	Gm973	-0.348842	3.45767	-3.62275	0.0010226	0.0465621	-0.780289
ENSG00000137033	IL33	ENSMUSG00000024810	Il33	-0.397195	4.26511	-3.30606	0.00238628	0.0648638	-1.66018
ENSG00000135406	PRPH	ENSMUSG00000023484	Prph	-0.682179	-0.332611	-2.27278	0.0300743	0.21378	-3.4855
		ENSMUSG00000087644	Gm14703	-0.540584	4.03625	-2.6654	0.0120689	0.139001	-3.08008
ENSG00000006128	TAC1	ENSMUSG00000061762	Tac1	-0.643994	3.70417	-2.36181	0.0246032	0.193173	-3.59134
ENSG00000197580	BCO2	ENSMUSG00000032066	Bco2	-0.273044	2.08156	-4.28531	0.000162565	0.0221786	0.853162
ENSG00000213853	EMP2	ENSMUSG00000022505	Emp2	-0.311945	4.0532	-3.88912	0.00049262	0.0345213	-0.154361
		ENSMUSG00000094437	Gm9830	-0.4157	1.15038	-3.16984	0.00340709	0.076211	-1.8108
ENSG00000140057	AK7	ENSMUSG00000041323	Ak7	-1.06417	-0.658336	-1.64899	0.109182	0.394687	-4.26653
ENSG00000211445	GPX3	ENSMUSG00000018339	Gpx3	-0.562761	0.722875	-2.56776	0.0152433	0.156031	-2.96489
		ENSMUSG00000097280	AI849053	-0.537459	-0.172605	-2.64011	0.0128263	0.143029	-2.92439
ENSG00000276043	UHRF1	ENSMUSG00000001228	Uhrf1	-0.631562	0.41434	-2.36077	0.0246612	0.193345	-3.3185
ENSG00000115488	NEU2	ENSMUSG00000079434	Neu2	-0.47604	2.28643	-2.8664	0.00737269	0.109641	-2.41878
ENSG00000132554	RGS22	ENSMUSG00000037627	Rgs22	-0.476114	1.46451	-2.8573	0.00754165	0.11065	-2.41438
ENSG00000203740	NTMT2	ENSMUSG00000040113	Mettl11b	-0.562	-0.642624	-2.54675	0.0160202	0.159328	-3.01963
ENSG00000016391	CHDH	ENSMUSG00000015970	Chdh	-0.405539	2.50868	-3.16906	0.00341404	0.0762764	-1.77531
ENSG00000154493	C10orf90	ENSMUSG00000030994	D7Ertd443e	-0.545194	1.60683	-2.58269	0.0147126	0.152865	-2.94827
ENSG00000170759	KIF5B	ENSMUSG00000006740	Kif5b	-0.22552	8.63125	-4.79534	3.8e-05	0.0139387	2.09613
ENSG00000264522	OTUD7B	ENSMUSG00000038495	Otud7b	-0.259809	6.17358	-4.32409	0.000145682	0.0215982	0.83808
		ENSMUSG00000073779	Lrp8os2	-0.617428	0.0756521	-2.36499	0.0244257	0.192198	-3.32291
ENSG00000198763	MT-ND2	ENSMUSG00000064345	mt-Nd2	-0.405332	9.67885	-3.15916	0.00350276	0.0775272	-2.19517
		ENSMUSG00000097763	Gm26636	-0.610419	0.255704	-2.38312	0.0234352	0.188721	-3.28749
ENSG00000034971	MYOC	ENSMUSG00000026697	Myoc	-0.417743	1.87439	-3.09155	0.00417023	0.0840524	-2.12767
ENSG00000104419	NDRG1	ENSMUSG00000005125	Ndrg1	-0.374642	5.73706	-3.33207	0.00222805	0.0628354	-1.71137
ENSG00000152689	RASGRP3	ENSMUSG00000071042	Rasgrp3	-0.262247	4.13587	-4.28244	0.000163887	0.0221786	0.857924
ENSG00000183379	SYNDIG1L	ENSMUSG00000071234	Syndig1l	-0.841984	0.325503	-1.90342	0.0662447	0.309284	-4.00115
ENSG00000138152	BTBD16	ENSMUSG00000040298	Btbd16	-0.720674	-0.863758	-2.10314	0.0436123	0.255261	-3.73445
		ENSMUSG00000044434	Gm9791	-0.496813	0.00116264	-2.71591	0.0106791	0.130276	-2.76694
ENSG00000117477	CCDC181	ENSMUSG00000026578	Ccdc181	-0.240695	5.38406	-4.5099	8.6e-05	0.0206954	1.37176
ENSG00000168300	PCMTD1	ENSMUSG00000051285	Pcmtd1	-0.208115	7.82722	-5.01978	2e-05	0.010791	2.71776
ENSG00000109846	CRYAB	ENSMUSG00000032060	Cryab	-0.39527	3.79481	-3.17355	0.00337447	0.0760363	-1.88029
ENSG00000242120	MDFIC2	ENSMUSG00000090667	Gm765	-0.648736	1.43224	-2.2493	0.0316899	0.218644	-3.50405
ENSG00000174948	GPR149	ENSMUSG00000043441	Gpr149	-0.662372	0.83639	-2.21661	0.0340683	0.227329	-3.55045
ENSG00000171848	RRM2	ENSMUSG00000020649	Rrm2	-0.48217	0.573832	-2.75442	0.00972123	0.125206	-2.63652
ENSG00000158486	DH3	ENSMUSG00000052273	Dh3	-0.983589	-0.520424	-1.67822	0.103293	0.38479	-4.23657
ENSG00000213625	LEPROT	ENSMUSG00000035212	Leprot	-0.224215	4.68834	-4.71064	4.85e-05	0.0158304	1.95971
ENSG00000134376	CRB1	ENSMUSG00000063681	Crb1	-0.706343	1.19444	-2.11116	0.0428665	0.253164	-3.73062
ENSG00000138801	PAPSS1	ENSMUSG00000028032	Papss1	-0.203501	6.13624	-5.03912	1.89e-05	0.0105215	2.79206
ENSG00000127870	RNF6	ENSMUSG00000029634	Rnf6	-0.24181	6.99201	-4.43627	0.000105991	0.0207075	1.12184
		ENSMUSG00000083307	AA414768	-0.344778	2.2716	-3.43572	0.00169195	0.0565356	-1.17115
		ENSMUSG00000105891	A230001M10Rik	-0.520601	1.41413	-2.58336	0.0146891	0.152865	-2.9424
ENSG00000143248	RGS5	ENSMUSG00000026678	Rgs5	-0.188189	7.30107	-5.31419	8.56e-06	0.00769524	3.53688
ENSG00000208839	SNORA35	ENSMUSG00000077767	Snora35	-0.847939	2.36114	-1.8386	0.0755083	0.329475	-4.29485
ENSG00000162614	NEXN	ENSMUSG00000039103	Nexn	-0.610487	1.65022	-2.30998	0.0276671	0.20476	-3.44164
ENSG00000163646	CLRN1	ENSMUSG00000043850	Clrn1	-0.586726	0.306097	-2.37272	0.0239985	0.19063	-3.31459
		ENSMUSG00000085105	Gm12758	-0.379722	1.42767	-3.19748	0.00317097	0.0733543	-1.7041
ENSG00000185896	LAMP1	ENSMUSG00000031447	Lamp1	-0.190601	7.49141	-5.23067	1.09e-05	0.00824716	3.30335
ENSG00000133134	BEX2	ENSMUSG00000050071	Bex1	-0.363635	4.3477	-3.28241	0.00253946	0.0663623	-1.69895
ENSG00000133169	BEX1	ENSMUSG00000050071	Bex1	-0.363635	4.3477	-3.28241	0.00253946	0.0663623	-1.69895
ENSG00000172322	CLEC12A	ENSMUSG00000053063	Clec12a	-0.927505	-0.801386	-1.71483	0.0962933	0.372625	-4.19273
		ENSMUSG00000084378	Gm15238	-0.37671	2.55011	-3.19149	0.00322077	0.0739645	-1.72086
ENSG00000132688	NES	ENSMUSG00000004891	Nes	-0.308951	3.89035	-3.65932	0.000925821	0.045442	-0.765139
ENSG00000174007	CEP19	ENSMUSG00000035790	Cep19	-0.248995	6.22686	-4.26408	0.000172607	0.0229799	0.672775
ENSG00000135750	KCNK1	ENSMUSG00000033998	Kcnk1	-0.239971	6.33014	-4.37896	0.000124714	0.0210554	0.981756
		ENSMUSG00000057113	Npm1	-0.237548	6.51312	-4.40298	0.0001165	0.0207075	1.04184
ENSG00000134115	CNTN6	ENSMUSG00000030092	Cntn6	-0.326528	5.81303	-3.51264	0.00137686	0.0514517	-1.26249
ENSG00000123106	CCDC91	ENSMUSG00000030301	Ccdc91	-0.212204	6.25837	-4.76809	4.11e-05	0.0141614	2.04427
ENSG00000148180	GSN	ENSMUSG00000026879	Gsn	-0.4167	5.29427	-2.95786	0.00586176	0.09892	-2.57575
ENSG00000214237	MINDY4B	ENSMUSG00000101860	Mindy4b-ps	-0.570055	-0.11774	-2.38285	0.0234498	0.188722	-3.3022
ENSG00000102409	BEX4	ENSMUSG00000047844	Bex4	-0.336861	1.08959	-3.42145	0.00175759	0.0570103	-1.22015
ENSG00000180185	FAHD1	ENSMUSG00000045316	Fahd1	-0.280103	4.10831	-3.88447	0.00049901	0.0345865	-0.178499
		ENSMUSG00000100618	Gm29595	-0.514506	0.17492	-2.54614	0.0160432	0.159389	-3.06057
ENSG00000153060	TEKT5	ENSMUSG00000039179	Tekt5	-0.394189	2.8264	-3.0563	0.00456456	0.0876192	-2.03554
ENSG00000276600	RAB7B	ENSMUSG00000052688	Rab7b	-0.457633	1.40711	-2.75775	0.00964218	0.125113	-2.6055
ENSG00000180287	PLD5	ENSMUSG00000055214	Pld5	-0.455278	2.84488	-2.76709	0.00942415	0.123649	-2.67506
ENSG00000175445	LPL	ENSMUSG00000015568	Lpl	-0.457747	3.68182	-2.75345	0.00974426	0.125418	-2.72901
ENSG00000176058	TPRN	ENSMUSG00000048707	Tprn	-0.356957	2.86936	-3.25435	0.00273343	0.0693274	-1.6029
		ENSMUSG00000083688	Gm13743	-0.458938	0.152998	-2.73281	0.0102484	0.128078	-2.73188
ENSG00000112304	ACOT13	ENSMUSG00000006717	Acot13	-0.230492	5.69303	-4.41996	0.000111016	0.0207075	1.1188
ENSG00000183578	TNFAIP8L3	ENSMUSG00000074345	Tnfaip8l3	-0.421736	3.03795	-2.89298	0.00689944	0.10659	-2.42374
		ENSMUSG00000097974	Gm10605	-0.448605	1.29483	-2.7723	0.00930433	0.123195	-2.57876
ENSG00000184661	CDCA2	ENSMUSG00000048922	Cdca2	-0.51137	-0.129953	-2.52911	0.0167003	0.162228	-3.10157
		ENSMUSG00000100417	Gm28578	-0.438013	2.76971	-2.81212	0.00843517	0.117596	-2.55503
		ENSMUSG00000102783	Gm38254	-0.458252	-0.3156	-2.72163	0.0105314	0.129648	-2.85269
		ENSMUSG00000089679	Gm16299	-0.802996	-0.120992	-1.84416	0.0746726	0.327715	-4.07995
ENSG00000138182	KIF20B	ENSMUSG00000024795	Kif20b	-0.412482	1.87538	-2.92019	0.00644475	0.102693	-2.28906
		ENSMUSG00000092072	Gm4540	-0.312121	3.61455	-3.54176	0.00127305	0.0503896	-0.989853
ENSG00000138231	DBR1	ENSMUSG00000032469	Dbr1	-0.207051	4.51329	-4.74483	4.39e-05	0.0146062	2.06396
		ENSMUSG00000075576	Gm12359	-0.513915	0.0365978	-2.50776	0.0175591	0.166006	-3.09497
ENSG00000168078	PBK	ENSMUSG00000022033	Pbk	-0.713821	-0.288238	-1.99376	0.0549801	0.284527	-3.86284
		ENSMUSG00000078862	Gm14326	-0.252713	4.29054	-4.09306	0.000279192	0.0282118	0.354648
ENSG00000172086	KRCC1	ENSMUSG00000053012	Krcc1	-0.256469	4.2908	-4.0472	0.000317396	0.0291226	0.230082
		ENSMUSG00000103548	Gm37670	-0.390979	2.13831	-3.01441	0.00507929	0.0921019	-2.09438
ENSG00000117594	HSD11B1	ENSMUSG00000016194	Hsd11b1	-0.350125	2.85833	-3.24981	0.00276611	0.0695049	-1.63834
ENSG00000114698	PLSCR4	ENSMUSG00000032377	Plscr4	-0.354009	1.05278	-3.22247	0.0029711	0.071238	-1.65045
		ENSMUSG00000090624	Gm17060	-0.464158	1.42966	-2.67278	0.0118558	0.138013	-2.77299
ENSG00000166562	SEC11C	ENSMUSG00000024516	Sec11c	-0.220009	6.10771	-4.50707	8.67e-05	0.0206954	1.33639
ENSG00000150459	SAP18	ENSMUSG00000061104	Sap18b	-0.295246	5.05403	-3.64529	0.000961862	0.0459987	-0.874766
ENSG00000066279	ASPM	ENSMUSG00000033952	Aspm	-0.509869	2.01943	-2.49569	0.0180627	0.168	-3.14876
ENSG00000151892	GFRA1	ENSMUSG00000025089	Gfra1	-0.3266	4.65506	-3.38838	0.00191926	0.0585543	-1.48429
ENSG00000139433	GLTP	ENSMUSG00000011884	Gltp	-0.381041	2.49857	-3.04274	0.00472554	0.0889531	-2.07476
ENSG00000128536	CDHR3	ENSMUSG00000035860	Cdhr3	-0.75114	-0.51224	-1.90425	0.0661326	0.308953	-3.97693
		ENSMUSG00000100303	2600014E21Rik	-0.473459	2.27839	-2.62	0.0134597	0.146504	-2.9096
		ENSMUSG00000073164	2410018L13Rik	-0.682764	-1.35855	-2.03499	0.0504213	0.274113	-3.81041
		ENSMUSG00000084113	Gm14277	-0.414097	1.60741	-2.87039	0.00729974	0.109124	-2.38552
ENSG00000157734	SNX22	ENSMUSG00000039452	Snx22	-0.421716	1.85255	-2.8303	0.00806443	0.115014	-2.47833
ENSG00000031698	SARS1	ENSMUSG00000068739	Sars	-0.200779	7.92328	-4.7537	4.28e-05	0.0144941	1.98331
ENSG00000046653	GPM6B	ENSMUSG00000031342	Gpm6b	-0.221397	9.52385	-4.42506	0.000109421	0.0207075	1.08309
ENSG00000126391	FRMD8	ENSMUSG00000024816	Frmd8	-0.336553	3.16049	-3.2904	0.0024867	0.0655858	-1.54627
ENSG00000241343	RPL36A	ENSMUSG00000079435	Rpl36a	-0.266489	3.39694	-3.86834	0.000521767	0.035211	-0.162604
ENSG00000126787	DLGAP5	ENSMUSG00000037544	Dlgap5	-0.606604	-0.549621	-2.18856	0.0362353	0.233151	-3.61782
		ENSMUSG00000102609	Gm18432	-0.354757	1.2161	-3.16523	0.00344805	0.0766747	-1.80945
		ENSMUSG00000097986	Gm26953	-0.538733	0.657761	-2.37193	0.0240423	0.190668	-3.29785
ENSG00000144407	PTH2R	ENSMUSG00000025946	Pth2r	-0.579742	1.33132	-2.25291	0.0314362	0.217448	-3.51789
ENSG00000003096	KLHL13	ENSMUSG00000036782	Klhl13	-0.491442	5.31329	-2.52073	0.0170329	0.163364	-3.52895
ENSG00000164346	NSA2	ENSMUSG00000060739	Nsa2	-0.294991	3.4138	-3.58041	0.00114689	0.0490842	-0.880815
ENSG00000126698	DJC8	ENSMUSG00000054405	Djc8	-0.19379	6.48319	-4.83378	3.41e-05	0.0137275	2.2197
ENSG00000180929	GPR62	ENSMUSG00000091735	Gpr62	-0.350114	2.88821	-3.15864	0.00350743	0.07754	-1.82338
		ENSMUSG00000071640	Stxbp3-ps	-0.356774	2.11532	-3.09742	0.00410779	0.083285	-1.9197
		ENSMUSG00000097338	Gm2464	-0.516543	1.46685	-2.40035	0.0225281	0.18607	-3.27682
ENSG00000115183	TANC1	ENSMUSG00000035168	Tanc1	-0.321123	5.2423	-3.3245	0.00227303	0.0635621	-1.67914
		ENSMUSG00000056023	Gm9989	-0.486403	-0.16266	-2.49666	0.0180216	0.167865	-3.09369
		ENSMUSG00000083512	Gm12749	-0.431186	-0.027512	-2.71054	0.0108194	0.131316	-2.80759
ENSG00000132437	DDC	ENSMUSG00000020182	Ddc	-0.380642	2.1724	-2.95054	0.00597104	0.0996016	-2.24912
ENSG00000004864	SLC25A13	ENSMUSG00000015112	Slc25a13	-0.414577	2.28936	-2.77016	0.00935329	0.123486	-2.61132
ENSG00000107821	KAZALD1	ENSMUSG00000025213	Kazald1	-0.508604	1.14088	-2.40699	0.0221873	0.184757	-3.24166
		ENSMUSG00000031370	Zrsr2	-0.221372	5.73191	-4.28388	0.000163225	0.0221786	0.749692
ENSG00000048540	LMO3	ENSMUSG00000030226	Lmo3	-0.363899	6.79537	-3.02244	0.0049766	0.091226	-2.50421
ENSG00000187189	TSPYL4	ENSMUSG00000039485	Tspyl4	-0.188114	8.85509	-4.81054	3.64e-05	0.0139387	2.13789
		ENSMUSG00000048534	Jaml	-0.583122	-0.352876	-2.17675	0.0371837	0.23585	-3.62249
ENSG00000123610	TNFAIP6	ENSMUSG00000053475	Tnfaip6	-0.485075	2.20378	-2.4617	0.0195524	0.173752	-3.27474
		ENSMUSG00000081225	Cyp2j12	-0.57971	0.775617	-2.16953	0.037775	0.238432	-3.64656
		ENSMUSG00000103114	Gm32200	-0.410852	1.99121	-2.74971	0.00983401	0.125766	-2.62518
ENSG00000089692	LAG3	ENSMUSG00000030124	Lag3	-0.605681	-0.45546	-2.10119	0.0437946	0.255853	-3.72912
		ENSMUSG00000081603	Gm14681	-0.214914	4.8506	-4.31258	0.000150503	0.0218311	0.888657
		ENSMUSG00000085754	Gm15886	-0.442696	0.657521	-2.59943	0.0141375	0.14972	-2.90742
		ENSMUSG00000100259		-0.607006	0.787606	-2.09068	0.0447927	0.259677	-3.75441
ENSG00000155011	DKK2	ENSMUSG00000028031	Dkk2	-0.438209	1.93116	-2.61175	0.013728	0.147658	-2.90052
ENSG00000163131	CTSS	ENSMUSG00000038642	Ctss	-0.251942	6.10426	-3.82967	0.000580539	0.0369091	-0.466226
ENSG00000072415	PALS1	ENSMUSG00000021112	Mpp5	-0.214313	6.49459	-4.29772	0.000156962	0.0220575	0.757485
		ENSMUSG00000097535	Gm26592	-0.411531	1.60379	-2.72279	0.0105017	0.129613	-2.68521
		ENSMUSG00000092274	Neat1	-0.293382	5.34823	-3.43752	0.00168384	0.0563641	-1.47247
ENSG00000152558	TMEM123	ENSMUSG00000050912	Tmem123	-0.287384	4.02083	-3.48478	0.00148382	0.0534456	-1.1651
ENSG00000184564	SLITRK6	ENSMUSG00000045871	Slitrk6	-0.817833	0.594372	-1.6856	0.101848	0.382557	-4.31944
ENSG00000172167	MTBP	ENSMUSG00000022369	Mtbp	-0.364024	2.18814	-2.95345	0.0059273	0.0994083	-2.23638
ENSG00000103089	FA2H	ENSMUSG00000033579	Fa2h	-0.478949	2.02588	-2.44471	0.020338	0.177079	-3.24655
ENSG00000090889	KIF4A	ENSMUSG00000034311	Kif4	-0.394267	1.61363	-2.79296	0.00884357	0.120194	-2.539
ENSG00000134762	DSC3	ENSMUSG00000059898	Dsc3	-0.709989	-0.929333	-1.85929	0.072437	0.322072	-4.03989
ENSG00000180815	MAP3K15	ENSMUSG00000031303	Map3k15	-0.387893	3.23282	-2.81631	0.00834834	0.117061	-2.61855
ENSG00000100764	PSMC1	ENSMUSG00000021178	Psmc1	-0.235791	6.55806	-3.9793	0.000383551	0.0311878	-0.0950097
		ENSMUSG00000096935	1700113A16Rik	-0.417854	0.387721	-2.66687	0.0120262	0.138805	-2.8231
ENSG00000146592	CREB5	ENSMUSG00000053007	Creb5	-0.366883	3.31803	-2.90984	0.0066143	0.104083	-2.42902
ENSG00000113141	IK	ENSMUSG00000024474	Ik	-0.210514	7.02965	-4.28582	0.000162333	0.0221786	0.713939
ENSG00000007062	PROM1	ENSMUSG00000029086	Prom1	-0.247582	4.95338	-3.81106	0.000611081	0.0381306	-0.421736
		ENSMUSG00000087249	Gm16062	-0.501907	-0.408326	-2.33551	0.0261172	0.198961	-3.38742
ENSG00000113494	PRLR	ENSMUSG00000005268	Prlr	-0.610958	0.48471	-2.03807	0.0500951	0.273391	-3.80381
ENSG00000102103	PQBP1	ENSMUSG00000031157	Pqbp1	-0.199573	6.11846	-4.43686	0.000105814	0.0207075	1.14516
ENSG00000184205	TSPYL2	ENSMUSG00000041096	Tspyl2	-0.18876	7.01565	-4.61588	6.35e-05	0.0182402	1.61085
		ENSMUSG00000075031	Hist1h2bb	-0.41205	1.81885	-2.66946	0.0119513	0.138573	-2.80706
		ENSMUSG00000040078	Ptges3-ps	-0.241908	5.05926	-3.8598	0.000534228	0.0356391	-0.319464
ENSG00000183291	SELENOF	ENSMUSG00000037072	Selenof	-0.199643	7.5726	-4.4241	0.00010972	0.0207075	1.08326
ENSG00000110696	C11orf58	ENSMUSG00000030663	1110004F10Rik	-0.242431	6.66504	-3.84963	0.000549438	0.0360148	-0.440176
		ENSMUSG00000028977	Casz1	-0.34652	1.72151	-3.00227	0.00523842	0.0931898	-2.11824
		ENSMUSG00000034587	8430429K09Rik	-0.246739	3.79991	-3.8007	0.000628751	0.0386764	-0.35501
ENSG00000172201	ID4	ENSMUSG00000021379	Id4	-0.338314	5.49565	-3.04644	0.00468109	0.0887768	-2.38456
		ENSMUSG00000085779	Atcayos	-0.498194	0.690202	-2.3336	0.0262304	0.199242	-3.36158
ENSG00000102003	SYP	ENSMUSG00000031144	Syp	-0.229502	9.71601	-3.98499	0.000377524	0.0310018	-0.0973466
ENSG00000104728	ARHGEF10	ENSMUSG00000071176	Arhgef10	-0.327995	5.07905	-3.10213	0.00405839	0.0826884	-2.2107
ENSG00000197705	KLHL14	ENSMUSG00000042514	Klhl14	-0.760101	1.78609	-1.72981	0.0935456	0.367548	-4.40129
		ENSMUSG00000087367	Gm15491	-0.604641	-0.123344	-2.03064	0.0508869	0.275065	-3.81305
		ENSMUSG00000084131	Rpl3-ps2	-0.370042	0.27118	-2.8481	0.00771592	0.111934	-2.44246
ENSG00000198786	MT-ND5	ENSMUSG00000064367	mt-Nd5	-0.377586	9.58855	-2.80681	0.00854667	0.11809	-3.01747
		ENSMUSG00000074635	3110070M22Rik	-0.653401	-1.07218	-1.91804	0.0642955	0.305347	-3.96126
		ENSMUSG00000096947	Gm26723	-0.495375	4.87192	-2.32266	0.0268872	0.201664	-3.89163
		ENSMUSG00000075553	Gm5464	-0.404933	1.19409	-2.66469	0.0120896	0.139155	-2.78192
ENSG00000154920	EME1	ENSMUSG00000039055	Eme1	-0.528585	0.141268	-2.21529	0.0341671	0.227373	-3.55038
ENSG00000168077	SCARA3	ENSMUSG00000034463	Scara3	-0.282147	4.40796	-3.41403	0.00179268	0.057351	-1.38585
ENSG00000151366	NDUFC2	ENSMUSG00000030647	Ndufc2	-0.198068	5.09345	-4.37312	0.000126795	0.0210554	1.01649
ENSG00000259112	NDUFC2-KCTD14	ENSMUSG00000030647	Ndufc2	-0.198068	5.09345	-4.37312	0.000126795	0.0210554	1.01649
ENSG00000204248	COL11A2	ENSMUSG00000024330	Col11a2	-0.295014	4.47385	-3.29195	0.00247659	0.0655858	-1.66226
		ENSMUSG00000085631	9630028H03Rik	-0.527054	0.205791	-2.20714	0.0347867	0.229801	-3.55888
ENSG00000126524	SBDS	ENSMUSG00000025337	Sbds	-0.223696	6.09835	-3.99421	0.00036796	0.0310018	-0.0383841
ENSG00000180061	TMEM150B	ENSMUSG00000046456	Tmem150b	-0.535993	1.03846	-2.17983	0.0369342	0.234929	-3.62358
ENSG00000152253	SPC25	ENSMUSG00000005233	Spc25	-0.471739	0.141511	-2.36869	0.0242204	0.191519	-3.32094
ENSG00000115233	PSMD14	ENSMUSG00000026914	Psmd14	-0.197306	6.42836	-4.33887	0.000139713	0.0215982	0.870304
ENSG00000187258	NPSR1	ENSMUSG00000043659	Npsr1	-0.547113	2.22528	-2.13434	0.0407759	0.246684	-3.81817
ENSG00000151414	NEK7	ENSMUSG00000026393	Nek7	-0.196964	6.02494	-4.3277	0.000144203	0.0215982	0.851658
ENSG00000092871	RFFL	ENSMUSG00000020696	Rffl	-0.284871	3.55426	-3.31867	0.00230825	0.0640293	-1.51265
ENSG00000267618		ENSMUSG00000020696	Rffl	-0.284871	3.55426	-3.31867	0.00230825	0.0640293	-1.51265
ENSG00000114942	EEF1B2	ENSMUSG00000025967	Eef1b2	-0.222379	6.9378	-3.94319	0.000424054	0.032499	-0.198124
		ENSMUSG00000082530	Gm12168	-0.351395	1.23173	-2.86015	0.00748829	0.110236	-2.41058
		ENSMUSG00000085440	Sorbs2os	-0.491589	1.65007	-2.26906	0.0303251	0.214303	-3.535
ENSG00000138696	BMPR1B	ENSMUSG00000052430	Bmpr1b	-0.253635	5.17118	-3.58177	0.00114268	0.0490842	-1.06505
ENSG00000144230	GPR17	ENSMUSG00000052229	Gpr17	-0.278623	5.58345	-3.34847	0.00213352	0.0617996	-1.66483
		ENSMUSG00000095217	Hist1h2bn	-0.475961	1.65065	-2.31496	0.0273582	0.203665	-3.44045
ENSG00000196507	TCEAL3	ENSMUSG00000044550	Tceal3	-0.224807	6.49928	-3.88741	0.00049496	0.0345213	-0.336561
ENSG00000204065	TCEAL5	ENSMUSG00000044550	Tceal3	-0.224807	6.49928	-3.88741	0.00049496	0.0345213	-0.336561
ENSG00000204071	TCEAL6	ENSMUSG00000044550	Tceal3	-0.224807	6.49928	-3.88741	0.00049496	0.0345213	-0.336561
		ENSMUSG00000089941	Gm16168	-0.504158	0.77839	-2.22241	0.0336349	0.226295	-3.53925
ENSG00000139352	ASCL1	ENSMUSG00000020052	Ascl1	-0.470528	1.39401	-2.32694	0.0266282	0.200835	-3.38998
		ENSMUSG00000082394	Gm4596	-0.293576	2.73007	-3.21028	0.00306705	0.0724527	-1.69807
ENSG00000265763	ZNF488	ENSMUSG00000044519	Zfp488	-0.382608	0.98592	-2.67245	0.0118654	0.138013	-2.76735
ENSG00000162191	UBXN1	ENSMUSG00000071655	Ubxn1	-0.215928	5.66265	-3.96603	0.000397971	0.0316805	-0.0914677
		ENSMUSG00000043168	4930426D05Rik	-0.803621	0.0205593	-1.58651	0.122705	0.41693	-4.35786
ENSG00000143365	RORC	ENSMUSG00000028150	Rorc	-0.557554	-0.375079	-2.05086	0.0487573	0.270186	-3.7867
		ENSMUSG00000097078	Gm26566	-0.40844	-0.233249	-2.54223	0.0161918	0.159942	-3.05614
ENSG00000086065	CHMP5	ENSMUSG00000028419	Chmp5	-0.195112	6.48533	-4.24534	0.000181982	0.0234754	0.614986
ENSG00000137154	RPS6	ENSMUSG00000028495	Rps6	-0.321451	1.3758	-2.99123	0.00538728	0.0941581	-2.14554
		ENSMUSG00000097282	5031415H12Rik	-0.57953	0.00630501	-1.9912	0.0552753	0.285509	-3.86918
		ENSMUSG00000081871	Gm11488	-0.252835	4.32441	-3.52223	0.00134178	0.0509446	-1.10201
ENSG00000151881	TMEM267	ENSMUSG00000074634	Tmem267	-0.421438	0.0485213	-2.47537	0.0189401	0.171219	-3.13835
		ENSMUSG00000081715	Rps11-ps3	-0.38316	0.976766	-2.64245	0.0127545	0.142588	-2.82514
ENSG00000102271	KLHL4	ENSMUSG00000025597	Klhl4	-0.250376	5.02741	-3.54387	0.00126582	0.0503896	-1.12772
ENSG00000104611	SH2D4A	ENSMUSG00000053886	Sh2d4a	-0.445678	-0.450365	-2.37713	0.0237585	0.189657	-3.36102
		ENSMUSG00000079671	2610203C22Rik	-0.415637	2.41819	-2.49254	0.0181963	0.168663	-3.20769
ENSG00000178394	HTR1A	ENSMUSG00000021721	Htr1a	-0.382229	4.75332	-2.63029	0.013132	0.144619	-3.20475
ENSG00000119705	SLIRP	ENSMUSG00000021040	Slirp	-0.255416	4.49085	-3.47274	0.00153247	0.0540834	-1.24792
		ENSMUSG00000097185	Gm26596	-0.568962	0.19328	-1.99784	0.0545139	0.283664	-3.86273
		ENSMUSG00000097479	Gm26582	-0.421826	2.97349	-2.45548	0.0198364	0.174737	-3.34033
ENSG00000128965	CHAC1	ENSMUSG00000027313	Chac1	-0.370492	2.07965	-2.66643	0.0120391	0.138827	-2.80871
		ENSMUSG00000091423	Gm17509	-0.372228	0.413644	-2.653	0.012435	0.141582	-2.85344
ENSG00000172568	FNDC9	ENSMUSG00000048721	Fndc9	-0.48886	1.34145	-2.19389	0.0358142	0.232296	-3.60767
ENSG00000285868		ENSMUSG00000048721	Fndc9	-0.48886	1.34145	-2.19389	0.0358142	0.232296	-3.60767
		ENSMUSG00000100876	2810454H06Rik	-0.360721	1.2506	-2.6929	0.0112925	0.134474	-2.7291
		ENSMUSG00000082935	Gm7658	-0.229036	3.29401	-3.68055	0.000873792	0.0441463	-0.611422
ENSG00000119139	TJP2	ENSMUSG00000024812	Tjp2	-0.249211	5.0751	-3.46848	0.00155005	0.0540834	-1.32867
ENSG00000285130		ENSMUSG00000024812	Tjp2	-0.249211	5.0751	-3.46848	0.00155005	0.0540834	-1.32867
ENSG00000112541	PDE10A	ENSMUSG00000023868	Pde10a	-0.478517	7.20796	-2.20609	0.0348671	0.229951	-4.26951
		ENSMUSG00000103636	Gm38331	-0.642504	-0.696983	-1.79498	0.0823484	0.345064	-4.10628
ENSG00000165304	MELK	ENSMUSG00000035683	Melk	-0.41416	1.02663	-2.42814	0.0211325	0.180268	-3.20749
ENSG00000143549	TPM3	ENSMUSG00000027940	Tpm3	-0.22006	5.80854	-3.7586	0.000705836	0.0404011	-0.657213
		ENSMUSG00000110235	Gm5086	-0.351266	1.45457	-2.7165	0.0106637	0.130276	-2.68471
		ENSMUSG00000098284	A330093E20Rik	-0.429071	0.641684	-2.35858	0.0247848	0.194029	-3.31961
		ENSMUSG00000074461	Gm10699	-0.220852	4.46412	-3.71931	0.000786034	0.0423074	-0.622641
		ENSMUSG00000092051	Gm17229	-0.43549	1.98884	-2.32557	0.0267109	0.201142	-3.46994
ENSG00000178127	NDUFV2	ENSMUSG00000024099	Ndufv2	-0.187388	7.11494	-4.17673	0.000220766	0.0256039	0.420556
ENSG00000150556	LYPD6B	ENSMUSG00000026765	Lypd6b	-0.371122	3.94599	-2.59219	0.0143839	0.150956	-3.17569
		ENSMUSG00000097174	Gm4890	-0.418912	0.0678819	-2.38091	0.0235541	0.188875	-3.2994
ENSG00000213424	KRT222	ENSMUSG00000035849	Krt222	-0.22318	6.06208	-3.67694	0.000882443	0.0442295	-0.864004
ENSG00000264058		ENSMUSG00000035849	Krt222	-0.22318	6.06208	-3.67694	0.000882443	0.0442295	-0.864004
		ENSMUSG00000082321	Gm14253	-0.236796	4.5027	-3.52745	0.00132306	0.0509446	-1.10706
ENSG00000163106	HPGDS	ENSMUSG00000029919	Hpgds	-0.246411	4.41432	-3.42648	0.00173418	0.0570103	-1.35276
ENSG00000141337	ARSG	ENSMUSG00000020604	Arsg	-0.352397	3.53865	-2.67066	0.0119166	0.138426	-2.97473
ENSG00000188611	ASAH2	ENSMUSG00000024887	Asah2	-0.276146	4.99172	-3.15433	0.00354683	0.0778949	-2.05453
ENSG00000204147	ASAH2B	ENSMUSG00000024887	Asah2	-0.276146	4.99172	-3.15433	0.00354683	0.0778949	-2.05453
ENSG00000167880	EVPL	ENSMUSG00000034282	Evpl	-0.33842	1.89624	-2.74167	0.010029	0.126633	-2.72512
		ENSMUSG00000099492	Gm5525	-0.368279	1.04566	-2.58568	0.0146081	0.152488	-2.92898
ENSG00000188487	INSC	ENSMUSG00000048782	Insc	-0.459287	1.5844	-2.22009	0.0338075	0.227021	-3.6054
		ENSMUSG00000097360	9430065F17Rik	-0.426368	-0.0829235	-2.33397	0.0262082	0.199174	-3.36033
ENSG00000099139	PCSK5	ENSMUSG00000024713	Pcsk5	-0.334735	5.04893	-2.75452	0.00971884	0.125206	-2.99383
ENSG00000123562	MORF4L2	ENSMUSG00000031422	Morf4l2	-0.203705	7.08547	-3.88848	0.000493494	0.0345213	-0.34438
ENSG00000183856	IQGAP3	ENSMUSG00000028068	Iqgap3	-0.395133	-0.11558	-2.45568	0.0198274	0.174737	-3.19761
		ENSMUSG00000101930	Gm5441	-0.407753	0.424378	-2.40174	0.0224565	0.18607	-3.25242
ENSG00000077092	RARB	ENSMUSG00000017491	Rarb	-0.4642	3.91765	-2.18766	0.0363065	0.233332	-3.98348
ENSG00000065361	ERBB3	ENSMUSG00000018166	Erbb3	-0.375887	3.59168	-2.52203	0.016981	0.16331	-3.30319
		ENSMUSG00000073067	9130019P16Rik	-0.397216	0.443273	-2.42719	0.0211788	0.180339	-3.20599
		ENSMUSG00000001158	Snrnp27	-0.208856	5.29576	-3.78121	0.000663354	0.0393978	-0.545153
		ENSMUSG00000029333		-0.38602	1.71736	-2.4706	0.0191514	0.172208	-3.16096
		ENSMUSG00000079225	Gm9531	-0.187158	5.16132	-4.08118	0.000288634	0.0285717	0.251611
ENSG00000100603	SNW1	ENSMUSG00000021039	Snw1	-0.177362	6.62238	-4.23878	0.000185379	0.0236836	0.595063
ENSG00000123737	EXOSC9	ENSMUSG00000027714	Exosc9	-0.179107	5.62331	-4.20268	0.000205225	0.0246089	0.525725
		ENSMUSG00000058700	Rpl21-ps12	-0.354477	1.1012	-2.6114	0.0137395	0.147658	-2.88205
ENSG00000121022	COPS5	ENSMUSG00000025917	Cops5	-0.166723	6.55964	-4.42324	0.000109987	0.0207075	1.09495
ENSG00000151062	CAC2D4	ENSMUSG00000041460	Cac2d4	-0.35801	1.80216	-2.59339	0.0143427	0.150713	-2.94038
		ENSMUSG00000085669	Gm14817	-0.531233	-0.448782	-1.97301	0.0574086	0.290508	-3.88961
ENSG00000114541	FRMD4B	ENSMUSG00000030064	Frmd4b	-0.262953	4.83478	-3.20098	0.00314225	0.0733543	-1.9567
ENSG00000161677	JOSD2	ENSMUSG00000038695	Josd2	-0.27886	3.73194	-3.0712	0.00439377	0.0857306	-2.18219
ENSG00000120438	TCP1	ENSMUSG00000068039	Tcp1	-0.1627	7.83174	-4.48146	9.32e-05	0.0207075	1.23825
ENSG00000168679	SLC16A4	ENSMUSG00000027896	Slc16a4	-0.271891	2.30083	-3.11805	0.00389538	0.0812408	-1.89436
ENSG00000148444	COMMD3	ENSMUSG00000051154	Commd3	-0.15852	5.88911	-4.55009	7.67e-05	0.0194964	1.45997
ENSG00000160214	RRP1	ENSMUSG00000061032	Rrp1	-0.165332	8.08196	-4.41224	0.000113476	0.0207075	1.04871
ENSG00000134255	CEPT1	ENSMUSG00000040774	Cept1	-0.179041	5.86541	-4.15831	0.0002325	0.0256039	0.409255
ENSG00000128609	NDUFA5	ENSMUSG00000023089	Ndufa5	-0.200422	6.76423	-3.8355	0.000571286	0.0368875	-0.477731
ENSG00000029993	HMGB3	ENSMUSG00000015217	Hmgb3	-0.359892	3.03177	-2.55636	0.0156602	0.1574	-3.14386
ENSG00000068903	SIRT2	ENSMUSG00000015149	Sirt2	-0.20438	6.15821	-3.76383	0.00069579	0.0399468	-0.645337
		ENSMUSG00000073233	Gm9144	-0.290902	2.24634	-2.94498	0.00605528	0.0996727	-2.25313
ENSG00000100883	SRP54	ENSMUSG00000079108	Srp54b	-0.195417	4.6798	-3.88361	0.000500195	0.0345865	-0.226855
ENSG00000022267	FHL1	ENSMUSG00000050035	Fhl4	-0.372249	0.489523	-2.48515	0.0185131	0.169936	-3.11742
ENSG00000181619	GPR135	ENSMUSG00000043398	Gpr135	-0.289034	2.30778	-2.94824	0.00600578	0.0996016	-2.24647
ENSG00000100097	LGALS1	ENSMUSG00000068220	Lgals1	-0.359607	2.58302	-2.5341	0.0165052	0.161606	-3.10463
		ENSMUSG00000107458	Gm44040	-0.469406	0.877184	-2.10763	0.0431935	0.253858	-3.72928
		ENSMUSG00000107259	Gm5298	-0.339714	0.378052	-2.63175	0.0130863	0.144368	-2.86714
		ENSMUSG00000097412	1810014B01Rik	-0.38617	2.47519	-2.40657	0.0222085	0.184788	-3.38253
ENSG00000029363	BCLAF1	ENSMUSG00000037608	Bclaf1	-0.156178	8.71668	-4.51989	8.36e-05	0.0205586	1.34049
ENSG00000008952	SEC62	ENSMUSG00000027706	Sec62	-0.185552	7.91174	-3.99194	0.000370294	0.0310018	-0.0786121
ENSG00000186522	SEPTIN10	ENSMUSG00000019917	2010-09-01	-0.241788	3.43856	-3.31114	0.00235457	0.0645675	-1.52211
		ENSMUSG00000108043	Zim3	-0.474911	1.12388	-2.07858	0.0459663	0.261999	-3.79112
		ENSMUSG00000045799	Gm9800	-0.295468	3.87563	-2.87989	0.00712887	0.108184	-2.57759
ENSG00000143727	ACP1	ENSMUSG00000044573	Acp1	-0.201962	4.20275	-3.74895	0.00072476	0.0406791	-0.631551
		ENSMUSG00000070729	Gm12966	-0.261439	5.66472	-3.13117	0.00376568	0.0795368	-2.19125
		ENSMUSG00000110357	A030001D20Rik	-0.301102	3.14118	-2.83725	0.00792652	0.114029	-2.59418
		ENSMUSG00000090223	Pcp4	-0.275684	6.70166	-3.01354	0.00509055	0.0921019	-2.52117
		ENSMUSG00000067719	Gm10221	-0.310365	1.62705	-2.7761	0.00921788	0.122728	-2.57348
		ENSMUSG00000094597	Gm4810	-0.354049	1.38617	-2.53216	0.0165808	0.161902	-3.02818
		ENSMUSG00000105710	Gm43859	-0.433052	-0.375434	-2.20324	0.0350857	0.230425	-3.57338
ENSG00000173163	COMMD1	ENSMUSG00000051355	Commd1	-0.22456	3.14903	-3.46242	0.00157541	0.0545339	-1.14473
		ENSMUSG00000081451	Gm12734	-0.269116	2.6606	-3.05402	0.00459136	0.0878008	-2.04049
ENSG00000175279	CENPS	ENSMUSG00000073705	Apitd1	-0.352347	1.27902	-2.53571	0.0164428	0.161328	-3.01668
ENSG00000251503	CENPS-CORT	ENSMUSG00000073705	Apitd1	-0.352347	1.27902	-2.53571	0.0164428	0.161328	-3.01668
ENSG00000120675	DJC15	ENSMUSG00000022013	Djc15	-0.192888	4.62625	-3.83476	0.000572443	0.0368875	-0.340347
ENSG00000146122	DAAM2	ENSMUSG00000040260	Daam2	-0.22669	5.73729	-3.42022	0.00176333	0.0570103	-1.492
		ENSMUSG00000107168	Gm42507	-0.520109	-0.483228	-1.92635	0.0632114	0.302723	-3.94962
ENSG00000115468	EFHD1	ENSMUSG00000026255	Efhd1	-0.352086	2.73596	-2.52109	0.0170185	0.163364	-3.18364
		ENSMUSG00000106448	Gm43486	-0.502471	0.877423	-1.97063	0.0576925	0.291182	-3.94432
		ENSMUSG00000107317	Gm19719	-0.413849	0.240949	-2.25398	0.0313617	0.217438	-3.48823
ENSG00000154582	ELOC	ENSMUSG00000079658	Eloc	-0.194989	6.95839	-3.79089	0.00064594	0.0392705	-0.597064
ENSG00000006712	PAF1	ENSMUSG00000003437	Paf1	-0.19272	6.39968	-3.82075	0.000594979	0.0373261	-0.507223
ENSG00000172243	CLEC7A	ENSMUSG00000079293	Clec7a	-0.607862	-0.247395	-1.71996	0.0953445	0.370751	-4.19182
ENSG00000124875	CXCL6	ENSMUSG00000029371	Cxcl5	-0.573814	-0.809502	-1.79009	0.0831472	0.34645	-4.11186
		ENSMUSG00000092242	Gm20515	-0.484003	0.718832	-2.01472	0.0526199	0.27863	-3.86609
ENSG00000179314	WSCD1	ENSMUSG00000020811	Wscd1	-0.230843	5.98755	-3.35704	0.00208565	0.0615185	-1.66638
ENSG00000153446	C16orf89	ENSMUSG00000051669	AU021092	-0.311244	1.56191	-2.72833	0.010361	0.128777	-2.66626
ENSG00000122863	CHST3	ENSMUSG00000057337	Chst3	-0.337936	2.15651	-2.57795	0.0148791	0.153708	-3.00065
ENSG00000124370	MCEE	ENSMUSG00000033429	Mcee	-0.218843	3.68543	-3.47789	0.00151148	0.0538599	-1.16079
		ENSMUSG00000074215	Gm10643	-0.24964	2.31851	-3.17196	0.0033884	0.0762049	-1.76787
ENSG00000175206	NPPA	ENSMUSG00000041616	Nppa	-0.954132	-0.472002	-1.23437	0.22628	0.554979	-4.72982
ENSG00000064651	SLC12A2	ENSMUSG00000024597	Slc12a2	-0.240528	6.94564	-3.24389	0.00280932	0.069758	-1.97875
ENSG00000166387	PPFIBP2	ENSMUSG00000036528	Ppfibp2	-0.300109	3.83132	-2.78379	0.00904537	0.121394	-2.76674
ENSG00000145632	PLK2	ENSMUSG00000021701	Plk2	-0.238442	8.18157	-3.25601	0.00272157	0.069119	-1.95993
ENSG00000134440	RS1	ENSMUSG00000024587	rs	-0.180545	7.85405	-3.95467	0.000410746	0.032157	-0.177008
ENSG00000237172	B3GNT9	ENSMUSG00000069920	B3gnt9	-0.356547	1.68291	-2.46239	0.0195206	0.173612	-3.16767
ENSG00000153774	CFDP1	ENSMUSG00000031954	Cfdp1	-0.200557	6.94962	-3.64517	0.000962165	0.0459987	-0.973975
ENSG00000186660	ZFP91	ENSMUSG00000024695	Zfp91	-0.153837	7.86353	-4.40162	0.000116948	0.0207075	1.02087
ENSG00000255073	ZFP91-CNTF	ENSMUSG00000024695	Zfp91	-0.153837	7.86353	-4.40162	0.000116948	0.0207075	1.02087
ENSG00000139579	BP2	ENSMUSG00000025374	bp2	-0.239136	3.86246	-3.22206	0.00297425	0.071238	-1.77144
ENSG00000153234	NR4A2	ENSMUSG00000026826	Nr4a2	-0.394862	3.76581	-2.27986	0.0296022	0.212039	-3.80572
ENSG00000122432	SPATA1	ENSMUSG00000028188	Spata1	-0.260351	3.55605	-3.03384	0.00483403	0.0900368	-2.20689
ENSG00000172339	ALG14	ENSMUSG00000039887	Alg14	-0.2564	3.55707	-3.06415	0.00447381	0.0866675	-2.14886
ENSG00000198673	TAFA2	ENSMUSG00000044071	Fam19a2	-0.255882	5.30973	-3.06186	0.00450012	0.0869122	-2.31434
ENSG00000155714	PDZD9	ENSMUSG00000030887	Pdzd9	-0.498256	1.04224	-1.93201	0.0624815	0.30093	-4.00758
ENSG00000116711	PLA2G4A	ENSMUSG00000056220	Pla2g4a	-0.335278	2.85284	-2.54118	0.0162322	0.160175	-3.16718
ENSG00000173548	SNX33	ENSMUSG00000032733	Snx33	-0.233338	3.21394	-3.25658	0.00271749	0.0691083	-1.62703
ENSG00000112782	CLIC5	ENSMUSG00000023959	Clic5	-0.244275	3.70096	-3.15461	0.00354431	0.0778949	-1.91102
ENSG00000164270	HTR4	ENSMUSG00000026322	Htr4	-0.486941	1.84809	-1.9562	0.0594426	0.294662	-4.04611
ENSG00000082153	BZW1	ENSMUSG00000051223	Bzw1	-0.190364	7.47944	-3.74232	0.000738053	0.0406791	-0.729767
		ENSMUSG00000090327	Gm17111	-0.535332	-0.448712	-1.82665	0.077332	0.333127	-4.07034
		ENSMUSG00000083640	Gm8876	-0.412093	0.100453	-2.18833	0.0362538	0.233151	-3.59124
		ENSMUSG00000096205	Gm22068	-0.414628	-0.0773077	-2.17787	0.037093	0.235432	-3.61244
ENSG00000173852	DPY19L1	ENSMUSG00000043067	Dpy19l1	-0.199587	7.48029	-3.60603	0.00107004	0.0480095	-1.08002
ENSG00000188223		ENSMUSG00000036835	Psenen	-0.321203	1.44921	-2.5947	0.0142979	0.15041	-2.93675
ENSG00000205155	PSENEN	ENSMUSG00000036835	Psenen	-0.321203	1.44921	-2.5947	0.0142979	0.15041	-2.93675
ENSG00000106554	CHCHD3	ENSMUSG00000053768	Chchd3	-0.152014	6.23841	-4.36427	0.000130017	0.0210554	0.944119
ENSG00000258989		ENSMUSG00000021108	Prkch	-0.503337	2.83879	-1.89703	0.0671115	0.311794	-4.30027
ENSG00000027075	PRKCH	ENSMUSG00000021108	Prkch	-0.503338	2.83879	-1.89703	0.0671115	0.311794	-4.30027
ENSG00000182263	FIGN	ENSMUSG00000075324	Fign	-0.324912	2.519	-2.56774	0.0152441	0.156031	-3.04438
ENSG00000114786	ABHD14A-ACY1	ENSMUSG00000023262	Acy1	-0.283023	2.64499	-2.82032	0.00826595	0.116523	-2.53476
ENSG00000243989	ACY1	ENSMUSG00000023262	Acy1	-0.283023	2.64499	-2.82032	0.00826595	0.116523	-2.53476
		ENSMUSG00000108518	Gm5587	-0.348193	1.22171	-2.44441	0.0203522	0.177121	-3.18629
ENSG00000135924	DJB2	ENSMUSG00000026203	Djb2	-0.179383	5.7326	-3.86801	0.000522237	0.035211	-0.350793
		ENSMUSG00000087151	Gm14022	-0.470109	-0.716982	-1.98344	0.056176	0.287835	-3.91453
ENSG00000144227	NXPH2	ENSMUSG00000069132	Nxph2	-0.410361	1.89015	-2.17828	0.0370595	0.235377	-3.69826
		ENSMUSG00000104954	Gm42694	-0.404029	-0.0574636	-2.2017	0.0352053	0.230716	-3.57053
		ENSMUSG00000083860	Gm13313	-0.394504	1.14984	-2.23828	0.0324742	0.221634	-3.54103
ENSG00000162244	RPL29	ENSMUSG00000048758	Rpl29	-0.228038	2.55736	-3.26453	0.00266149	0.0681413	-1.74652
ENSG00000066654	THUMPD1	ENSMUSG00000030942	Thumpd1	-0.16208	6.04208	-4.14896	0.000238683	0.0258222	0.36771
ENSG00000184672	RALYL	ENSMUSG00000039717	Ralyl	-0.147616	6.4294	-4.43576	0.000106146	0.0207075	1.1322
ENSG00000149557	FEZ1	ENSMUSG00000032118	Fez1	-0.175515	7.94399	-3.91433	0.000459398	0.0338668	-0.283913
		ENSMUSG00000099647	Gm5776	-0.270771	1.80588	-2.89067	0.00693941	0.106767	-2.34517
ENSG00000004766	VPS50	ENSMUSG00000001376	Vps50	-0.197375	7.33359	-3.59784	0.00109403	0.0485422	-1.09997
		ENSMUSG00000085069	Gm13111	-0.304139	3.01569	-2.66205	0.0121668	0.139789	-2.93317
ENSG00000256235	SMIM3	ENSMUSG00000038059	Smim3	-0.307153	1.90259	-2.64173	0.0127765	0.142588	-2.84925
ENSG00000152503	TRIM36	ENSMUSG00000033949	Trim36	-0.317139	3.27764	-2.5815	0.0147541	0.152916	-3.10482
ENSG00000125962	ARMCX5	ENSMUSG00000072969	Armcx5	-0.199036	5.89587	-3.56042	0.00121053	0.0494872	-1.14965
		ENSMUSG00000097756	A730056A06Rik	-0.308036	1.52944	-2.6316	0.0130911	0.144368	-2.84767
ENSG00000229453	SPINK8	ENSMUSG00000050074	Spink8	-0.446496	-0.074202	-2.03642	0.0502697	0.273673	-3.80577
		ENSMUSG00000103706	6820402A03Rik	-0.360983	0.380886	-2.35504	0.024985	0.19471	-3.6507
		ENSMUSG00000097471	5830432E09Rik	-0.467542	0.0187559	-1.96534	0.0583285	0.292275	-3.90047
ENSG00000136754	ABI1	ENSMUSG00000058835	Abi1	-0.187102	7.24243	-3.69835	0.000832362	0.0434547	-0.840678
		ENSMUSG00000109648	Svet1	-0.260872	4.34754	-2.92676	0.00633926	0.101697	-2.51287
ENSG00000151790	TDO2	ENSMUSG00000028011	Tdo2	-0.5574	-0.231468	-1.72791	0.0938899	0.368037	-4.19011
		ENSMUSG00000106490	Gm43283	-0.451869	-0.256697	-2.00198	0.0540435	0.28295	-3.8519
ENSG00000174038	C9orf131	ENSMUSG00000028451	1700022I11Rik	-0.470375	-0.503492	-1.94585	0.0607264	0.297831	-3.92713
ENSG00000109971	HSPA8	ENSMUSG00000015656	Hspa8	-0.213636	7.35591	-3.35417	0.00210157	0.0616074	-1.71896
ENSG00000198597	ZNF536	ENSMUSG00000043456	Zfp536	-0.228468	5.08776	-3.19973	0.00315252	0.0733543	-1.96603
ENSG00000100612	DHRS7	ENSMUSG00000021094	Dhrs7	-0.224071	4.59183	-3.24083	0.00283193	0.0701356	-1.82612
ENSG00000172465	TCEAL1	ENSMUSG00000049536	Tceal1	-0.21585	5.02184	-3.32557	0.00226661	0.0635621	-1.66334
ENSG00000167165	UGT1A6	ENSMUSG00000090124	Ugt1a7c	-0.39625	-0.138512	-2.18644	0.0364035	0.233638	-3.59128
ENSG00000145335	SNCA	ENSMUSG00000025889	Snca	-0.193765	8.24407	-3.5779	0.0011547	0.0490842	-1.157
		ENSMUSG00000108638	Gm45150	-0.432695	-0.191403	-2.0545	0.0483824	0.269577	-3.78364
ENSG00000126768	TIMM17B	ENSMUSG00000031158	Timm17b	-0.193101	3.56556	-3.58516	0.00113226	0.0489733	-0.875363
ENSG00000165169	DYNLT3	ENSMUSG00000031176	Dynlt3	-0.214742	7.6051	-3.32367	0.00227798	0.0635621	-1.7909
ENSG00000122378	PRXL2A	ENSMUSG00000021792	Fam213a	-0.180558	6.73652	-3.74979	0.000723088	0.0406791	-0.698511
		ENSMUSG00000048747	E130114P18Rik	-0.304644	2.82781	-2.60912	0.0138146	0.148122	-3.00999
ENSG00000122545	SEPTIN7	ENSMUSG00000001833	2007-09-01	-0.21514	9.52427	-3.31246	0.00234635	0.0645675	-1.82201
ENSG00000133104	SPART	ENSMUSG00000036580	Spg20	-0.187637	5.63406	-3.64068	0.000973988	0.0460593	-0.931862
		ENSMUSG00000074807	Gm10762	-0.268461	1.19408	-2.83921	0.00788826	0.113564	-2.4528
		ENSMUSG00000097274	Gm26564	-0.347232	3.2512	-2.37583	0.0238291	0.189931	-3.53742
		ENSMUSG00000106082	4930404A12Rik	-0.554333	0.37255	-1.71496	0.0962691	0.372607	-4.25757
		ENSMUSG00000067203	H2-K2	-0.464427	-0.368138	-1.9415	0.0612731	0.298689	-3.93393
		ENSMUSG00000086159	Gm13025	-0.450091	-0.700673	-1.98351	0.0561685	0.287835	-3.87827
		ENSMUSG00000092006	Gm17139	-0.506579	-0.0569325	-1.82515	0.0775637	0.333452	-4.08356
ENSG00000277586	NEFL	ENSMUSG00000022055	Nefl	-0.247611	9.19265	-2.99311	0.00536162	0.0941439	-2.59065
ENSG00000142319	SLC6A3	ENSMUSG00000021609	Slc6a3	-0.861668	-0.763522	-1.24449	0.222586	0.551763	-4.69609
ENSG00000152464	RPP38	ENSMUSG00000049950	Rpp38	-0.263678	2.69003	-2.86225	0.00744933	0.110172	-2.45872
ENSG00000101958	GLRA2	ENSMUSG00000018589	Glra2	-0.351263	4.53443	-2.34987	0.0252805	0.195735	-3.7951
ENSG00000163932	PRKCD	ENSMUSG00000021948	Prkcd	-0.368694	3.31397	-2.27241	0.0300996	0.21378	-3.73344
ENSG00000162910	MRPL55	ENSMUSG00000036860	Mrpl55	-0.165875	4.34416	-3.95014	0.000415943	0.0324298	-0.0408876
ENSG00000126947	ARMCX1	ENSMUSG00000033460	Armcx1	-0.199022	6.89064	-3.4746	0.00152485	0.0540834	-1.40686
ENSG00000232119	MCTS1	ENSMUSG00000000355	Mcts1	-0.187417	5.12236	-3.62195	0.00102483	0.0465621	-0.933787
ENSG00000112118	MCM3	ENSMUSG00000041859	Mcm3	-0.319805	1.79136	-2.50119	0.0178318	0.167083	-3.12198
		ENSMUSG00000031762	Mt2	-0.316093	4.73912	-2.52054	0.0170407	0.163364	-3.47865
		ENSMUSG00000105218	Gm38413	-0.351358	2.82517	-2.34255	0.0257038	0.19748	-3.52339
ENSG00000198901	PRC1	ENSMUSG00000038943	Prc1	-0.418195	1.56405	-2.07527	0.0462914	0.262918	-3.83679
ENSG00000114209	PDCD10	ENSMUSG00000027835	Pdcd10	-0.203294	4.86099	-3.41187	0.00180302	0.057351	-1.43107
ENSG00000100028	SNRPD3	ENSMUSG00000020180	Snrpd3	-0.203421	5.37434	-3.40687	0.00182716	0.0575001	-1.4975
ENSG00000113739	STC2	ENSMUSG00000020303	Stc2	-0.434875	0.672251	-2.01367	0.052736	0.278855	-3.85982
ENSG00000118407	FILIP1	ENSMUSG00000034898	Filip1	-0.44727	4.3564	-1.97456	0.0572232	0.290112	-4.45778
ENSG00000168619	ADAM18	ENSMUSG00000031552	Adam18	-0.382188	0.205697	-2.19884	0.0354272	0.231131	-3.68992
		ENSMUSG00000108282	Gm44317	-0.48633	-0.391463	-1.85699	0.0727738	0.322822	-4.03506
ENSG00000100983	GSS	ENSMUSG00000027610	Gss	-0.201517	3.87806	-3.41164	0.00180414	0.057351	-1.33331
ENSG00000078668	VDAC3	ENSMUSG00000008892	Vdac3	-0.188497	5.31933	-3.57332	0.00116909	0.0494409	-1.07968
ENSG00000100519	PSMC6	ENSMUSG00000021832	Psmc6	-0.156285	6.97173	-4.076	0.000292847	0.0285717	0.152995
		ENSMUSG00000081583	Gm14769	-0.271987	3.1467	-2.76873	0.00938632	0.123581	-2.71721
		ENSMUSG00000089710	Gm15810	-0.555232	-0.37452	-1.68638	0.101696	0.38242	-4.23249
ENSG00000120437	ACAT2	ENSMUSG00000062480	Acat3	-0.37217	1.78215	-2.23043	0.0330433	0.224023	-3.5936
ENSG00000165349	SLC7A3	ENSMUSG00000031297	Slc7a3	-0.328382	3.08724	-2.43125	0.0209812	0.179639	-3.39164
		ENSMUSG00000086708	Gm15577	-0.453408	-0.2919	-1.9433	0.0610464	0.298166	-3.928
ENSG00000111962	UST	ENSMUSG00000047712	Ust	-0.344595	4.62051	-2.34606	0.0255	0.196887	-3.80771
		ENSMUSG00000105620	Gm43047	-0.461361	2.1197	-1.91382	0.0648531	0.305898	-4.19215
ENSG00000265817	FSBP	ENSMUSG00000094595	Fsbp	-0.303968	0.994604	-2.55405	0.0157461	0.157812	-2.98404
ENSG00000153721	CNKSR3	ENSMUSG00000015202	Cnksr3	-0.321347	2.42928	-2.45664	0.019783	0.174601	-3.29041
ENSG00000178752	ERFE	ENSMUSG00000047443	Erfe	-0.396713	0.72209	-2.12297	0.0417896	0.249939	-3.68738
ENSG00000165309	ARMC3	ENSMUSG00000037683	Armc3	-0.477825	-0.116638	-1.86479	0.0716399	0.320797	-4.02776
		ENSMUSG00000106246	Gm18867	-0.309553	1.18412	-2.5191	0.0170981	0.163524	-3.04692
ENSG00000204388	HSPA1B	ENSMUSG00000090877	Hspa1b	-0.326784	2.37691	-2.42602	0.0212359	0.180419	-3.3149
ENSG00000204389	HSPA1A	ENSMUSG00000090877	Hspa1b	-0.326784	2.37691	-2.42602	0.0212359	0.180419	-3.3149
ENSG00000235631	RNF148	ENSMUSG00000078179	Rnf148	-0.432683	0.0484435	-1.99728	0.0545769	0.28368	-3.85813
ENSG00000113100	CDH9	ENSMUSG00000025370	Cdh9	-0.274049	5.50353	-2.73511	0.0101911	0.127784	-3.07421
		ENSMUSG00000046341	Gm11223	-0.251424	7.12606	-2.89894	0.00679736	0.10556	-2.80024
ENSG00000177613	CSTF2T	ENSMUSG00000053536	Cstf2t	-0.159772	6.78438	-3.97168	0.000391769	0.0314511	-0.120307
ENSG00000176485	PLAAT3	ENSMUSG00000060675	Pla2g16	-0.293173	5.08036	-2.60567	0.0139289	0.148659	-3.3485
ENSG00000182168	UNC5C	ENSMUSG00000059921	Unc5c	-0.205006	7.00287	-3.33195	0.00222872	0.0628354	-1.76198
		ENSMUSG00000068200	Gm5931	-0.249964	2.59186	-2.89366	0.0068877	0.106567	-2.39039
ENSG00000154928	EPHB1	ENSMUSG00000032537	Ephb1	-0.273797	5.15951	-2.71701	0.0106506	0.130276	-3.08789
ENSG00000085117	CD82	ENSMUSG00000027215	Cd82	-0.370286	2.8956	-2.20515	0.0349386	0.229951	-3.77702
ENSG00000131771	PPP1R1B	ENSMUSG00000061718	Ppp1r1b	-0.47753	5.16862	-1.84607	0.0743862	0.327141	-4.78548
ENSG00000184007	PTP4A2	ENSMUSG00000028788	Ptp4a2	-0.136376	7.41045	-4.41159	0.000113686	0.0207075	1.0507
ENSG00000144821	MYH15	ENSMUSG00000092009	Myh15	-0.272756	1.91372	-2.7163	0.010669	0.130276	-2.70738
ENSG00000115935	WIPF1	ENSMUSG00000075284	Wipf1	-0.27494	2.76559	-2.69869	0.0111351	0.133354	-2.81513
ENSG00000128242	GAL3ST1	ENSMUSG00000049721	Gal3st1	-0.267653	2.57048	-2.74884	0.00985485	0.125766	-2.68384
ENSG00000162757	C1orf74	ENSMUSG00000079144	A130010J15Rik	-0.198778	3.67556	-3.37371	0.00199552	0.0601066	-1.39072
		ENSMUSG00000103778	Gm36930	-0.385014	-0.0210839	-2.13622	0.0406101	0.246207	-3.66804
ENSG00000174720	LARP7	ENSMUSG00000027968	Larp7	-0.181034	4.90266	-3.59362	0.00110661	0.0488421	-0.985047
ENSG00000177084	POLE	ENSMUSG00000007080	Pole	-0.328515	1.95205	-2.37981	0.0236132	0.188983	-3.35045
		ENSMUSG00000081026	Gm11855	-0.335925	2.9631	-2.34066	0.0258139	0.197531	-3.52331
ENSG00000071054	MAP4K4	ENSMUSG00000026074	Map4k4	-0.20434	7.52109	-3.29575	0.00245194	0.0654092	-1.85927
ENSG00000103415	HMOX2	ENSMUSG00000004070	Hmox2	-0.162899	6.39604	-3.85842	0.000536258	0.0356489	-0.407686
ENSG00000023734	STRAP	ENSMUSG00000030224	Strap	-0.208096	6.72195	-3.25073	0.00275952	0.0694313	-1.95475
ENSG00000138663	COPS4	ENSMUSG00000035297	Cops4	-0.131761	6.79142	-4.48729	9.17e-05	0.0207075	1.26409
ENSG00000130037	KC5	ENSMUSG00000045534	Kc5	-0.521902	1.82976	-1.71717	0.0958592	0.371857	-4.42951
ENSG00000144771	LRTM1	ENSMUSG00000045776	Lrtm1	-0.510573	0.0784806	-1.74055	0.0916161	0.363509	-4.20837
ENSG00000141030	COPS3	ENSMUSG00000019373	Cops3	-0.153318	6.49928	-4.01098	0.000351161	0.0306119	-0.00935793
		ENSMUSG00000107577	Gm44103	-0.515172	-0.302048	-1.72709	0.0940393	0.368037	-4.18705
		ENSMUSG00000031231	Cox7b	-0.195609	7.16583	-3.37399	0.00199399	0.0601066	-1.66173
ENSG00000104679	R3HCC1	ENSMUSG00000034194	R3hcc1	-0.227605	4.27343	-3.03827	0.00477977	0.0894282	-2.2661
		ENSMUSG00000067869	Tcea1-ps1	-0.177101	5.30907	-3.61579	0.00104207	0.0470074	-0.97108
ENSG00000184160	ADRA2C	ENSMUSG00000045318	Adra2c	-0.285846	3.32073	-2.59743	0.0142052	0.150017	-3.09091
		ENSMUSG00000077990	Gm23134	-0.371072	1.00113	-2.16935	0.0377897	0.238432	-3.63834
		ENSMUSG00000053925	Gm9929	-0.413652	0.546477	-2.00909	0.0532451	0.280575	-3.85823
ENSG00000109458	GAB1	ENSMUSG00000031714	Gab1	-0.298211	4.00951	-2.51812	0.0171376	0.163654	-3.36409
		ENSMUSG00000105339	Gm42457	-0.432897	1.37249	-1.94557	0.0607621	0.297852	-4.03956
ENSG00000156256	USP16	ENSMUSG00000025616	Usp16	-0.152967	6.21684	-4.00071	0.000361359	0.0309788	-0.0272472
ENSG00000162073	PAQR4	ENSMUSG00000023909	Paqr4	-0.174377	5.58084	-3.64546	0.00096141	0.0459987	-0.920339
		ENSMUSG00000087305	A430035B10Rik	-0.268023	2.37992	-2.70454	0.0109784	0.132651	-2.77517
ENSG00000127337	YEATS4	ENSMUSG00000020171	Yeats4	-0.179398	5.12041	-3.56815	0.00118552	0.0494872	-1.07447
ENSG00000128534	LSM8	ENSMUSG00000044155	Lsm8	-0.200133	4.5992	-3.3043	0.00239734	0.0648638	-1.66596
		ENSMUSG00000099478	Gm28370	-0.48305	-0.00582862	-1.79244	0.0827631	0.345965	-4.12196
ENSG00000123219	CENPK	ENSMUSG00000021714	Cenpk	-0.317697	1.64928	-2.39588	0.0227602	0.186554	-3.29108
ENSG00000184716	SERINC4	ENSMUSG00000046110	Serinc4	-0.404135	1.35484	-2.02619	0.0513656	0.275686	-3.88469
ENSG00000154957	ZNF18	ENSMUSG00000018347	Zkscan6	-0.194221	4.51256	-3.35828	0.00207882	0.0615185	-1.53021
ENSG00000154553	PDLIM3	ENSMUSG00000031636	Pdlim3	-0.490814	1.22405	-1.76676	0.0870485	0.354519	-4.2771
ENSG00000131013	PPIL4	ENSMUSG00000015757	Ppil4	-0.160037	6.8743	-3.83875	0.000566183	0.0368622	-0.470884
		ENSMUSG00000106043	Gm42968	-0.548095	-0.120336	-1.63205	0.11272	0.4009	-4.30834
ENSG00000069509	FUNDC1	ENSMUSG00000025040	Fundc1	-0.180566	5.58085	-3.52616	0.00132768	0.0509446	-1.21645
ENSG00000213463	SYNJ2BP	ENSMUSG00000090935	Synj2bp	-0.158885	6.59058	-3.85647	0.000539161	0.0357166	-0.417897
ENSG00000164182	NDUFAF2	ENSMUSG00000068184	Ndufaf2	-0.232473	4.21724	-2.95756	0.00586628	0.09892	-2.44381
		ENSMUSG00000053173	Rpl18-ps2	-0.308192	2.44422	-2.43529	0.020786	0.178842	-3.29717
		ENSMUSG00000050900	Gm7327	-0.256873	4.82449	-2.75946	0.0096021	0.124829	-2.95929
		ENSMUSG00000106019	Gm43672	-0.275637	3.06924	-2.62879	0.0131795	0.144837	-3.02733
		ENSMUSG00000097858	9530052C20Rik	-0.388676	0.116473	-2.07367	0.0464504	0.263251	-3.75374
		ENSMUSG00000036214	Znrd1as	-0.24854	2.92622	-2.81784	0.00831697	0.117061	-2.58185
ENSG00000101160	CTSZ	ENSMUSG00000016256	Ctsz	-0.194079	4.73099	-3.3413	0.00217436	0.0621348	-1.59191
ENSG00000065911	MTHFD2	ENSMUSG00000005667	Mthfd2	-0.251974	2.7754	-2.79048	0.00889774	0.120383	-2.62364
ENSG00000168309	FAM107A	ENSMUSG00000021750	Fam107a	-0.236071	7.67421	-2.91761	0.0064867	0.103029	-2.76369
ENSG00000171056	SOX7	ENSMUSG00000063060	Sox7	-0.399894	-0.0578017	-2.02772	0.0512002	0.27522	-3.81688
ENSG00000171155	C1GALT1C1	ENSMUSG00000048970	C1galt1c1	-0.178041	5.09091	-3.53996	0.00127924	0.0504925	-1.14216
		ENSMUSG00000104649	Gm43712	-0.259564	3.77582	-2.72779	0.0103746	0.128777	-2.891
ENSG00000096401	CDC5L	ENSMUSG00000023932	Cdc5l	-0.164773	6.13171	-3.72709	0.000769475	0.0417721	-0.73971
ENSG00000085563	ABCB1	ENSMUSG00000028970	Abcb1b	-0.270122	2.71106	-2.64668	0.0126256	0.141907	-2.92426
ENSG00000151893	CACUL1	ENSMUSG00000033417	Cacul1	-0.160851	6.52037	-3.78976	0.000647952	0.0392705	-0.594024
ENSG00000112851	ERBIN	ENSMUSG00000021709	Erbin	-0.254096	7.60887	-2.75928	0.00960633	0.124829	-3.11991
ENSG00000183230	CTN3	ENSMUSG00000060843	Ctn3	-0.319018	2.59306	-2.35841	0.0247939	0.194029	-3.45944
ENSG00000095713	CRTAC1	ENSMUSG00000042401	Crtac1	-0.366537	4.59279	-2.14172	0.0401293	0.244545	-4.17562
ENSG00000015592	STMN4	ENSMUSG00000022044	Stmn4	-0.217326	7.22231	-3.06538	0.00445978	0.0865481	-2.41204
ENSG00000139679	LPAR6	ENSMUSG00000033446	Lpar6	-0.270063	3.0741	-2.63709	0.0129196	0.143479	-2.99321
		ENSMUSG00000086583	Gm15500	-0.229717	5.04866	-2.9463	0.00603518	0.0996016	-2.57415
		ENSMUSG00000021741	Gm5457	-0.298656	1.65042	-2.45977	0.0196401	0.174042	-3.17764
		ENSMUSG00000110309	Gm7419	-0.352185	0.957534	-2.19412	0.0357958	0.232296	-3.59627
ENSG00000119950	MXI1	ENSMUSG00000025025	Mxi1	-0.150981	6.64497	-3.94191	0.000425559	0.032499	-0.195498
		ENSMUSG00000106753	Gm43230	-0.378911	1.40978	-2.08455	0.045384	0.260875	-3.80531
ENSG00000150459	SAP18	ENSMUSG00000021963	Sap18	-0.162011	5.08363	-3.74797	0.000726701	0.0406791	-0.612116
ENSG00000065613	SLK	ENSMUSG00000025060	Slk	-0.148487	8.0118	-3.98321	0.000379407	0.0310018	-0.102113
		ENSMUSG00000081004	Gm9157	-0.372221	2.42577	-2.10656	0.0432933	0.254224	-3.94069
ENSG00000189221	MAOA	ENSMUSG00000025037	Maoa	-0.174051	5.66012	-3.5582	0.00121783	0.0496195	-1.13886
ENSG00000057704	TMCC3	ENSMUSG00000020023	Tmcc3	-0.288835	5.1544	-2.50795	0.0175515	0.166006	-3.54213
ENSG00000187242	KRT12	ENSMUSG00000020912	Krt12	-0.247757	2.73596	-2.78618	0.00899237	0.121001	-2.73105
		ENSMUSG00000105095	8430422M14Rik	-0.438955	-0.0217739	-1.8751	0.0701632	0.317713	-4.01475
ENSG00000171595	DI2	ENSMUSG00000034706	Dic2	-0.391763	0.221399	-2.02983	0.0509731	0.275217	-3.8296
ENSG00000162944	RFTN2	ENSMUSG00000025978	Rftn2	-0.200747	4.66714	-3.21605	0.00302122	0.0719096	-1.8872
ENSG00000135245	HILPDA	ENSMUSG00000043421	Hilpda	-0.29641	1.25765	-2.45939	0.0196576	0.174085	-3.16172
ENSG00000218739	CEBPZOS	ENSMUSG00000062691	Cebpzos	-0.212143	3.82844	-3.08989	0.00418808	0.0841435	-2.10461
		ENSMUSG00000098198	Gm9169	-0.289458	3.75742	-2.49511	0.0180872	0.168063	-3.37671
ENSG00000171806	METTL18	ENSMUSG00000041396	Mettl18	-0.284368	2.74368	-2.52254	0.0169606	0.16328	-3.17674
		ENSMUSG00000107012	4930528J11Rik	-0.5067	-0.548929	-1.68742	0.101495	0.381985	-4.24114
		ENSMUSG00000066175	2510046G10Rik	-0.38035	0.125094	-2.06281	0.0475359	0.26677	-3.76928
ENSG00000104267	CA2	ENSMUSG00000027562	Car2	-0.233832	6.79629	-2.8835	0.00706481	0.10751	-2.82089
ENSG00000133112	TPT1	ENSMUSG00000060126	Tpt1	-0.237008	3.81247	-2.85646	0.00755733	0.11065	-2.61082
ENSG00000135363	LMO2	ENSMUSG00000032698	Lmo2	-0.269374	3.35535	-2.61562	0.0136015	0.147002	-3.0573
ENSG00000289517		ENSMUSG00000018042	Cyb5r3	-0.192826	4.62831	-3.29096	0.00248303	0.0655858	-1.7436
ENSG00000100243	CYB5R3	ENSMUSG00000018042	Cyb5r3	-0.192826	4.62831	-3.29096	0.00248303	0.0655858	-1.7436
ENSG00000047648	ARHGAP6	ENSMUSG00000031355	Arhgap6	-0.362481	3.42712	-2.12876	0.0412707	0.248296	-4.01509
		ENSMUSG00000081390	Gm14538	-0.298915	1.72076	-2.43113	0.0209867	0.179639	-3.2353
		ENSMUSG00000097605	9430098F02Rik	-0.453026	0.110189	-1.81665	0.0788875	0.336017	-4.11239
ENSG00000119917	IFIT3	ENSMUSG00000062488	Ifit3b	-0.311949	1.94873	-2.35423	0.0250309	0.194758	-3.41259
ENSG00000122986	HVCN1	ENSMUSG00000064267	Hvcn1	-0.363354	1.71131	-2.11793	0.0422462	0.251302	-3.78197
ENSG00000005302	MSL3	ENSMUSG00000031358	Msl3	-0.17286	4.99191	-3.5338	0.00130066	0.0508089	-1.14788
		ENSMUSG00000109295	Gm5739	-0.327073	0.264304	-2.27149	0.0301612	0.21378	-3.467
ENSG00000113312	TTC1	ENSMUSG00000041278	Ttc1	-0.163363	5.53463	-3.6596	0.000925123	0.045442	-0.875795
		ENSMUSG00000107865	Gm44417	-0.397652	0.431915	-1.97837	0.0567716	0.289074	-3.89666
ENSG00000111229	ARPC3	ENSMUSG00000029465	Arpc3	-0.200197	6.68988	-3.1758	0.00335478	0.0758468	-2.13698
ENSG00000183783	KCTD8	ENSMUSG00000037653	Kctd8	-0.264337	3.42631	-2.61621	0.0135825	0.14688	-3.05891
ENSG00000138964	PARVG	ENSMUSG00000022439	Parvg	-0.272488	2.86606	-2.55901	0.0155623	0.156999	-3.05343
ENSG00000113013	HSPA9	ENSMUSG00000024359	Hspa9	-0.138382	8.13729	-4.09442	0.000278134	0.0282118	0.192627
ENSG00000162694	EXTL2	ENSMUSG00000027963	Extl2	-0.214849	6.20336	-3.00724	0.00517267	0.0927166	-2.51837
ENSG00000150540	HNMT	ENSMUSG00000026986	Hnmt	-0.214713	5.59211	-3.00758	0.00516828	0.0927166	-2.48902
ENSG00000115561	CHMP3	ENSMUSG00000053119	Chmp3	-0.177222	6.96626	-3.43254	0.00170637	0.056638	-1.51182
ENSG00000249884	RNF103-CHMP3	ENSMUSG00000053119	Chmp3	-0.177222	6.96626	-3.43254	0.00170637	0.056638	-1.51182
ENSG00000145708	CRHBP	ENSMUSG00000021680	Crhbp	-0.273584	4.22547	-2.54334	0.0161498	0.159777	-3.29612
		ENSMUSG00000103137	Gm37981	-0.362125	0.78756	-2.09586	0.0442985	0.258016	-3.72975
ENSG00000087087	SRRT	ENSMUSG00000037364	Srrt	-0.154023	6.79168	-3.78474	0.000656962	0.0392705	-0.610732
		ENSMUSG00000097777	Gm16794	-0.247003	2.20615	-2.72742	0.0103841	0.128777	-2.70301
		ENSMUSG00000091479	Gm17035	-0.58931	-0.814741	-1.48297	0.148113	0.453555	-4.43104
ENSG00000115128	SF3B6	ENSMUSG00000037361	Sf3b6	-0.184574	4.97781	-3.32858	0.00224869	0.0632103	-1.65586
		ENSMUSG00000084105	Gm13252	-0.392533	-0.0872496	-1.97641	0.0570042	0.289622	-3.8852
		ENSMUSG00000105613	Gm43684	-0.382952	0.966082	-2.0073	0.0534447	0.281018	-3.88999
		ENSMUSG00000094732	1500015L24Rik	-0.581032	-0.230239	-1.49393	0.145238	0.44989	-4.42353
		ENSMUSG00000108572	Gm44883	-0.363469	0.643803	-2.07882	0.0459425	0.261999	-3.75931
ENSG00000177432	P1L5	ENSMUSG00000055430	p1l5	-0.160662	7.85458	-3.65219	0.000943976	0.0457406	-0.964656
ENSG00000234828	IQCM	ENSMUSG00000031620	Iqcm	-0.401577	-0.346442	-1.93814	0.0616987	0.299478	-3.93448
ENSG00000143418	CERS2	ENSMUSG00000015714	Cers2	-0.251112	5.0586	-2.68079	0.0116286	0.136418	-3.16231
ENSG00000172020	GAP43	ENSMUSG00000047261	Gap43	-0.237752	7.69754	-2.78224	0.00907984	0.121444	-3.07028
ENSG00000162630	B3GALT2	ENSMUSG00000033849	B3galt2	-0.233748	7.74354	-2.8139	0.00839837	0.117342	-2.99867
ENSG00000167904	TMEM68	ENSMUSG00000028232	Tmem68	-0.165034	5.87914	-3.57944	0.00114989	0.0490842	-1.10414
ENSG00000102978	POLR2C	ENSMUSG00000031783	Polr2c	-0.204484	4.61752	-3.08474	0.00424377	0.0849023	-2.19445
ENSG00000152661	GJA1	ENSMUSG00000050953	Gja1	-0.175671	7.64096	-3.42192	0.00175536	0.0570103	-1.54717
		ENSMUSG00000048916	Gm5540	-0.374717	0.291918	-2.02818	0.0511509	0.27522	-3.81784
		ENSMUSG00000097452	Gm2824	-0.247469	5.47719	-2.6991	0.0111242	0.133308	-3.16985
		ENSMUSG00000074467	Gm10702	-0.303538	1.56738	-2.345	0.0255614	0.196887	-3.37776
		ENSMUSG00000109879	Gm10997	-0.305199	2.47138	-2.33581	0.0260995	0.198906	-3.49412
ENSG00000125817	CENPB	ENSMUSG00000068267	Cenpb	-0.177239	5.89621	-3.39482	0.00188671	0.0582155	-1.57177
ENSG00000196767	POU3F4	ENSMUSG00000056854	Pou3f4	-0.386438	2.90352	-1.98114	0.0564455	0.28833	-4.19559
ENSG00000112799	LY86	ENSMUSG00000021423	Ly86	-0.250835	2.64547	-2.66775	0.0120007	0.138805	-2.85924
		ENSMUSG00000109355	Gm4880	-0.29861	1.13972	-2.36602	0.024368	0.192125	-3.31687
		ENSMUSG00000109255	Gm7407	-0.312483	2.02067	-2.29247	0.0287777	0.208977	-3.49904
ENSG00000009790	TRAF3IP3	ENSMUSG00000037318	Traf3ip3	-0.346597	0.517067	-2.13312	0.0408834	0.246916	-3.67369
ENSG00000113810	SMC4	ENSMUSG00000034349	Smc4	-0.249186	4.62065	-2.67759	0.0117188	0.137042	-3.12303
		ENSMUSG00000085289	Gm15337	-0.423205	0.743549	-1.85478	0.0730972	0.323574	-4.08406
ENSG00000115310	RTN4	ENSMUSG00000020458	Rtn4	-0.160041	9.56077	-3.63245	0.000995998	0.0460593	-1.01722
ENSG00000146733	PSPH	ENSMUSG00000029446	Psph	-0.218628	3.96999	-2.9246	0.00637382	0.10182	-2.4743
ENSG00000165175	MID1IP1	ENSMUSG00000008035	Mid1ip1	-0.18679	6.28934	-3.2574	0.0027117	0.0690536	-1.92679
ENSG00000137142	IGFBPL1	ENSMUSG00000035551	Igfbpl1	-0.786754	-1.00228	-1.18279	0.245826	0.576555	-4.69976
		ENSMUSG00000098912	1500004A13Rik	-0.248374	3.6737	-2.67573	0.0117716	0.137331	-3.28224
ENSG00000137804	NUSAP1	ENSMUSG00000027306	Nusap1	-0.408242	0.929696	-1.89739	0.0670631	0.311645	-4.0402
ENSG00000285920		ENSMUSG00000027306	Nusap1	-0.408242	0.929696	-1.89739	0.0670631	0.311645	-4.0402
ENSG00000112984	KIF20A	ENSMUSG00000003779	Kif20a	-0.402318	0.839402	-1.91646	0.0645038	0.305522	-4.0083
		ENSMUSG00000083813	Gm15502	-0.283966	1.63818	-2.43866	0.0206249	0.178293	-3.21227
		ENSMUSG00000103136	Gm37980	-0.4804	-0.0788691	-1.68843	0.101299	0.381781	-4.24707
ENSG00000143933	CALM2	ENSMUSG00000036438	Calm2	-0.204374	9.36226	-3.05285	0.00460505	0.0879172	-2.44968
ENSG00000091664	SLC17A6	ENSMUSG00000030500	Slc17a6	-0.300042	4.81294	-2.34147	0.0257668	0.197526	-3.83103
		ENSMUSG00000097785	B230217O12Rik	-0.253981	3.83928	-2.62451	0.0133154	0.14557	-3.12647
ENSG00000169604	ANTXR1	ENSMUSG00000033420	Antxr1	-0.205702	4.00119	-3.03167	0.00486092	0.0902008	-2.23044
ENSG00000073712	FERMT2	ENSMUSG00000037712	Fermt2	-0.140918	6.04132	-3.94301	0.000424269	0.032499	-0.171384
		ENSMUSG00000080829	Gm8545	-0.307568	0.901948	-2.29657	0.0285138	0.208258	-3.42288
ENSG00000139737	SLAIN1	ENSMUSG00000055717	Slain1	-0.218353	5.71987	-2.90671	0.00666647	0.104231	-2.72578
		ENSMUSG00000062554	Gm12751	-0.337782	1.37692	-2.15173	0.0392671	0.24241	-3.7041
ENSG00000205730	ITPRIPL2	ENSMUSG00000095115	Itpripl2	-0.214778	3.06163	-2.93656	0.00618495	0.100567	-2.38559
ENSG00000175311	ANKS4B	ENSMUSG00000030909	Anks4b	-0.418677	-0.340987	-1.85056	0.0737201	0.325344	-4.04309
ENSG00000131386	GALNT15	ENSMUSG00000021903	Galnt15	-0.367588	2.06059	-2.02663	0.0513181	0.27551	-3.97658
ENSG00000201882		ENSMUSG00000077506	Scar9	-0.405644	-0.330842	-1.88917	0.0681918	0.313945	-3.99543
ENSG00000273885		ENSMUSG00000077506	Scar9	-0.405644	-0.330842	-1.88917	0.0681918	0.313945	-3.99543
		ENSMUSG00000087026	A230103J11Rik	-0.328092	2.36192	-2.18954	0.0361573	0.233006	-3.75625
ENSG00000172115	CYCS	ENSMUSG00000063694	Cycs	-0.180444	5.34327	-3.30197	0.00241209	0.0648638	-1.75057
		ENSMUSG00000109873	Gm45407	-0.250291	3.33564	-2.63441	0.0130029	0.144157	-3.01543
ENSG00000198844	ARHGEF15	ENSMUSG00000052921	Arhgef15	-0.203947	4.72911	-3.03012	0.00488008	0.0903792	-2.29372
ENSG00000204592	HLA-E	ENSMUSG00000056116	H2-T22	-0.183768	3.48894	-3.25285	0.00274423	0.0694114	-1.71619
ENSG00000113811	SELENOK	ENSMUSG00000042682	Selenok	-0.20845	5.06472	-2.9793	0.00555254	0.0963356	-2.49101
		ENSMUSG00000102437	Gm38048	-0.352795	2.97608	-2.0717	0.0466454	0.263725	-4.03246
ENSG00000100380	ST13	ENSMUSG00000022403	St13	-0.136112	8.06952	-4.0065	0.000355567	0.0306208	-0.0409605
ENSG00000169612	RAMAC	ENSMUSG00000074826	Gm10767	-0.257641	1.62379	-2.57225	0.0150819	0.154958	-2.97396
ENSG00000235272	RAMACL	ENSMUSG00000074826	Gm10767	-0.257641	1.62379	-2.57225	0.0150819	0.154958	-2.97396
ENSG00000152904	GGPS1	ENSMUSG00000021302	Ggps1	-0.133571	5.77945	-4.05609	0.000309616	0.0286908	0.134472
ENSG00000167283	ATP5MG	ENSMUSG00000038717	Atp5l	-0.297933	1.29191	-2.3242	0.0267939	0.201378	-3.39779
ENSG00000249222	ATP5MGL	ENSMUSG00000038717	Atp5l	-0.297933	1.29191	-2.3242	0.0267939	0.201378	-3.39779
		ENSMUSG00000086739	Gm4409	-0.423584	1.35327	-1.81951	0.0784393	0.335195	-4.22888
ENSG00000137876	RSL24D1	ENSMUSG00000032215	Rsl24d1	-0.200837	4.29131	-3.04529	0.00469488	0.0888603	-2.2441
		ENSMUSG00000106542	Gm43410	-0.440356	-0.0295913	-1.76724	0.0869673	0.354417	-4.1592
		ENSMUSG00000089703	Gm15833	-0.361767	-0.241152	-2.02719	0.0512572	0.275339	-3.81855
ENSG00000171408	PDE7B	ENSMUSG00000019990	Pde7b	-0.293925	5.5366	-2.34039	0.0258301	0.197568	-3.91842
ENSG00000134202	GSTM3	ENSMUSG00000004032	Gstm5	-0.170054	5.99043	-3.40866	0.00181851	0.0574824	-1.54121
ENSG00000140600	SH3GL3	ENSMUSG00000030638	Sh3gl3	-0.2045	5.40238	-2.99557	0.00532825	0.0939737	-2.49564
ENSG00000137177	KIF13A	ENSMUSG00000021375	Kif13a	-0.170742	5.84254	-3.39312	0.00189525	0.0582155	-1.56647
ENSG00000123144	TRIR	ENSMUSG00000041203	Trir	-0.180598	5.11737	-3.26219	0.00267784	0.0684675	-1.82266
ENSG00000106399	RPA3	ENSMUSG00000012483	Rpa3	-0.232015	2.75409	-2.74475	0.00995391	0.126314	-2.6917
		ENSMUSG00000105022	Gm43537	-0.420134	0.481714	-1.81946	0.0784476	0.335195	-4.10784
ENSG00000131094	C1QL1	ENSMUSG00000045532	C1ql1	-0.45206	1.21201	-1.72783	0.0939043	0.368037	-4.32079
ENSG00000134480	CCNH	ENSMUSG00000021548	Ccnh	-0.153974	6.0764	-3.63516	0.000988704	0.0460593	-0.97231
ENSG00000079246	XRCC5	ENSMUSG00000026187	Xrcc5	-0.172741	4.98312	-3.3507	0.00212096	0.0616478	-1.59873
ENSG00000173175	ADCY5	ENSMUSG00000022840	Adcy5	-0.291945	7.09902	-2.33101	0.0263841	0.199604	-4.02256
ENSG00000142700	DMRTA2	ENSMUSG00000047143	Dmrta2	-0.353655	0.459523	-2.04108	0.0497766	0.272331	-3.8059
ENSG00000120278	PLEKHG1	ENSMUSG00000040624	Plekhg1	-0.172886	4.51288	-3.34333	0.00216271	0.0619891	-1.57427
		ENSMUSG00000062083	Rpl13a-ps1	-0.332156	1.07015	-2.131	0.0410715	0.247737	-3.70481
ENSG00000169255	B3GALNT1	ENSMUSG00000043300	B3galnt1	-0.158141	6.41463	-3.55472	0.00122932	0.0497664	-1.19089
ENSG00000072803	FBXW11	ENSMUSG00000020271	Fbxw11	-0.166817	7.09307	-3.42457	0.001743	0.0570103	-1.53437
ENSG00000128739	SNRPN	ENSMUSG00000102252	Snrpn	-0.171947	8.64839	-3.3506	0.00212152	0.0616478	-1.72898
ENSG00000062716	VMP1	ENSMUSG00000018171	Vmp1	-0.188653	6.70712	-3.13951	0.00368549	0.0787704	-2.22356
ENSG00000138160	KIF11	ENSMUSG00000012443	Kif11	-0.282641	2.56912	-2.37701	0.0237648	0.189658	-3.43959
ENSG00000167699	GLOD4	ENSMUSG00000017286	Glod4	-0.172271	6.26221	-3.34223	0.002169	0.0620753	-1.71608
ENSG00000204334	ERICH2	ENSMUSG00000075302	Erich2	-0.491495	-0.5008	-1.61316	0.116777	0.407452	-4.31807
		ENSMUSG00000079499	6530402F18Rik	-0.264401	3.6201	-2.48524	0.0185092	0.169936	-3.34937
		ENSMUSG00000100481	Gm7114	-0.176232	3.35542	-3.27951	0.00255891	0.0666426	-1.58889
ENSG00000101695	RNF125	ENSMUSG00000033107	Rnf125	-0.284501	1.36332	-2.35718	0.0248637	0.194095	-3.34867
ENSG00000172939	OXSR1	ENSMUSG00000036737	Oxsr1	-0.145767	6.6794	-3.74191	0.000738881	0.0406791	-0.717815
ENSG00000128272	ATF4	ENSMUSG00000042406	Atf4	-0.205526	6.64772	-2.94503	0.00605447	0.0996727	-2.67998
ENSG00000185100	ADSS1	ENSMUSG00000011148	Adssl1	-0.252494	3.81695	-2.55641	0.0156586	0.1574	-3.24256
ENSG00000147654	EBAG9	ENSMUSG00000022339	Ebag9	-0.163207	4.91787	-3.44619	0.00164529	0.0558349	-1.36368
		ENSMUSG00000081771	Gm15381	-0.351262	1.1.5419	-2.02925	0.0510359	0.27522	-3.91635
ENSG00000162772	ATF3	ENSMUSG00000026628	Atf3	-0.517061	-0.202041	-1.54397	0.132678	0.431021	-4.42281
ENSG00000031691	CENPQ	ENSMUSG00000023919	Cenpq	-0.216317	3.18973	-2.83012	0.00806789	0.115014	-2.59429
		ENSMUSG00000041453	Rpl21	-0.23545	4.58016	-2.66674	0.0120299	0.138805	-3.18475
ENSG00000164168	TMEM184C	ENSMUSG00000031617	Tmem184c	-0.190257	7.13501	-3.08734	0.00421558	0.0844275	-2.35836
		ENSMUSG00000094594	Tpd52-ps	-0.320134	1.67204	-2.15727	0.0387971	0.241554	-3.69842
ENSG00000100916	BRMS1L	ENSMUSG00000012076	Brms1l	-0.140758	6.34829	-3.80619	0.00061932	0.0383452	-0.541587
ENSG00000172123	SLFN12	ENSMUSG00000072620	Slfn2	-0.344965	1.28191	-2.04758	0.0490968	0.270955	-3.93327
ENSG00000205045	SLFN12L	ENSMUSG00000072620	Slfn2	-0.344965	1.28191	-2.04758	0.0490968	0.270955	-3.93327
ENSG00000136960	ENPP2	ENSMUSG00000022425	Enpp2	-0.20412	7.63238	-2.93967	0.00613677	0.100317	-2.71054
ENSG00000164332	UBLCP1	ENSMUSG00000041231	Ublcp1	-0.181662	4.45247	-3.18571	0.00326959	0.0745762	-1.99142
ENSG00000126432	PRDX5	ENSMUSG00000024953	Prdx5	-0.165978	6.43487	-3.39142	0.00190382	0.0583654	-1.6014
ENSG00000116679	IVNS1ABP	ENSMUSG00000023150	Ivns1abp	-0.169104	7.4432	-3.34735	0.00213982	0.0617996	-1.73049
		ENSMUSG00000090625	Gm20721	-0.372527	4.07452	-1.94024	0.0614328	0.299205	-4.47872
ENSG00000165807	PPP1R36	ENSMUSG00000052221	Ppp1r36	-0.365183	0.791213	-1.96615	0.0582306	0.292066	-3.93163
ENSG00000137809	ITGA11	ENSMUSG00000032243	Itga11	-0.291104	0.991633	-2.30064	0.0282547	0.207325	-3.42584
ENSG00000164440	TXLNB	ENSMUSG00000039891	Txlnb	-0.284493	2.23196	-2.33603	0.026086	0.198883	-3.48864
ENSG00000198231	DDX42	ENSMUSG00000020705	Ddx42	-0.128479	7.3447	-4.03808	0.000325589	0.0293993	0.047573
		ENSMUSG00000081113	Gm7308	-0.202643	6.90781	-2.93693	0.00617918	0.100567	-2.70676
		ENSMUSG00000087185	Gm13872	-0.448026	3.02661	-1.69388	0.100247	0.38007	-4.7001
		ENSMUSG00000086363	A330102I10Rik	-0.21035	3.64695	-2.86052	0.0074814	0.110236	-2.55921
ENSG00000115008	IL1A	ENSMUSG00000027399	Il1a	-0.343932	0.774844	-2.037	0.0502082	0.27366	-3.84769
ENSG00000160200	CBS	ENSMUSG00000024039	Cbs	-0.190899	4.27489	-3.05401	0.00459139	0.0878008	-2.23027
ENSG00000274276	CBSL	ENSMUSG00000024039	Cbs	-0.190899	4.27489	-3.05401	0.00459139	0.0878008	-2.23027
		ENSMUSG00000106917	Gm7832	-0.185293	5.14149	-3.11498	0.00392627	0.081493	-2.17946
ENSG00000164627	KIF6	ENSMUSG00000023999	Kif6	-0.259484	2.23863	-2.47069	0.0191476	0.172208	-3.2357
ENSG00000089006	SNX5	ENSMUSG00000027423	Snx5	-0.138836	6.67086	-3.80785	0.000616496	0.0382955	-0.546707
		ENSMUSG00000082189	Gm4784	-0.221209	3.79099	-2.75516	0.00970371	0.125206	-2.82016
		ENSMUSG00000059645	Gm7361	-0.433212	-0.522353	-1.72834	0.093812	0.367984	-4.18132
ENSG00000150625	GPM6A	ENSMUSG00000031517	Gpm6a	-0.193553	10.7441	-3.01788	0.0050346	0.0917169	-2.52319
ENSG00000120662	MTRF1	ENSMUSG00000022022	Mtrf1	-0.188282	3.90672	-3.0731	0.00437246	0.0856676	-2.14916
ENSG00000151689	INPP1	ENSMUSG00000026102	Inpp1	-0.146205	5.8186	-3.66168	0.000919894	0.0453862	-0.890015
ENSG00000185905	C16orf54	ENSMUSG00000045165	AI467606	-0.333033	-0.165701	-2.07348	0.0464683	0.263274	-3.75626
ENSG00000213186	TRIM59	ENSMUSG00000034317	Trim59	-0.305722	3.18387	-2.19911	0.0354062	0.231131	-3.86255
		ENSMUSG00000089838	Gm2962	-0.305679	4.91839	-2.19789	0.0355012	0.231205	-4.14164
ENSG00000148908	RGS10	ENSMUSG00000030844	Rgs10	-0.220964	4.45469	-2.74747	0.00988805	0.125984	-2.94402
ENSG00000143543	JTB	ENSMUSG00000027937	Jtb	-0.168552	4.73495	-3.31108	0.00235491	0.0645675	-1.67025
ENSG00000285779		ENSMUSG00000027937	Jtb	-0.168552	4.73495	-3.31108	0.00235491	0.0645675	-1.67025
ENSG00000172456	FGGY	ENSMUSG00000028573	Fggy	-0.238675	1.91901	-2.60233	0.0140404	0.149277	-3.21037
ENSG00000127920	GNG11	ENSMUSG00000032766	Gng11	-0.284917	2.32165	-2.30242	0.0281414	0.206894	-3.53283
ENSG00000083535	PIBF1	ENSMUSG00000022064	Pibf1	-0.159134	5.74033	-3.43802	0.00168158	0.0563641	-1.45338
ENSG00000165006	UBAP1	ENSMUSG00000028437	Ubap1	-0.134621	5.68264	-3.86462	0.000527159	0.0354169	-0.355774
ENSG00000089199	CHGB	ENSMUSG00000027350	Chgb	-0.225147	8.93266	-2.70365	0.0110019	0.132804	-3.24953
ENSG00000135736	CCDC102A	ENSMUSG00000063605	Ccdc102a	-0.266551	1.29464	-2.4005	0.0225203	0.18607	-3.2655
		ENSMUSG00000020164	Kcnmb4os1	-0.452149	-0.349165	-1.65898	0.107138	0.391481	-4.27381
ENSG00000091140	DLD	ENSMUSG00000020664	Dld	-0.146127	7.14182	-3.63218	0.000996743	0.0460592	-1.00962
ENSG00000132704	FCRL2	ENSMUSG00000015852	Fcrls	-0.219496	3.72016	-2.73935	0.0100861	0.127055	-2.9824
ENSG00000112531	QKI	ENSMUSG00000062078	Qk	-0.188176	9.04458	-3.04254	0.00472795	0.0889531	-2.4747
ENSG00000187147	RNF220	ENSMUSG00000028677	Rnf220	-0.155058	6.64309	-3.47767	0.00151238	0.0538599	-1.39259
		ENSMUSG00000110279	Gm45552	-0.258037	1.58126	-2.44614	0.0202706	0.176899	-3.20457
		ENSMUSG00000082872	Gm15773	-0.241629	4.40734	-2.55665	0.0156496	0.1574	-3.34528
		ENSMUSG00000080893	Gm15920	-0.172928	4.90505	-3.21645	0.00301811	0.0719096	-1.89676
ENSG00000184588	PDE4B	ENSMUSG00000028525	Pde4b	-0.163969	7.15646	-3.33457	0.00221339	0.0626829	-1.75887
ENSG00000148498	PARD3	ENSMUSG00000025812	Pard3	-0.2585	5.30299	-2.43687	0.0207102	0.178293	-3.69921
ENSG00000185721	DRG1	ENSMUSG00000020457	Drg1	-0.141492	6.01203	-3.6899	0.00085178	0.0434547	-0.827573
ENSG00000171860	C3AR1	ENSMUSG00000040552	C3ar1	-0.252578	1.3992	-2.46772	0.0192803	0.172793	-3.15808
ENSG00000163285	GABRG1	ENSMUSG00000001260	Gabrg1	-0.243459	5.84528	-2.52932	0.0166921	0.162228	-3.5627
ENSG00000115318	LOXL3	ENSMUSG00000000693	Loxl3	-0.227582	2.4583	-2.64689	0.0126192	0.141907	-2.89414
ENSG00000162711	NLRP3	ENSMUSG00000032691	Nlrp3	-0.395466	0.14235	-1.80442	0.0808256	0.34128	-4.10574
ENSG00000152583	SPARCL1	ENSMUSG00000029309	Sparcl1	-0.1357	10.7635	-3.78497	0.000656544	0.0392705	-0.615062
ENSG00000123395	ATG101	ENSMUSG00000037204	Atg101	-0.183697	4.38685	-3.06345	0.00448182	0.086734	-2.21612
ENSG00000101079	NDRG3	ENSMUSG00000027634	Ndrg3	-0.20151	8.69164	-2.86963	0.00731354	0.109124	-2.87654
		ENSMUSG00000068732	Tmem167b	-0.149819	5.96823	-3.52231	0.00134151	0.0509446	-1.25285
ENSG00000107874	CUEDC2	ENSMUSG00000036748	Cuedc2	-0.151214	6.21772	-3.49845	0.00143035	0.0525429	-1.32403
ENSG00000110955	ATP5F1B	ENSMUSG00000025393	Atp5b	-0.130013	9.22666	-3.88708	0.000495418	0.0345213	-0.357433
ENSG00000113558	SKP1	ENSMUSG00000036309	Skp1a	-0.155812	8.32129	-3.42355	0.00174774	0.0570103	-1.5467
ENSG00000091039	OSBPL8	ENSMUSG00000020189	Osbpl8	-0.165638	8.52848	-3.27923	0.00256074	0.0666426	-1.9046
ENSG00000147246	HTR2C	ENSMUSG00000041380	Htr2c	-0.415323	4.55442	-1.73513	0.0925853	0.36558	-4.84008
ENSG00000071282	LMCD1	ENSMUSG00000057604	Lmcd1	-0.213615	2.78674	-2.75063	0.00981184	0.125766	-2.71608
ENSG00000169302	STK32A	ENSMUSG00000039954	Stk32a	-0.405436	2.67706	-1.76341	0.0876223	0.355632	-4.48582
		ENSMUSG00000063902	Gm7964	-0.175889	7.12831	-3.14235	0.00365846	0.0784974	-2.2264
ENSG00000122958	VPS26A	ENSMUSG00000020078	Vps26a	-0.173911	6.44748	-3.16532	0.00344729	0.0766747	-2.15414
		ENSMUSG00000086472	Gm16172	-0.387119	0.533776	-1.8186	0.0785818	0.335393	-4.1401
ENSG00000126945	HNRNPH2	ENSMUSG00000045427	Hnrnph2	-0.149139	6.5432	-3.51508	0.00136785	0.0514517	-1.29501
ENSG00000025708	TYMP	ENSMUSG00000022615	Tymp	-0.372486	-0.167391	-1.86567	0.071513	0.32071	-4.02489
		ENSMUSG00000037982	Gm9725	-0.370902	-0.219135	-1.87037	0.0708369	0.319694	-4.02698
ENSG00000189067	LITAF	ENSMUSG00000022500	Litaf	-0.310735	3.45254	-2.11341	0.0426594	0.252297	-4.05829
ENSG00000107175	CREB3	ENSMUSG00000028466	Creb3	-0.149757	5.53621	-3.49643	0.00143815	0.0527026	-1.28788
		ENSMUSG00000039133	9330171B17Rik	-0.385764	1.20207	-1.81556	0.0790587	0.336293	-4.19469
ENSG00000171877	FRMD5	ENSMUSG00000027238	Frmd5	-0.210483	5.66572	-2.76124	0.00956028	0.124659	-3.03814
		ENSMUSG00000046952	Gm5815	-0.184085	4.55276	-3.02656	0.00492462	0.0909484	-2.31456
		ENSMUSG00000082319	Gm8822	-0.182525	5.93199	-3.04325	0.00471934	0.0889531	-2.41079
ENSG00000079819	EPB41L2	ENSMUSG00000019978	Epb41l2	-0.185813	6.29954	-3.0019	0.00524337	0.0931903	-2.53629
ENSG00000175305	CCNE2	ENSMUSG00000028212	Ccne2	-0.197913	3.70365	-2.87299	0.00725257	0.109053	-2.55863
ENSG00000143621	ILF2	ENSMUSG00000001016	Ilf2	-0.153775	6.85601	-3.4166	0.00178045	0.057351	-1.55086
		ENSMUSG00000022884	Eif4a2	-0.154061	9.01678	-3.41191	0.00180284	0.057351	-1.57661
		ENSMUSG00000097086	Gm7672	-0.293105	1.26044	-2.18934	0.036173	0.233027	-3.62215
ENSG00000153044	CENPH	ENSMUSG00000045273	Cenph	-0.353451	0.275867	-1.92215	0.0637576	0.304117	-3.96761
		ENSMUSG00000081187	3110067C02Rik	-0.302253	0.553906	-2.14275	0.0400403	0.2443	-3.6641
ENSG00000112110	MRPL18	ENSMUSG00000057388	Mrpl18	-0.189861	5.00078	-2.94975	0.00598291	0.0996016	-2.55076
ENSG00000184481	FOXO4	ENSMUSG00000042903	Foxo4	-0.244925	3.1801	-2.47594	0.0189152	0.171219	-3.33046
ENSG00000154016	GRAP	ENSMUSG00000004837	Grap	-0.288587	1.41692	-2.21025	0.0345489	0.229146	-3.61733
ENSG00000189152	GRAPL	ENSMUSG00000004837	Grap	-0.288587	1.41692	-2.21025	0.0345489	0.229146	-3.61733
ENSG00000124596	OARD1	ENSMUSG00000040771	Oard1	-0.210588	4.08808	-2.74172	0.010028	0.126633	-2.90348
ENSG00000164902	PHAX	ENSMUSG00000008301	Phax	-0.11941	6.11443	-4.06659	0.000300656	0.0285717	0.154154
ENSG00000170043	TRAPPC1	ENSMUSG00000049299	Trappc1	-0.188894	3.93677	-2.95193	0.00595017	0.0994108	-2.41269
ENSG00000154945	ANKRD40	ENSMUSG00000020864	Ankrd40	-0.151009	6.94828	-3.44571	0.0016474	0.0558349	-1.47937
		ENSMUSG00000107292	Gm42733	-0.353369	2.00987	-1.91118	0.0652039	0.306387	-4.1511
ENSG00000161714	PLCD3	ENSMUSG00000020937	Plcd3	-0.29626	3.45937	-2.15939	0.0386184	0.240974	-3.92563
		ENSMUSG00000081405	Gm13142	-0.37713	-0.367433	-1.82347	0.0778228	0.334166	-4.08334
ENSG00000138185	ENTPD1	ENSMUSG00000048120	Entpd1	-0.165553	4.65263	-3.21988	0.00299119	0.0713741	-1.88353
ENSG00000214194	SMIM30	ENSMUSG00000052419	2610001J05Rik	-0.165856	5.20473	-3.21298	0.00304557	0.0723982	-1.96131
ENSG00000135525	MAP7	ENSMUSG00000019996	Map7	-0.167762	6.54948	-3.18009	0.00331765	0.0753672	-2.12331
ENSG00000109805	NCAPG	ENSMUSG00000015880	Ncapg	-0.374861	1.26936	-1.82367	0.0777927	0.334166	-4.18106
		ENSMUSG00000097109	Gm26580	-0.48738	-0.0601776	-1.51042	0.140996	0.442706	-4.4349
ENSG00000072864	NDE1	ENSMUSG00000022678	Nde1	-0.223495	3.88419	-2.60477	0.0139586	0.14874	-3.15757
ENSG00000172331	BPGM	ENSMUSG00000038871	Bpgm	-0.148091	5.90231	-3.45821	0.00159324	0.0546282	-1.41448
ENSG00000102024	PLS3	ENSMUSG00000016382	Pls3	-0.197625	7.79472	-2.83294	0.00801184	0.114923	-2.95683
ENSG00000007516	BAIAP3	ENSMUSG00000047507	Baiap3	-0.505189	3.10371	-1.47022	0.151514	0.458076	-4.95943
ENSG00000135940	COX5B	ENSMUSG00000079941	Gm11273	-0.195318	5.21746	-2.85427	0.00759858	0.110744	-2.79644
ENSG00000122674	CCZ1	ENSMUSG00000029617	Ccz1	-0.16146	5.79868	-3.25184	0.00275147	0.0694114	-1.91079
ENSG00000146574	CCZ1B	ENSMUSG00000029617	Ccz1	-0.16146	5.79868	-3.25184	0.00275147	0.0694114	-1.91079
		ENSMUSG00000083595	Gm9200	-0.335152	-0.0473197	-1.9633	0.0585754	0.292849	-3.91037
ENSG00000139921	TMX1	ENSMUSG00000021072	Tmx1	-0.145535	5.83482	-3.48989	0.00146362	0.0532239	-1.32514
		ENSMUSG00000081712	Gm12096	-0.288751	1.23125	-2.17553	0.0372833	0.236323	-3.64183
ENSG00000170088	TMEM192	ENSMUSG00000025521	Tmem192	-0.19945	2.74965	-2.80449	0.00859562	0.118266	-2.58235
ENSG00000018869	ZNF582	ENSMUSG00000109398	Gm3854	-0.170883	3.82486	-3.1178	0.00389781	0.0812408	-2.00796
ENSG00000125823	CSTL1	ENSMUSG00000055177	Cstl1	-0.383501	-0.187589	-1.78144	0.0845763	0.349206	-4.12115
ENSG00000181191	PJA1	ENSMUSG00000034403	Pja1	-0.143923	8.03095	-3.50415	0.00140862	0.052023	-1.34276
ENSG00000154645	CHODL	ENSMUSG00000022860	Chodl	-0.388089	0.626448	-1.76288	0.087712	0.35575	-4.18092
ENSG00000089127	OAS1	ENSMUSG00000001166	Oas1c	-0.389433	0.113403	-1.75564	0.088963	0.358006	-4.17614
ENSG00000104518	GSDMD	ENSMUSG00000022575	Gsdmd	-0.260421	1.41164	-2.32294	0.0268702	0.201617	-3.41284
		ENSMUSG00000101234	1700007E05Rik	-0.373097	-0.481256	-1.80835	0.0801983	0.339539	-4.09075
ENSG00000168481	LGI3	ENSMUSG00000033595	Lgi3	-0.222824	5.37082	-2.58163	0.0147494	0.152916	-3.41271
		ENSMUSG00000069272	Hist1h2ae	-0.360052	-0.406226	-1.84985	0.073825	0.325352	-4.04414
ENSG00000170270	GON7	ENSMUSG00000091931	Gon7	-0.2032	3.4569	-2.74761	0.00988465	0.125984	-2.74377
		ENSMUSG00000078877	Gm14295	-0.190256	4.52874	-2.8738	0.00723794	0.10892	-2.66654
ENSG00000213799	ZNF845	ENSMUSG00000058093	Zfp729b	-0.156902	5.39822	-3.27935	0.00255995	0.0666426	-1.80758
ENSG00000164611	PTTG1	ENSMUSG00000020415	Pttg1	-0.226623	3.07663	-2.54544	0.0160699	0.15957	-3.35987
ENSG00000250254	PTTG2	ENSMUSG00000020415	Pttg1	-0.226623	3.07663	-2.54544	0.0160699	0.15957	-3.35987
ENSG00000119608	PROX2	ENSMUSG00000042320	Prox2	-0.32982	0.421602	-1.96004	0.058973	0.293641	-3.9241
ENSG00000196420	S100A5	ENSMUSG00000001023	S100a5	-1.12178	-0.816453	-0.790667	0.435106	0.736357	-5.14393
ENSG00000204952	FBXO47	ENSMUSG00000070336	Fbxo47	-0.306251	2.00133	-2.06153	0.0476659	0.267257	-3.88627
ENSG00000110315	RNF141	ENSMUSG00000030788	Rnf141	-0.138221	6.65018	-3.56173	0.00120626	0.0494872	-1.17967
ENSG00000170502	NUDT9	ENSMUSG00000029310	Nudt9	-0.134963	5.41497	-3.61956	0.00103148	0.0467521	-0.968553
ENSG00000151287	TEX30	ENSMUSG00000026049	Tex30	-0.258078	1.95286	-2.308	0.0277904	0.20519	-3.48131
		ENSMUSG00000084391	Gm13967	-0.366353	-0.00502613	-1.8058	0.0806043	0.340877	-4.10213
ENSG00000066294	CD84	ENSMUSG00000038147	Cd84	-0.242821	2.7226	-2.401	0.0224945	0.18607	-3.40998
ENSG00000154760	SLFN13	ENSMUSG00000069793	Slfn9	-0.342392	1.03243	-1.89045	0.0680146	0.313892	-4.02769
		ENSMUSG00000089633	A230009B12Rik	-0.457854	0.138758	-1.53742	0.13427	0.433598	-4.41786
ENSG00000169567	HINT1	ENSMUSG00000020267	Hint1	-0.152475	6.27278	-3.30261	0.00240806	0.0648638	-1.8154
ENSG00000183340	JRKL	ENSMUSG00000079083	Jrkl	-0.151299	4.92076	-3.31881	0.00230739	0.0640293	-1.66252
		ENSMUSG00000088573	Gm24530	-0.413705	-0.479232	-1.64729	0.109532	0.395426	-4.26735
ENSG00000138757	G3BP2	ENSMUSG00000029405	G3bp2	-0.156168	8.44856	-3.23466	0.00287799	0.070248	-2.0133
		ENSMUSG00000058809	Hspd1-ps3	-0.171327	5.50151	-3.02651	0.00492521	0.0909484	-2.42702
ENSG00000089248	ERP29	ENSMUSG00000029616	Erp29	-0.156199	6.82161	-3.22579	0.00294541	0.071238	-2.01926
		ENSMUSG00000090602	Gm5611	-0.309	0.658813	-2.01431	0.0526645	0.278724	-3.8525
ENSG00000147604	RPL7	ENSMUSG00000043716	Rpl7	-0.163221	5.7617	-3.1277	0.00379958	0.0798965	-2.20819
		ENSMUSG00000103558	Gm38220	-0.262708	1.17041	-2.25244	0.0314689	0.217516	-3.51069
ENSG00000119318	RAD23B	ENSMUSG00000028426	Rad23b	-0.161401	7.1598	-3.14784	0.00360688	0.0783688	-2.21564
		ENSMUSG00000048261	Gm4879	-0.257227	2.87452	-2.28387	0.0293378	0.211183	-3.65031
ENSG00000156219	ART3	ENSMUSG00000034842	Art3	-0.237956	1.95618	-2.40969	0.02205	0.184279	-3.31426
ENSG00000145358	DDIT4L	ENSMUSG00000046818	Ddit4l	-0.296471	3.65491	-2.06887	0.0469277	0.264768	-4.17868
		ENSMUSG00000081073	Gm13758	-0.291861	0.770469	-2.091	0.0447619	0.259583	-3.74645
ENSG00000075131	TIPIN	ENSMUSG00000032397	Tipin	-0.201405	4.69565	-2.69944	0.0111151	0.133308	-3.05882
ENSG00000041880	PARP3	ENSMUSG00000023249	Parp3	-0.232386	2.52228	-2.44528	0.0203112	0.177009	-3.27086
ENSG00000143183	TMCO1	ENSMUSG00000052428	Tmco1	-0.179157	5.60902	-2.92255	0.00640665	0.102258	-2.66954
ENSG00000124193	SRSF6	ENSMUSG00000016921	Srsf6	-0.153593	6.75283	-3.24848	0.00277578	0.069561	-1.96269
ENSG00000179295	PTPN11	ENSMUSG00000043733	Ptpn11	-0.138573	7.5165	-3.48794	0.0014713	0.0532746	-1.3806
		ENSMUSG00000097440	Gm6277	-0.245078	2.11113	-2.35081	0.0252263	0.19545	-3.42268
ENSG00000067064	IDI1	ENSMUSG00000058258	Idi1	-0.233291	2.84035	-2.4311	0.0209885	0.179639	-3.37182
		ENSMUSG00000087528	9830144P21Rik	-0.368119	1.03688	-1.76685	0.0870334	0.354519	-4.27697
		ENSMUSG00000085247	4930545L23Rik	-0.442632	-0.384522	-1.54909	0.131444	0.429126	-4.3853
		ENSMUSG00000107219	Gm42738	-0.32651	0.813105	-1.91983	0.0640603	0.30464	-3.99729
		ENSMUSG00000099779	Gm8228	-0.221922	2.40535	-2.50315	0.01775	0.166824	-3.16636
ENSG00000135932	CAB39	ENSMUSG00000036707	Cab39	-0.153774	8.19388	-3.22158	0.00297796	0.071238	-2.04418
ENSG00000163156	SCNM1	ENSMUSG00000092607	Scnm1	-0.180671	5.15772	-2.88204	0.00709059	0.107816	-2.75904
ENSG00000104447	TRPS1	ENSMUSG00000038679	Trps1	-0.17347	6.91566	-2.96222	0.00579759	0.0982479	-2.64719
ENSG00000113231	PDE8B	ENSMUSG00000021684	Pde8b	-0.239175	6.61064	-2.37285	0.0239917	0.19063	-3.92375
ENSG00000284762		ENSMUSG00000021684	Pde8b	-0.239175	6.61064	-2.37285	0.0239917	0.19063	-3.92375
		ENSMUSG00000087478	4930506C21Rik	-0.372394	0.554833	-1.74158	0.0914323	0.36325	-4.23103
ENSG00000015285	WAS	ENSMUSG00000031165	Was	-0.3637	0.580397	-1.77034	0.0864396	0.353254	-4.19632
ENSG00000161682	FAM171A2	ENSMUSG00000034685	Fam171a2	-0.203702	5.88579	-2.64183	0.0127734	0.142588	-3.33232
ENSG00000137710	RDX	ENSMUSG00000032050	Rdx	-0.159923	7.43645	-3.11901	0.00388573	0.0811676	-2.28666
ENSG00000155330	C16orf87	ENSMUSG00000036934	4921524J17Rik	-0.193485	3.31962	-2.73311	0.010241	0.128078	-2.82876
ENSG00000150337	FCGR1A	ENSMUSG00000015947	Fcgr1	-0.281088	1.63134	-2.11287	0.0427092	0.252471	-3.79638
ENSG00000198019	FCGR1B	ENSMUSG00000015947	Fcgr1	-0.281088	1.63134	-2.11287	0.0427092	0.252471	-3.79638
ENSG00000065154	OAT	ENSMUSG00000030934	Oat	-0.15288	6.08389	-3.21178	0.00305507	0.0724423	-2.02555
ENSG00000101134	DOK5	ENSMUSG00000027560	Dok5	-0.201861	5.08073	-2.65232	0.0124554	0.141676	-3.21632
ENSG00000120251	GRIA2	ENSMUSG00000033981	Gria2	-0.124868	10.6099	-3.6977	0.000833853	0.0434547	-0.842829
ENSG00000144035	T8	ENSMUSG00000068299	t8f4	-0.227168	2.28706	-2.44394	0.0203742	0.177231	-3.45016
ENSG00000204872	T8B	ENSMUSG00000068299	t8f4	-0.227168	2.28706	-2.44394	0.0203742	0.177231	-3.45016
		ENSMUSG00000061615	Hist1h2ab	-0.422567	0.504737	-1.58282	0.123546	0.41828	-4.4499
ENSG00000103540	CCP110	ENSMUSG00000033904	Ccp110	-0.165673	6.68138	-3.03361	0.00483694	0.0900368	-2.47607
		ENSMUSG00000109198	D7Bwg0826e	-0.258827	1.32878	-2.23071	0.0330233	0.22401	-3.55356
		ENSMUSG00000109448	Gm45224	-0.300539	0.232159	-2.00935	0.0532156	0.28053	-3.84869
ENSG00000133706	LARS1	ENSMUSG00000024493	Lars	-0.114116	6.75197	-3.92534	0.00044559	0.0332548	-0.240352
ENSG00000150316	CWC15	ENSMUSG00000004096	Cwc15	-0.200934	6.34693	-2.64897	0.012556	0.141768	-3.33959
ENSG00000044115	CTN1	ENSMUSG00000037815	Ctn1	-0.153378	6.12468	-3.18928	0.00323935	0.0741217	-2.08196
ENSG00000110958	PTGES3	ENSMUSG00000071072	Ptges3	-0.164835	5.7731	-3.03337	0.0048399	0.0900368	-2.43195
ENSG00000173915	ATP5MK	ENSMUSG00000071528	Usmg5	-0.234235	2.9869	-2.38059	0.0235711	0.188875	-3.47092
		ENSMUSG00000102059	Gm20257	-0.332773	0.425368	-1.86476	0.0716434	0.320797	-4.07991
ENSG00000229833	PET100	ENSMUSG00000087687	Pet100	-0.18227	5.0537	-2.8271	0.00812842	0.115443	-2.84296
		ENSMUSG00000097546	Gm26749	-0.350176	1.21338	-1.79875	0.0817365	0.343483	-4.22327
ENSG00000109881	CCDC34	ENSMUSG00000027160	Ccdc34	-0.175023	4.28889	-2.9063	0.00667332	0.104231	-2.55927
		ENSMUSG00000105139	Gm19391	-0.35061	0.00314293	-1.79694	0.0820307	0.344296	-4.11862
ENSG00000095970	TREM2	ENSMUSG00000023992	Trem2	-0.234446	3.33576	-2.37652	0.0237914	0.18979	-3.53873
		ENSMUSG00000105245	Gm31305	-0.465056	-0.530557	-1.46838	0.15201	0.458743	-4.46643
		ENSMUSG00000108092	Gm44189	-0.317637	1.41995	-1.92397	0.0635207	0.303368	-4.05941
ENSG00000204498	NFKBIL1	ENSMUSG00000042419	Nfkbil1	-0.221754	2.0843	-2.46705	0.0193105	0.172847	-3.18949
ENSG00000169896	ITGAM	ENSMUSG00000030786	Itgam	-0.239823	3.5064	-2.33637	0.026066	0.198811	-3.64896
ENSG00000185515	BRCC3	ENSMUSG00000031201	Brcc3	-0.135761	6.13216	-3.45754	0.00159613	0.0546282	-1.42394
		ENSMUSG00000101795	Gm5835	-0.189384	4.96512	-2.74552	0.00993524	0.126308	-2.99988
		ENSMUSG00000104157	Gm38101	-0.404141	-0.352933	-1.6201	0.115273	0.405122	-4.3161
ENSG00000121931	LRIF1	ENSMUSG00000056260	Lrif1	-0.146266	5.66245	-3.27859	0.00256508	0.0666639	-1.8403
		ENSMUSG00000092395	Gm20463	-0.436431	-0.195055	-1.5327	0.135426	0.434288	-4.42904
ENSG00000137965	IFI44	ENSMUSG00000028037	Ifi44	-0.361681	0.347584	-1.75177	0.0896373	0.359574	-4.21579
ENSG00000169612	RAMAC	ENSMUSG00000038646	Fam103a1	-0.216217	4.76221	-2.50312	0.0177513	0.166824	-3.51093
ENSG00000235272	RAMACL	ENSMUSG00000038646	Fam103a1	-0.216217	4.76221	-2.50312	0.0177513	0.166824	-3.51093
ENSG00000136758	YME1L1	ENSMUSG00000026775	Yme1l1	-0.137915	7.3752	-3.41062	0.00180902	0.0573863	-1.57285
ENSG00000160838	LRRC71	ENSMUSG00000023084	Lrrc71	-0.41033	0.574882	-1.59826	0.120062	0.412666	-4.4371
ENSG00000123595	RAB9A	ENSMUSG00000079316	Rab9	-0.173248	5.65504	-2.90984	0.00661438	0.104083	-2.71274
ENSG00000087510	TFAP2C	ENSMUSG00000028640	Tfap2c	-0.883953	-1.3658	-0.901981	0.373976	0.689841	-4.84914
		ENSMUSG00000089258	Gm25711	-0.348295	0.849066	-1.79459	0.0824119	0.345143	-4.1815
		ENSMUSG00000087178	A230056P14Rik	-0.258853	2.62534	-2.20427	0.0350065	0.23021	-3.74523
ENSG00000099282	TSPAN15	ENSMUSG00000037031	Tspan15	-0.293205	3.2367	-2.01913	0.0521339	0.27753	-4.19335
		ENSMUSG00000105489	Gm38562	-0.308182	0.247486	-1.94842	0.0604061	0.297261	-3.93421
ENSG00000161970	RPL26	ENSMUSG00000060938	Rpl26	-0.18328	4.39546	-2.78934	0.00892276	0.120492	-2.8369
ENSG00000114656	CFAP92	ENSMUSG00000089997	1810020O05Rik	-0.415097	-0.584198	-1.57613	0.125081	0.420289	-4.35701
ENSG00000113595	TRIM23	ENSMUSG00000021712	Trim23	-0.147237	7.40219	-3.23823	0.00285126	0.0701786	-1.99799
ENSG00000084733	RAB10	ENSMUSG00000020671	Rab10	-0.139711	7.52036	-3.35645	0.00208888	0.0615185	-1.70884
ENSG00000092820	EZR	ENSMUSG00000052397	Ezr	-0.172927	5.91244	-2.89662	0.00683692	0.106087	-2.75748
ENSG00000129990	SYT5	ENSMUSG00000004961	Syt5	-0.182147	6.69751	-2.79322	0.00883782	0.120194	-3.02797
ENSG00000164604	GPR85	ENSMUSG00000048216	Gpr85	-0.126665	6.2977	-3.59112	0.00111413	0.0488421	-1.09407
ENSG00000043039	BARX2	ENSMUSG00000032033	Barx2	-0.30771	1.58927	-1.94469	0.0608725	0.297955	-4.04388
ENSG00000157992	KRTCAP3	ENSMUSG00000029149	Krtcap3	-0.338524	-0.332285	-1.81886	0.0785403	0.335292	-4.08697
ENSG00000067082	KLF6	ENSMUSG00000000078	Klf6	-0.210628	6.81056	-2.52346	0.016924	0.163011	-3.61942
ENSG00000152601	MBNL1	ENSMUSG00000027763	Mbnl1	-0.173856	7.79943	-2.87899	0.00714484	0.108206	-2.85101
ENSG00000165516	KLHDC2	ENSMUSG00000020978	Klhdc2	-0.118934	7.3343	-3.74394	0.000734782	0.0406791	-0.72437
ENSG00000112539	C6orf118	ENSMUSG00000023873	1700010I14Rik	-0.34471	0.79664	-1.79046	0.0830856	0.346269	-4.21398
ENSG00000169174	PCSK9	ENSMUSG00000044254	Pcsk9	-0.315341	1.54528	-1.90594	0.0659045	0.308227	-4.07728
ENSG00000147010	SH3KBP1	ENSMUSG00000040990	Sh3kbp1	-0.153352	6.51395	-3.13289	0.00374899	0.0794501	-2.23476
ENSG00000003987	MTMR7	ENSMUSG00000039431	Mtmr7	-0.151812	6.59126	-3.15262	0.00356258	0.0779406	-2.19223
ENSG00000164331	ANKRA2	ENSMUSG00000021661	Ankra2	-0.150534	5.71815	-3.1699	0.00340656	0.076211	-2.10211
ENSG00000142864	SERBP1	ENSMUSG00000036371	Serbp1	-0.119677	8.65665	-3.71556	0.000794124	0.0423816	-0.804499
ENSG00000072163	LIMS2	ENSMUSG00000024395	Lims2	-0.247941	2.6426	-2.24538	0.0319669	0.219755	-3.67576
ENSG00000168918	INPP5D	ENSMUSG00000026288	Inpp5d	-0.204164	4.26394	-2.56558	0.0153221	0.156056	-3.28553
		ENSMUSG00000104548	Gm43857	-0.307521	2.71704	-1.92946	0.0628083	0.301563	-4.25535
		ENSMUSG00000110260	Gm30504	-0.363785	0.0834951	-1.71372	0.0964993	0.373194	-4.21794
ENSG00000140990	NDUFB10	ENSMUSG00000040048	Ndufb10	-0.171531	6.57998	-2.8859	0.00702261	0.107126	-2.81504
ENSG00000091262	ABCC6	ENSMUSG00000030834	Abcc6	-0.301469	0.912617	-1.95508	0.0595803	0.295036	-3.96144
ENSG00000253304	TMEM200B	ENSMUSG00000070720	Tmem200b	-0.40793	-0.215281	-1.57779	0.124699	0.420007	-4.35417
ENSG00000183918	SH2D1A	ENSMUSG00000005696	Sh2d1a	-0.372401	1.35432	-1.68331	0.102295	0.383704	-4.39231
ENSG00000132485	ZRANB2	ENSMUSG00000028180	Zranb2	-0.122083	8.22651	-3.64784	0.000955191	0.0459987	-0.977835
ENSG00000148925	BTBD10	ENSMUSG00000038187	Btbd10	-0.198088	7.10305	-2.61032	0.0137748	0.147927	-3.44048
ENSG00000169242	EF1	ENSMUSG00000027954	Ef1	-0.287548	1.14492	-2.01656	0.0524167	0.277942	-3.88965
ENSG00000197893	NRAP	ENSMUSG00000049134	Nrap	-0.364103	0.484828	-1.70857	0.0974597	0.37507	-4.28393
ENSG00000115541	HSPE1	ENSMUSG00000073676	Hspe1	-0.18269	4.4215	-2.75723	0.00965454	0.125113	-2.91817
		ENSMUSG00000102254	Gm7496	-0.324794	-0.0265004	-1.8501	0.0737882	0.325352	-4.04889
ENSG00000213064	SFT2D2	ENSMUSG00000040848	Sft2d2	-0.150661	4.89099	-3.14504	0.00363315	0.0783972	-2.11369
ENSG00000100632	ERH	ENSMUSG00000063412	Gm10131	-0.228139	2.25184	-2.36326	0.0245218	0.192696	-3.42447
ENSG00000112309	B3GAT2	ENSMUSG00000026156	B3gat2	-0.167839	3.73433	-2.91722	0.00649302	0.103029	-2.48682
		ENSMUSG00000079179	Rab10os	-0.229468	4.9242	-2.35182	0.0251682	0.195421	-3.80355
ENSG00000170381	SEMA3E	ENSMUSG00000063531	Sema3e	-0.171741	6.16751	-2.86996	0.00730759	0.109124	-2.8363
ENSG00000174944	P2RY14	ENSMUSG00000036381	P2ry14	-0.254882	2.28644	-2.18692	0.0363656	0.233474	-3.74222
		ENSMUSG00000103181	A330069K06Rik	-0.372504	0.318853	-1.67674	0.103584	0.38493	-4.28555
ENSG00000145425	RPS3A	ENSMUSG00000028081	Rps3a1	-0.238868	5.24515	-2.28534	0.0292414	0.21105	-4.02925
ENSG00000183778	B3GALT5	ENSMUSG00000074892	B3galt5	-0.23676	4.90174	-2.29902	0.0283575	0.207999	-3.9304
		ENSMUSG00000097737	Gm26530	-0.445369	-0.0830942	-1.47364	0.150594	0.456914	-4.48362
ENSG00000106105	GARS1	ENSMUSG00000029777	Gars	-0.154264	7.06312	-3.08331	0.00425944	0.0849468	-2.36576
ENSG00000168273	SMIM4	ENSMUSG00000058351	Smim4	-0.224228	2.1776	-2.38116	0.0235408	0.188875	-3.37973
ENSG00000041988	THAP3	ENSMUSG00000039759	Thap3	-0.218446	2.64994	-2.4243	0.0213205	0.181057	-3.34398
		ENSMUSG00000081043	Gm11512	-0.276039	0.651323	-2.06114	0.0477054	0.26729	-3.7859
ENSG00000116670	MAD2L2	ENSMUSG00000029003	Mad2l2	-0.250711	1.68286	-2.20316	0.0350921	0.230425	-3.64148
ENSG00000169836	TACR3	ENSMUSG00000028172	Tacr3	-0.483169	0.279177	-1.38468	0.175971	0.492775	-4.59124
ENSG00000126878	AIF1L	ENSMUSG00000001864	Aif1l	-0.257556	3.08173	-2.16061	0.0385159	0.240763	-3.91084
		ENSMUSG00000080840	Gm11349	-0.239697	1.88436	-2.26906	0.0303255	0.214303	-3.5546
		ENSMUSG00000102698	Gm37777	-0.255082	3.90492	-2.17196	0.037575	0.237695	-4.0214
ENSG00000145247	OCIAD2	ENSMUSG00000029153	Ociad2	-0.150509	6.15382	-3.12314	0.00384456	0.0804852	-2.25071
ENSG00000163121	NEURL3	ENSMUSG00000047180	Neurl3	-0.353919	-0.204102	-1.72727	0.0940064	0.368037	-4.20057
ENSG00000171551	ECEL1	ENSMUSG00000026247	Ecel1	-0.520541	0.468872	-1.30724	0.20068	0.525731	-4.6695
		ENSMUSG00000097824	Gm26593	-0.408581	-0.28269	-1.55789	0.129344	0.425938	-4.38284
ENSG00000184203	PPP1R2	ENSMUSG00000047714	Ppp1r2	-0.15877	5.95821	-3.0059	0.00519038	0.0928583	-2.50673
ENSG00000231989	PPP1R2B	ENSMUSG00000047714	Ppp1r2	-0.15877	5.95821	-3.0059	0.00519038	0.0928583	-2.50673
		ENSMUSG00000087361	0610043K17Rik	-0.22963	3.41563	-2.33065	0.0264057	0.199634	-3.63591
ENSG00000187607	ZNF286A	ENSMUSG00000047342	Zfp286	-0.143381	4.78315	-3.22238	0.00297179	0.071238	-1.8815
ENSG00000255104	ZNF286A-TBC1D26	ENSMUSG00000047342	Zfp286	-0.143381	4.78315	-3.22238	0.00297179	0.071238	-1.8815
		ENSMUSG00000085666	Gm9855	-0.362812	1.70932	-1.69315	0.100388	0.380315	-4.26445
		ENSMUSG00000098090	2700099C18Rik	-0.281804	0.48803	-2.02165	0.0518585	0.276932	-3.84017
ENSG00000068697	LAPTM4A	ENSMUSG00000020585	Laptm4a	-0.143179	6.83006	-3.22352	0.00296294	0.071238	-2.02559
		ENSMUSG00000080775	Gm6368	-0.182706	5.62634	-2.72465	0.0104543	0.129372	-3.11217
		ENSMUSG00000082194	Gm12444	-0.242858	1.99817	-2.23938	0.0323951	0.221459	-3.60535
ENSG00000118197	DDX59	ENSMUSG00000026404	Ddx59	-0.189221	3.71444	-2.65746	0.0123021	0.140516	-2.99635
ENSG00000186838	SELENOV	ENSMUSG00000046750	Selenov	-0.497133	-0.532255	-1.34693	0.187704	0.509587	-4.54959
ENSG00000052802	MSMO1	ENSMUSG00000031604	Msmo1	-0.199435	6.99414	-2.56065	0.0155022	0.156722	-3.54696
		ENSMUSG00000085665	Gm12059	-0.260834	1.24193	-2.12558	0.0415554	0.248912	-3.72976
ENSG00000104327	CALB1	ENSMUSG00000028222	Calb1	-0.22857	7.3127	-2.32715	0.0266156	0.20082	-4.03203
ENSG00000170903	MSANTD4	ENSMUSG00000041124	Msantd4	-0.138087	6.72316	-3.29223	0.00247477	0.0655858	-1.85555
ENSG00000162385	MAGOH	ENSMUSG00000028609	Magoh	-0.213978	4.15621	-2.43318	0.0208878	0.179303	-3.55902
ENSG00000182197	EXT1	ENSMUSG00000061731	Ext1	-0.152021	6.8071	-3.07223	0.00438224	0.085682	-2.38706
ENSG00000184226	PCDH9	ENSMUSG00000055421	Pcdh9	-0.157024	8.4614	-3.0043	0.00521148	0.0930928	-2.56415
		ENSMUSG00000106310	Gm43523	-0.3596	0.777466	-1.69115	0.100773	0.38086	-4.31376
ENSG00000182836	PLCXD3	ENSMUSG00000049148	Plcxd3	-0.246763	4.81006	-2.20012	0.0353274	0.230957	-4.11011
ENSG00000188937	NYX	ENSMUSG00000051228	Nyx	-0.303845	0.167769	-1.90155	0.0664969	0.310003	-3.9937
		ENSMUSG00000081049	Rps24-ps3	-0.217539	5.25442	-2.39658	0.0227239	0.186554	-3.78059
ENSG00000198839	ZNF277	ENSMUSG00000055917	Zfp277	-0.177573	4.31674	-2.7552	0.00970272	0.125206	-2.94743
ENSG00000009307	CSDE1	ENSMUSG00000068823	Csde1	-0.11739	8.75503	-3.66761	0.000905152	0.0449047	-0.928224
ENSG00000215301	DDX3X	ENSMUSG00000000787	Ddx3x	-0.146419	8.40088	-3.1446	0.00363724	0.0783972	-2.23092
		ENSMUSG00000087354	4930404I05Rik	-0.432037	-0.426158	-1.4791	0.149137	0.454828	-4.45764
ENSG00000137720	C11orf1	ENSMUSG00000037971	1110032A03Rik	-0.154956	4.60998	-3.02189	0.00498348	0.091226	-2.36641
		ENSMUSG00000096221	1500002C15Rik	-0.235319	1.90535	-2.26476	0.0306179	0.215166	-3.549
		ENSMUSG00000099397	Gm7809	-0.193989	2.95484	-2.58491	0.0146349	0.152599	-3.08779
		ENSMUSG00000109690	Gm6376	-0.308294	0.451791	-1.87379	0.0703501	0.318103	-4.03756
ENSG00000230667	SETSIP	ENSMUSG00000054766	Set	-0.120475	5.89143	-3.58739	0.00112543	0.0488746	-1.08377
ENSG00000108064	TFAM	ENSMUSG00000003923	Tfam	-0.130619	5.4856	-3.38941	0.00191402	0.0584888	-1.54969
		ENSMUSG00000052248	Zeb2os	-0.23019	2.65707	-2.29313	0.0287349	0.208827	-3.60384
		ENSMUSG00000100455	Gm29170	-0.154275	4.44674	-3.01605	0.0050581	0.0918864	-2.32718
		ENSMUSG00000063897	DHRSX	-0.276044	1.74926	-2.01926	0.0521205	0.27753	-3.97712
ENSG00000146197	SCUBE3	ENSMUSG00000038677	Scube3	-0.433683	1.78295	-1.46246	0.153615	0.460905	-4.76834
ENSG00000046604	DSG2	ENSMUSG00000044393	Dsg2	-0.296438	2.295	-1.91488	0.0647132	0.30565	-4.1996
ENSG00000269058	CALR3	ENSMUSG00000019732	Calr3	-0.243838	0.700796	-2.19197	0.0359653	0.232757	-3.59008
ENSG00000106803	SEC61B	ENSMUSG00000092116	Gm10320	-0.300865	-0.0165722	-1.89281	0.0676895	0.313403	-3.99782
ENSG00000266826	IGBP1P2	ENSMUSG00000031221	Igbp1	-0.15089	5.89473	-3.04553	0.00469203	0.0888603	-2.41239
ENSG00000089289	IGBP1	ENSMUSG00000031221	Igbp1	-0.15089	5.89473	-3.04553	0.00469203	0.0888603	-2.41239
		ENSMUSG00000083692	Gm9575	-0.203915	3.22152	-2.47536	0.0189406	0.171219	-3.32961
ENSG00000167702	KIFC2	ENSMUSG00000004187	Kifc2	-0.195088	7.64635	-2.55058	0.0158757	0.158433	-3.57558
ENSG00000182916	TCEAL7	ENSMUSG00000079428	Tceal7	-0.263165	1.21818	-2.07266	0.0465505	0.263346	-3.80408
ENSG00000185627	PSMD13	ENSMUSG00000025487	Psmd13	-0.143481	5.77671	-3.14729	0.00361206	0.0783897	-2.16304
ENSG00000171202	TMEM126A	ENSMUSG00000030615	Tmem126a	-0.164722	3.96007	-2.86163	0.00746068	0.110172	-2.62838
ENSG00000205643	CDPF1	ENSMUSG00000064284	Cdpf1	-0.208205	2.68014	-2.43349	0.0208727	0.179263	-3.36561
ENSG00000108733	PEX12	ENSMUSG00000018733	Pex12	-0.199728	2.80014	-2.50405	0.0177125	0.166824	-3.19981
ENSG00000143633	C1orf131	ENSMUSG00000031984	2810004N23Rik	-0.153904	4.6728	-2.99533	0.00533147	0.0939737	-2.40826
ENSG00000122861	PLAU	ENSMUSG00000021822	Plau	-0.23688	2.13267	-2.22344	0.033558	0.226103	-3.63493
ENSG00000197780	TAF13	ENSMUSG00000048100	Taf13	-0.196523	3.20481	-2.5266	0.0167992	0.162718	-3.22971
ENSG00000106993	CDC37L1	ENSMUSG00000024780	Cdc37l1	-0.133691	6.99562	-3.29358	0.00246594	0.0655256	-1.85735
ENSG00000121690	DEPDC7	ENSMUSG00000027173	Depdc7	-0.287986	0.796396	-1.93715	0.0618249	0.299702	-3.97701
		ENSMUSG00000099764	Rps10-ps2	-0.201119	3.35082	-2.4811	0.0186887	0.170639	-3.341
ENSG00000105793	GTPBP10	ENSMUSG00000040464	Gtpbp10	-0.187987	3.88682	-2.59571	0.0142636	0.150274	-3.17961
		ENSMUSG00000108366	Gm5586	-0.351163	-0.20799	-1.67778	0.103379	0.38479	-4.25138
ENSG00000151552	QDPR	ENSMUSG00000015806	Qdpr	-0.207904	5.5085	-2.4171	0.0216768	0.182861	-3.77106
ENSG00000189171	S100A13	ENSMUSG00000042312	S100a13	-0.220104	3.86309	-2.32237	0.026905	0.201718	-3.75264
ENSG00000254093	PINX1	ENSMUSG00000021958	Pinx1	-0.181314	4.1941	-2.65142	0.0124822	0.141676	-3.10312
		ENSMUSG00000107436	Gm44416	-0.327454	-0.318989	-1.75893	0.0883934	0.356927	-4.15571
ENSG00000144061	NPHP1	ENSMUSG00000027378	Nphp1	-0.153291	4.78606	-2.97477	0.00561655	0.0966264	-2.4908
		ENSMUSG00000105962	Gm42432	-0.244085	1.48887	-2.15763	0.0387664	0.241522	-3.70462
		ENSMUSG00000104363	Gm38081	-0.342478	-0.223044	-1.70076	0.0989352	0.378288	-4.22434
ENSG00000127989	MTERF1	ENSMUSG00000040429	Mterf1a	-0.209205	1.98296	-2.39593	0.0227579	0.186554	-3.3189
ENSG00000198730	CTR9	ENSMUSG00000005609	Ctr9	-0.131827	6.49309	-3.28968	0.00249142	0.0655858	-1.85624
ENSG00000197822	OCLN	ENSMUSG00000021638	Ocln	-0.154912	4.09955	-2.94053	0.00612356	0.100288	-2.46885
ENSG00000100583	SAMD15	ENSMUSG00000090812	Samd15	-0.230817	2.79887	-2.23473	0.0327307	0.222583	-3.72518
ENSG00000140522	RLBP1	ENSMUSG00000039194	Rlbp1	-0.233667	3.67406	-2.21572	0.0341348	0.227373	-3.92514
		ENSMUSG00000101462	Gm3052	-0.22929	1.12433	-2.24471	0.0320139	0.219919	-3.52468
ENSG00000138760	SCARB2	ENSMUSG00000029426	Scarb2	-0.124837	7.61756	-3.40813	0.00182105	0.0574824	-1.58155
		ENSMUSG00000106375	Gm43361	-0.397339	1.01973	-1.51885	0.138868	0.439597	-4.58751
		ENSMUSG00000102145	Gm38056	-0.223026	3.03487	-2.2742	0.0299792	0.213368	-3.69546
ENSG00000133731	IMPA1	ENSMUSG00000027531	Impa1	-0.116769	5.89951	-3.54847	0.00125021	0.0502898	-1.18107
		ENSMUSG00000104886	Gm43000	-0.406981	-0.278226	-1.48542	0.147465	0.452595	-4.49265
		ENSMUSG00000106553	6720482G16Rik	-0.264997	0.813031	-2.01065	0.0530712	0.279979	-3.86919
ENSG00000274736	CCL23	ENSMUSG00000019122	Ccl9	-0.304977	1.0817	-1.82228	0.078009	0.334455	-4.16143
ENSG00000275688	CCL15-CCL14	ENSMUSG00000019122	Ccl9	-0.304977	1.0817	-1.82228	0.078009	0.334455	-4.16143
ENSG00000275718	CCL15	ENSMUSG00000019122	Ccl9	-0.304977	1.0817	-1.82228	0.078009	0.334455	-4.16143
ENSG00000100442	FKBP3	ENSMUSG00000020949	Fkbp3	-0.166011	7.21003	-2.77576	0.00922562	0.122745	-3.07947
ENSG00000140463	BBS4	ENSMUSG00000025235	Bbs4	-0.123546	6.59562	-3.39997	0.00186103	0.0578016	-1.5848
		ENSMUSG00000057409	Zfp53	-0.187349	3.36016	-2.55114	0.0158548	0.158431	-3.18135
		ENSMUSG00000099061	Gm28050	-0.304225	0.497369	-1.82193	0.0780628	0.334465	-4.11389
ENSG00000104894	CD37	ENSMUSG00000030798	Cd37	-0.270118	1.22932	-1.97864	0.0567402	0.289074	-3.95358
ENSG00000198886	MT-ND4	ENSMUSG00000064363	mt-Nd4	-0.216187	9.36321	-2.30843	0.0277635	0.205071	-4.07914
		ENSMUSG00000100706	Gm19744	-0.628958	2.92623	-1.07163	0.292102	0.619381	-5.46226
		ENSMUSG00000084083	Gm15782	-0.373036	-0.289597	-1.57332	0.12573	0.421215	-4.36688
ENSG00000079785	DDX1	ENSMUSG00000037149	Ddx1	-0.12081	7.73412	-3.44329	0.00165808	0.0559965	-1.49425
ENSG00000156675	RAB11FIP1	ENSMUSG00000031488	Rab11fip1	-0.230157	2.179	-2.2051	0.0349429	0.229951	-3.71907
ENSG00000129250	KIF1C	ENSMUSG00000020821	Kif1c	-0.132545	5.85196	-3.22413	0.00295822	0.071238	-1.98176
		ENSMUSG00000053332	Gas5	-0.188425	6.63242	-2.5287	0.0167165	0.162228	-3.60874
ENSG00000104472	CHRAC1	ENSMUSG00000068391	Chrac1	-0.195503	3.75659	-2.46384	0.0194553	0.173459	-3.41646
ENSG00000112146	FBXO9	ENSMUSG00000001366	Fbxo9	-0.156464	6.58231	-2.86958	0.00731439	0.109124	-2.8531
ENSG00000141338	ABCA8	ENSMUSG00000020620	Abca8b	-0.179924	6.30062	-2.60614	0.0139133	0.148659	-3.42518
ENSG00000154642	C21orf91	ENSMUSG00000022864	D16Ertd472e	-0.227362	3.11095	-2.21725	0.0340202	0.227273	-3.79762
ENSG00000188725	SMIM15	ENSMUSG00000071180	Smim15	-0.15733	5.66243	-2.85242	0.00763362	0.11091	-2.8455
ENSG00000087269	NOP14	ENSMUSG00000036693	Nop14	-0.137501	5.42597	-3.12641	0.00381223	0.079985	-2.18481
ENSG00000080986	NDC80	ENSMUSG00000024056	Ndc80	-0.492969	-0.870919	-1.27478	0.211797	0.538329	-4.63306
ENSG00000123700	KCNJ2	ENSMUSG00000041695	Kcnj2	-0.229953	5.84049	-2.19255	0.0359192	0.232757	-4.24223
ENSG00000116752	BCAS2	ENSMUSG00000005687	Bcas2	-0.115149	6.05755	-3.52691	0.001325	0.0509446	-1.24559
ENSG00000108848	LUC7L3	ENSMUSG00000020863	Luc7l3	-0.159251	8.1973	-2.81664	0.00834158	0.117061	-2.99574
ENSG00000150782	IL18	ENSMUSG00000039217	Il18	-0.170639	3.70303	-2.68421	0.0115329	0.135991	-2.96556
		ENSMUSG00000087334	AW495222	-0.296817	0.897159	-1.82845	0.0770542	0.333099	-4.19789
ENSG00000167613	LAIR1	ENSMUSG00000055541	Lair1	-0.172782	4.79646	-2.65574	0.0123533	0.140906	-3.18217
ENSG00000111684	LPCAT3	ENSMUSG00000004270	Lpcat3	-0.174491	3.49847	-2.63651	0.0129376	0.143594	-3.03878
ENSG00000139684	ESD	ENSMUSG00000021996	Esd	-0.153663	5.31442	-2.87717	0.00717742	0.108439	-2.75746
		ENSMUSG00000082264	Gm12799	-0.162175	3.03619	-2.76985	0.00936039	0.123486	-2.68899
ENSG00000050344	NFE2L3	ENSMUSG00000029832	Nfe2l3	-0.281832	2.724	-1.88899	0.0682168	0.313945	-4.31582
		ENSMUSG00000086360	Gm16214	-0.399727	0.640906	-1.47359	0.150609	0.456914	-4.5882
		ENSMUSG00000097258	Gm26767	-0.429963	0.060439	-1.3974	0.172151	0.48762	-4.57652
		ENSMUSG00000069011	Gm10254	-0.232318	1.82445	-2.16	0.038567	0.240857	-3.73025
ENSG00000197892	KIF13B	ENSMUSG00000060012	Kif13b	-0.174352	6.02683	-2.63222	0.0130715	0.144368	-3.3534
		ENSMUSG00000110263	Gm45652	-0.253657	3.05024	-2.03018	0.0509361	0.275096	-4.10504
ENSG00000136235	GPNMB	ENSMUSG00000029816	Gpnmb	-0.46218	1.20037	-1.32368	0.195225	0.519243	-4.85904
ENSG00000117448	AKR1A1	ENSMUSG00000028692	Akr1a1	-0.137346	7.1396	-3.09731	0.00410897	0.083285	-2.33475
ENSG00000005102	MEOX1	ENSMUSG00000001493	Meox1	-0.325971	0.0897831	-1.70007	0.099066	0.378288	-4.21015
		ENSMUSG00000052825	Gm9892	-0.209044	4.41001	-2.31758	0.027197	0.203024	-3.81647
ENSG00000174885	NLRP6	ENSMUSG00000038745	Nlrp6	-0.412765	-0.0330076	-1.4349	0.161264	0.47241	-4.54507
ENSG00000256537	SMIM10L1	ENSMUSG00000072704	Smim10l1	-0.149793	7.73313	-2.91284	0.00656473	0.103785	-2.77237
ENSG00000136167	LCP1	ENSMUSG00000021998	Lcp1	-0.213532	3.14227	-2.28021	0.0295787	0.211951	-3.71873
ENSG00000124920	MYRF	ENSMUSG00000036098	Myrf	-0.286289	3.11853	-1.85932	0.0724324	0.322072	-4.42417
		ENSMUSG00000073236	2500004C02Rik	-0.205753	3.17911	-2.33799	0.0259704	0.198322	-3.59604
ENSG00000124795	DEK	ENSMUSG00000021377	Dek	-0.196027	6.00071	-2.41498	0.0217834	0.18311	-3.81111
ENSG00000112996	MRPS30	ENSMUSG00000021731	Mrps30	-0.145918	4.68413	-2.95422	0.00591591	0.0993643	-2.50391
		ENSMUSG00000084898	Gm12371	-0.294321	4.0569	-1.81793	0.0786866	0.335511	-4.63696
ENSG00000159055	MIS18A	ENSMUSG00000022978	Mis18a	-0.1954	2.16766	-2.4152	0.0217721	0.18311	-3.33007
ENSG00000145545	SRD5A1	ENSMUSG00000021594	Srd5a1	-0.224171	2.12066	-2.19663	0.0355994	0.231644	-3.75069
ENSG00000154719	MRPL39	ENSMUSG00000022889	Mrpl39	-0.151738	5.14697	-2.87171	0.00727568	0.109124	-2.75377
ENSG00000130429	ARPC1B	ENSMUSG00000029622	Arpc1b	-0.208328	2.92505	-2.30571	0.0279343	0.205851	-3.61094
		ENSMUSG00000083533	Gm13450	-0.288867	0.729019	-1.83689	0.0757673	0.329868	-4.11558
		ENSMUSG00000062101	Zfp119b	-0.240397	2.85802	-2.0881	0.0450408	0.259925	-3.99094
ENSG00000133574	GIMAP4	ENSMUSG00000054435	Gimap4	-0.408467	0.173953	-1.4345	0.161377	0.47241	-4.52897
		ENSMUSG00000081228	Gm16089	-0.189608	4.11747	-2.45862	0.0196925	0.17418	-3.49174
ENSG00000067704	IARS2	ENSMUSG00000026618	Iars2	-0.127168	6.50391	-3.23615	0.00286677	0.0701786	-1.98497
ENSG00000177106	EPS8L2	ENSMUSG00000025504	Eps8l2	-0.249399	1.35624	-2.03368	0.050561	0.274321	-3.89616
ENSG00000141026	MED9	ENSMUSG00000061650	Med9	-0.150787	4.60066	-2.87685	0.00718307	0.108439	-2.66709
		ENSMUSG00000081788	Gm5898	-0.209814	4.55682	-2.29157	0.028836	0.20924	-3.93787
ENSG00000198825	INPP5F	ENSMUSG00000042105	Inpp5f	-0.172483	7.1531	-2.61829	0.0135152	0.146726	-3.42557
ENSG00000177156	TALDO1	ENSMUSG00000025503	Taldo1	-0.163286	5.84539	-2.71728	0.0106435	0.130276	-3.15743
ENSG00000139151	PLCZ1	ENSMUSG00000030230	Plcz1	-0.298821	-0.0755598	-1.78723	0.083617	0.347429	-4.12106
ENSG00000182010	RTKN2	ENSMUSG00000037846	Rtkn2	-0.204092	3.05889	-2.33018	0.0264342	0.19977	-3.56921
		ENSMUSG00000085193	Gm13322	-0.292567	0.922024	-1.81084	0.0798021	0.338391	-4.17589
ENSG00000166292	TMEM100	ENSMUSG00000069763	Tmem100	-0.199301	3.2929	-2.36367	0.024499	0.192596	-3.60477
		ENSMUSG00000084925	1810062O18Rik	-0.289471	1.01957	-1.82192	0.0780641	0.334465	-4.17734
ENSG00000087302	RTRAF	ENSMUSG00000021807	2700060E02Rik	-0.159698	4.861	-2.74617	0.00991935	0.126272	-3.01631
		ENSMUSG00000108199	Gm44249	-0.316597	0.882522	-1.7071	0.0977368	0.375584	-4.30091
ENSG00000162407	PLPP3	ENSMUSG00000028517	Plpp3	-0.152746	6.71329	-2.82959	0.00807855	0.115033	-2.94971
ENSG00000284686		ENSMUSG00000028517	Plpp3	-0.152746	6.71329	-2.82959	0.00807855	0.115033	-2.94971
ENSG00000068654	POLR1A	ENSMUSG00000049553	Polr1a	-0.123938	5.96358	-3.26099	0.0026863	0.0685903	-1.91664
ENSG00000160951	PTGER1	ENSMUSG00000019464	Ptger1	-0.316955	1.11844	-1.70041	0.0990012	0.378288	-4.36052
ENSG00000165983	PTER	ENSMUSG00000026730	Pter	-0.320738	3.91596	-1.68585	0.1018	0.382528	-4.84274
ENSG00000142168	SOD1	ENSMUSG00000022982	Sod1	-0.146035	6.68402	-2.90907	0.00662701	0.104089	-2.76618
ENSG00000204592	HLA-E	ENSMUSG00000053835	H2-T24	-0.242463	2.9081	-2.05066	0.0487777	0.270186	-4.065
ENSG00000149136	SSRP1	ENSMUSG00000027067	Ssrp1	-0.108137	6.87594	-3.58079	0.00114571	0.0490842	-1.1363
ENSG00000153904	DDAH1	ENSMUSG00000028194	Ddah1	-0.157529	5.74775	-2.76045	0.0095788	0.124794	-3.06347
ENSG00000185883	ATP6V0C	ENSMUSG00000024121	Atp6v0c	-0.281602	3.67812	-1.8467	0.0742932	0.326807	-4.67906
ENSG00000130812	ANGPTL6	ENSMUSG00000038742	Angptl6	-0.209005	2.33708	-2.27173	0.030145	0.21378	-3.58882
		ENSMUSG00000102234	Gm37885	-0.242778	2.07958	-2.04699	0.0491589	0.271104	-3.96752
ENSG00000158473	CD1D	ENSMUSG00000028076	Cd1d1	-0.568092	-0.46172	-1.108	0.276331	0.605513	-4.78626
ENSG00000119917	IFIT3	ENSMUSG00000074896	Ifit3	-0.241549	3.11183	-2.0526	0.0485774	0.270123	-4.12801
ENSG00000106823	ECM2	ENSMUSG00000043631	Ecm2	-0.203442	2.68864	-2.31049	0.027635	0.20476	-3.58446
ENSG00000130724	CHMP2A	ENSMUSG00000033916	Chmp2a	-0.139328	5.84946	-2.99225	0.00537329	0.0941581	-2.53268
ENSG00000159352	PSMD4	ENSMUSG00000005625	Psmd4	-0.119687	6.9698	-3.32188	0.0022888	0.0636763	-1.78729
ENSG00000132467	UTP3	ENSMUSG00000070697	Utp3	-0.169625	4.92766	-2.61172	0.013729	0.147658	-3.29937
		ENSMUSG00000083834	Gm12577	-0.217142	2.83819	-2.20241	0.0351501	0.230548	-3.78446
ENSG00000104825	NFKBIB	ENSMUSG00000030595	Nfkbib	-0.155304	3.52048	-2.77354	0.00927603	0.123094	-2.7507
ENSG00000166579	NDEL1	ENSMUSG00000018736	Ndel1	-0.144863	6.67557	-2.90784	0.00664759	0.104173	-2.76627
		ENSMUSG00000081729	Hspa9-ps1	-0.218531	2.57157	-2.19113	0.0360315	0.232757	-3.76293
		ENSMUSG00000108970	Gm45906	-0.240392	1.54392	-2.05077	0.048767	0.270186	-3.87755
		ENSMUSG00000068523	Gng5	-0.228805	1.43256	-2.12162	0.0419115	0.249939	-3.7531
ENSG00000166598	HSP90B1	ENSMUSG00000020048	Hsp90b1	-0.15167	9.13534	-2.81567	0.00836168	0.117061	-2.9991
ENSG00000116016	EPAS1	ENSMUSG00000024140	Epas1	-0.191866	5.44747	-2.39443	0.0228361	0.186554	-3.81848
ENSG00000125304	TM9SF2	ENSMUSG00000025544	Tm9sf2	-0.124317	7.21748	-3.22538	0.0029486	0.071238	-2.02744
ENSG00000126733	DACH2	ENSMUSG00000025592	Dach2	-0.28521	0.304785	-1.81416	0.0792785	0.337	-4.12528
		ENSMUSG00000090558	Gm17202	-0.349096	-0.0336564	-1.57175	0.126093	0.421504	-4.3827
ENSG00000135506	OS9	ENSMUSG00000040462	Os9	-0.133898	7.46104	-3.0592	0.00453081	0.0873253	-2.42963
ENSG00000198727	MT-CYB	ENSMUSG00000064370	mt-Cytb	-0.247401	10.2715	-2.00258	0.0539755	0.282804	-4.65122
ENSG00000262919	CCNQ	ENSMUSG00000049489	Fam58b	-0.186416	3.42009	-2.43174	0.0209573	0.179639	-3.4267
		ENSMUSG00000042814	Mcts2	-0.193204	3.35792	-2.37256	0.0240073	0.19063	-3.54011
ENSG00000178537	SLC25A20	ENSMUSG00000032602	Slc25a20	-0.155854	3.79381	-2.74937	0.00984219	0.125766	-2.84933
ENSG00000129515	SNX6	ENSMUSG00000005656	Snx6	-0.111924	5.63757	-3.45497	0.00160711	0.0546827	-1.40052
ENSG00000125827	TMX4	ENSMUSG00000034723	Tmx4	-0.107431	8.84276	-3.55231	0.00123734	0.0498779	-1.22299
ENSG00000183688	RFLNB	ENSMUSG00000020846	Rflnb	-0.177284	3.86529	-2.50557	0.0176496	0.166487	-3.35392
ENSG00000164659	ELAPOR2	ENSMUSG00000056004	9330182L06Rik	-0.161851	6.69475	-2.6674	0.0120108	0.138805	-3.3071
		ENSMUSG00000096544	Gm4617	-0.23789	4.5017	-2.04479	0.0493878	0.271848	-4.3502
ENSG00000198246	SLC29A3	ENSMUSG00000020100	Slc29a3	-0.215855	2.59107	-2.18694	0.036364	0.233474	-3.77731
ENSG00000123689	G0S2	ENSMUSG00000009633	G0s2	-0.231321	2.25141	-2.08417	0.0454206	0.260947	-3.92096
ENSG00000188846	RPL14	ENSMUSG00000025794	Rpl14	-0.151822	4.76613	-2.78351	0.00905158	0.121394	-2.92517
ENSG00000185650	ZFP36L1	ENSMUSG00000021127	Zfp36l1	-0.22622	3.03707	-2.11464	0.0425467	0.252297	-3.98645
		ENSMUSG00000034437	Gm9761	-0.221193	2.73264	-2.14731	0.039646	0.243715	-3.89394
		ENSMUSG00000097585	E230029C05Rik	-0.178487	2.84782	-2.48968	0.0183183	0.169379	-3.3138
		ENSMUSG00000082971	Gm13517	-0.223435	1.66687	-2.13189	0.0409922	0.247376	-3.75686
ENSG00000155368	DBI	ENSMUSG00000026385	Dbi	-0.206056	5.25448	-2.25418	0.0313479	0.217438	-4.09444
ENSG00000143858	SYT2	ENSMUSG00000026452	Syt2	-0.263741	5.05299	-1.89587	0.0672698	0.311991	-4.6393
ENSG00000205002	AARD	ENSMUSG00000068522	Aard	-0.329423	0.33231	-1.61981	0.115337	0.405161	-4.36351
ENSG00000142534	RPS11	ENSMUSG00000003429	Rps11	-0.183507	4.14776	-2.43697	0.0207058	0.178293	-3.54798
ENSG00000161133	USP41	ENSMUSG00000030107	Usp18	-0.319911	0.118063	-1.65347	0.108262	0.393244	-4.32562
ENSG00000184979	USP18	ENSMUSG00000030107	Usp18	-0.319911	0.118063	-1.65347	0.108262	0.393244	-4.32562
ENSG00000087053	MTMR2	ENSMUSG00000031918	Mtmr2	-0.13445	6.0754	-3.01674	0.00504926	0.0918864	-2.49033
ENSG00000104408	EIF3E	ENSMUSG00000022336	Eif3e	-0.12555	5.70204	-3.16014	0.00349385	0.0774205	-2.13716
		ENSMUSG00000091549	Gm6548	-0.196682	3.5972	-2.32024	0.0270346	0.20245	-3.69857
ENSG00000144285	SCN1A	ENSMUSG00000064329	Scn1a	-0.175968	8.67125	-2.50252	0.0177764	0.166865	-3.68262
ENSG00000172209	GPR22	ENSMUSG00000044067	Gpr22	-0.205835	7.24097	-2.24518	0.0319808	0.219771	-4.19304
ENSG00000105852	PON3	ENSMUSG00000029759	Pon3	-0.244843	0.813278	-1.98987	0.0554282	0.285675	-3.89545
		ENSMUSG00000084866	A930006K02Rik	-0.332761	-0.325146	-1.60222	0.119181	0.411323	-4.33537
ENSG00000109775	UFSP2	ENSMUSG00000031634	Ufsp2	-0.138217	6.06849	-2.94924	0.00599066	0.0996016	-2.6486
ENSG00000205981	DJC19	ENSMUSG00000027679	Djc19	-0.187082	4.07531	-2.39457	0.0228291	0.186554	-3.63298
ENSG00000090263	MRPS33	ENSMUSG00000029918	Mrps33	-0.201009	2.91134	-2.27869	0.0296795	0.212201	-3.6697
ENSG00000153147	SMARCA5	ENSMUSG00000031715	Smarca5	-0.136137	6.50899	-2.97844	0.0055646	0.0963777	-2.59919
ENSG00000147437	GNRH1	ENSMUSG00000015812	Gnrh1	-0.331431	0.0459197	-1.60352	0.118894	0.410977	-4.36199
ENSG00000106245	BUD31	ENSMUSG00000038722	Bud31	-0.14786	5.59981	-2.81066	0.00846572	0.117762	-2.93316
ENSG00000163251	FZD5	ENSMUSG00000045005	Fzd5	-0.378103	1.44515	-1.45753	0.154959	0.462704	-4.67836
		ENSMUSG00000110275	Gm5905	-0.222638	4.67603	-2.11765	0.0422722	0.251347	-4.2367
ENSG00000105643	ARRDC2	ENSMUSG00000002910	Arrdc2	-0.186897	2.96662	-2.38967	0.0230864	0.187917	-3.48514
ENSG00000165156	ZHX1	ENSMUSG00000022361	Zhx1	-0.120008	6.77175	-3.23879	0.00284707	0.0701786	-1.9864
		ENSMUSG00000056753	C330011M18Rik	-0.25089	2.17771	-1.94572	0.0607428	0.297835	-4.15051
ENSG00000189292	ALKAL2	ENSMUSG00000054204	Alkal2	-0.404784	0.390183	-1.38378	0.176245	0.492836	-4.6255
ENSG00000062194	GPBP1	ENSMUSG00000032745	Gpbp1	-0.114621	7.3896	-3.34005	0.00218156	0.0621854	-1.74816
ENSG00000096384	HSP90AB1	ENSMUSG00000023944	Hsp90ab1	-0.142408	10.1722	-2.87029	0.00730155	0.109124	-2.87043
ENSG00000163961	RNF168	ENSMUSG00000014074	Rnf168	-0.121338	6.43229	-3.20453	0.00311329	0.073091	-2.05855
		ENSMUSG00000110373	Gm42303	-0.368882	0.0253374	-1.47383	0.150544	0.456866	-4.50781
ENSG00000204592	HLA-E	ENSMUSG00000079491	H2-T10	-0.327354	-0.192597	-1.60521	0.118522	0.410563	-4.33166
		ENSMUSG00000081406	Rps6-ps4	-0.219682	3.92217	-2.12364	0.0417292	0.249761	-4.08532
ENSG00000161011	SQSTM1	ENSMUSG00000015837	Sqstm1	-0.144875	8.2787	-2.82672	0.00813616	0.115466	-2.97308
		ENSMUSG00000087115	Pcsk2os2	-0.332144	2.25918	-1.58687	0.122625	0.416876	-4.6991
		ENSMUSG00000038242	Aox4	-0.277601	1.59343	-1.80071	0.0814209	0.342572	-4.2582
		ENSMUSG00000073485	H3f3aos	-0.29113	1.23971	-1.7404	0.0916434	0.363542	-4.34938
		ENSMUSG00000064032	Gm10143	-0.409587	-0.269065	-1.36081	0.183322	0.503802	-4.5847
ENSG00000077420	APBB1IP	ENSMUSG00000026786	Apbb1ip	-0.236535	2.68793	-2.01091	0.0530416	0.279979	-4.09293
ENSG00000085832	EPS15	ENSMUSG00000028552	Eps15	-0.150505	8.48085	-2.74394	0.00997377	0.126397	-3.15976
ENSG00000172171	TEFM	ENSMUSG00000046909	Tefm	-0.176346	2.96134	-2.4607	0.0195975	0.173827	-3.31761
		ENSMUSG00000098196	Gm26964	-0.329568	1.36135	-1.58977	0.121968	0.415883	-4.54444
ENSG00000057608	GDI2	ENSMUSG00000021218	Gdi2	-0.140403	7.81847	-2.87409	0.00723264	0.10892	-2.8624
ENSG00000141127	PRPSAP2	ENSMUSG00000020528	Prpsap2	-0.137276	4.26734	-2.91724	0.00649269	0.103029	-2.53351
ENSG00000166352	IFTAP	ENSMUSG00000027165	B230118H07Rik	-0.144313	5.22959	-2.8171	0.0083321	0.117061	-2.87981
ENSG00000117152	RGS4	ENSMUSG00000038530	Rgs4	-0.215809	8.76818	-2.13401	0.0408047	0.246756	-4.41738
ENSG00000115866	DARS1	ENSMUSG00000026356	Dars	-0.126526	6.38534	-3.07847	0.00431268	0.0854229	-2.3627
ENSG00000126861	OMG	ENSMUSG00000049612	Omg	-0.218293	6.4764	-2.11434	0.0425748	0.252297	-4.41817
		ENSMUSG00000097146	Gm4211	-0.343757	-0.38284	-1.53464	0.13495	0.434026	-4.43096
		ENSMUSG00000025201	Bloc1s2-ps	-0.174547	2.87657	-2.46572	0.0193705	0.173028	-3.29538
ENSG00000128052	KDR	ENSMUSG00000062960	Kdr	-0.158736	5.07442	-2.63182	0.0130842	0.144368	-3.28168
		ENSMUSG00000109881	Gm45507	-0.38416	0.0905726	-1.41605	0.166664	0.481358	-4.56024
ENSG00000075884	ARHGAP15	ENSMUSG00000049744	Arhgap15	-0.211996	4.5566	-2.15589	0.0389139	0.242038	-4.13887
ENSG00000100997	ABHD12	ENSMUSG00000032046	Abhd12	-0.157037	7.44691	-2.64949	0.0125404	0.141676	-3.36117
ENSG00000174132	FAM174A	ENSMUSG00000051185	Fam174a	-0.13863	5.32163	-2.8862	0.00701742	0.107126	-2.74108
		ENSMUSG00000056836	Gm6851	-0.225863	3.31396	-2.06161	0.0476582	0.267257	-4.14223
		ENSMUSG00000104041	Gm37562	-0.28139	1.32069	-1.76687	0.0870307	0.354519	-4.2725
ENSG00000214113	LYRM4	ENSMUSG00000046573	Lyrm4	-0.163626	4.70464	-2.57265	0.0150676	0.154894	-3.32852
ENSG00000094916	CBX5	ENSMUSG00000009575	Cbx5	-0.113791	8.69547	-3.30141	0.0024157	0.0648638	-1.85032
ENSG00000144034	TPRKB	ENSMUSG00000054226	Tprkb	-0.154616	5.8359	-2.67216	0.0118738	0.138013	-3.25369
ENSG00000107937	GTPBP4	ENSMUSG00000021149	Gtpbp4	-0.124376	6.11492	-3.10129	0.00406708	0.0827658	-2.29142
ENSG00000151726	ACSL1	ENSMUSG00000018796	Acsl1	-0.122523	6.27457	-3.13221	0.00375563	0.0795019	-2.22659
ENSG00000015479	MATR3	ENSMUSG00000037236	Matr3	-0.122549	9.27175	-3.13158	0.00376172	0.0795368	-2.26251
ENSG00000280987		ENSMUSG00000037236	Matr3	-0.122549	9.27175	-3.13158	0.00376172	0.0795368	-2.26251
ENSG00000176076	KCNE5	ENSMUSG00000090122	Kcne1l	-0.337989	0.865721	-1.54545	0.132319	0.430445	-4.52678
		ENSMUSG00000086804	Gm43154	-0.354504	0.613558	-1.49299	0.145483	0.45001	-4.54432
ENSG00000101166	PRELID3B	ENSMUSG00000016257	Prelid3b	-0.15054	5.36232	-2.71236	0.0107718	0.13099	-3.13201
		ENSMUSG00000020703	5530401A14Rik	-0.301799	1.00178	-1.67185	0.104553	0.386367	-4.38414
ENSG00000165119	HNRNPK	ENSMUSG00000021546	Hnrnpk	-0.129689	7.04115	-2.99697	0.00530932	0.0939737	-2.57001
ENSG00000196365	LONP1	ENSMUSG00000041168	Lonp1	-0.12604	6.06587	-3.05644	0.00456298	0.0876192	-2.39654
ENSG00000174844	DH12	ENSMUSG00000021879	Dh12	-0.416805	0.948159	-1.32119	0.196045	0.520195	-4.78132
ENSG00000013810	TACC3	ENSMUSG00000037313	Tacc3	-0.20974	2.8616	-2.15086	0.0393418	0.242712	-3.90302
ENSG00000151500	THYN1	ENSMUSG00000035443	Thyn1	-0.12988	4.74534	-2.9915	0.00538364	0.0941581	-2.43054
ENSG00000198888	MT-ND1	ENSMUSG00000064341	mt-Nd1	-0.198159	10.4669	-2.23515	0.0327002	0.222535	-4.21637
ENSG00000116745	RPE65	ENSMUSG00000028174	Rpe65	-0.3135	0.429993	-1.61942	0.11542	0.405161	-4.39824
ENSG00000162738	VANGL2	ENSMUSG00000026556	Vangl2	-0.181472	3.1753	-2.37207	0.0240345	0.190668	-3.49708
ENSG00000180329	CCDC43	ENSMUSG00000020925	Ccdc43	-0.119781	5.08328	-3.15659	0.00352619	0.0778308	-2.07707
ENSG00000165490	DDIAS	ENSMUSG00000030641	Ddias	-0.311808	0.365875	-1.62416	0.1144	0.403543	-4.35187
ENSG00000131037	EPS8L1	ENSMUSG00000006154	Eps8l1	-0.38608	1.29797	-1.39247	0.173622	0.49001	-4.96794
ENSG00000156508	EEF1A1	ENSMUSG00000037742	Eef1a1	-0.129061	8.31704	-2.99538	0.00533091	0.0939737	-2.58464
ENSG00000169764	UGP2	ENSMUSG00000001891	Ugp2	-0.139863	6.11704	-2.83131	0.00804411	0.114935	-2.91921
ENSG00000168824	NSG1	ENSMUSG00000029126	Nsg1	-0.127046	7.60895	-3.0249	0.00494545	0.0909675	-2.51158
ENSG00000211448	DIO2	ENSMUSG00000007682	Dio2	-0.168844	6.97214	-2.4861	0.0184718	0.169887	-3.70407
ENSG00000140939	NOL3	ENSMUSG00000014776	Nol3	-0.205731	3.91551	-2.16801	0.0379004	0.238771	-4.01338
ENSG00000139112	GABARAPL1	ENSMUSG00000030161	Gabarapl1	-0.161581	8.56522	-2.56021	0.0155184	0.156722	-3.56046
ENSG00000198042	MAK16	ENSMUSG00000031578	Mak16	-0.138519	5.45387	-2.84424	0.00779024	0.112581	-2.8463
ENSG00000065618	COL17A1	ENSMUSG00000025064	Col17a1	-0.265408	1.56923	-1.81339	0.0793993	0.337362	-4.1931
ENSG00000255112	CHMP1B	ENSMUSG00000109901	Chmp1b	-0.166864	5.05585	-2.5022	0.0177897	0.166865	-3.54109
ENSG00000067048	DDX3Y	ENSMUSG00000069045	Ddx3y	-0.133307	7.29444	-2.91926	0.0064598	0.102847	-2.75387
ENSG00000063180	CA11	ENSMUSG00000003273	Car11	-0.176507	5.7704	-2.40684	0.022195	0.184757	-3.80964
ENSG00000083635	NUFIP1	ENSMUSG00000022009	Nufip1	-0.117496	4.84718	-3.18419	0.00328251	0.0747482	-1.98614
		ENSMUSG00000106071	Gm43826	-0.291121	1.11966	-1.69634	0.0997766	0.379561	-4.34329
		ENSMUSG00000104674	Gm42756	-0.405791	0.591406	-1.33497	0.191545	0.514833	-4.74664
		ENSMUSG00000025825	Iscu	-0.134776	4.97169	-2.89079	0.00693736	0.106767	-2.68697
ENSG00000051523	CYBA	ENSMUSG00000006519	Cyba	-0.303205	0.769858	-1.64515	0.109975	0.395901	-4.37771
ENSG00000106628	POLD2	ENSMUSG00000020471	Pold2	-0.183998	2.94424	-2.33145	0.0263578	0.199548	-3.56015
ENSG00000145386	CC2	ENSMUSG00000027715	Cc2	-0.248697	2.25545	-1.88956	0.0681387	0.313945	-4.19123
ENSG00000108830	RND2	ENSMUSG00000001313	Rnd2	-0.167033	4.07267	-2.48942	0.0183294	0.1694	-3.40999
ENSG00000164181	ELOVL7	ENSMUSG00000021696	Elovl7	-0.211607	4.28293	-2.11388	0.0426169	0.252297	-4.21176
ENSG00000140043	PTGR2	ENSMUSG00000072946	Ptgr2	-0.154159	6.00117	-2.62966	0.013152	0.144619	-3.36245
ENSG00000258653		ENSMUSG00000072946	Ptgr2	-0.154159	6.00117	-2.62966	0.013152	0.144619	-3.36245
		ENSMUSG00000109829	Gm45605	-0.206375	2.22349	-2.15069	0.039356	0.242721	-3.7878
		ENSMUSG00000054488	Gm9946	-0.339563	-0.170931	-1.51394	0.140103	0.441664	-4.4372
ENSG00000107672	NSMCE4A	ENSMUSG00000040331	Nsmce4a	-0.156136	5.31691	-2.60501	0.0139508	0.14874	-3.3532
		ENSMUSG00000078496	Zfp982	-0.283274	0.0630894	-1.72195	0.0949782	0.369979	-4.32647
ENSG00000144681	STAC	ENSMUSG00000032502	Stac	-0.502277	0.431652	-1.13418	0.265358	0.595391	-4.91868
ENSG00000183569	SERHL2	ENSMUSG00000058586	Serhl	-0.204301	2.8704	-2.16142	0.0384485	0.240725	-3.85602
		ENSMUSG00000085315	A430018G15Rik	-0.337993	1.99903	-1.5154	0.139737	0.441168	-4.75087
ENSG00000181291	TMEM132E	ENSMUSG00000020701	Tmem132e	-0.218176	2.89843	-2.06383	0.0474337	0.266512	-4.03672
ENSG00000127483	HP1BP3	ENSMUSG00000028759	Hp1bp3	-0.0905554	7.91504	-3.79002	0.000647481	0.0392705	-0.609556
		ENSMUSG00000093748	Gm19031	-0.297076	-0.453769	-1.66048	0.106835	0.39098	-4.28593
ENSG00000060558	G15	ENSMUSG00000034792	G15	-0.235972	0.847218	-1.95243	0.0599079	0.295962	-3.96658
ENSG00000166855	CLPX	ENSMUSG00000015357	Clpx	-0.109881	6.07637	-3.30704	0.0023801	0.0648638	-1.79395
ENSG00000003147	ICA1	ENSMUSG00000062995	Ica1	-0.158891	5.99521	-2.5634	0.0154015	0.156209	-3.51282
		ENSMUSG00000106321	Gm43674	-0.297703	0.784929	-1.65437	0.108077	0.393244	-4.41064
ENSG00000166200	COPS2	ENSMUSG00000027206	Cops2	-0.141549	7.37788	-2.77278	0.00929341	0.123195	-3.08818
ENSG00000163472	TMEM79	ENSMUSG00000001420	Tmem79	-0.33693	0.200071	-1.51346	0.140226	0.441773	-4.47489
ENSG00000119535	CSF3R	ENSMUSG00000028859	Csf3r	-0.235037	1.90981	-1.95243	0.0599079	0.295962	-4.06481
		ENSMUSG00000074236	Gm9387	-0.167995	3.31791	-2.46277	0.0195034	0.173589	-3.3631
ENSG00000136897	MRPL50	ENSMUSG00000044018	Mrpl50	-0.139227	5.1827	-2.80208	0.0086469	0.118627	-2.90674
		ENSMUSG00000071398	2410004P03Rik	-0.340652	-0.637916	-1.50051	0.143534	0.447122	-4.44085
ENSG00000169714	CNBP	ENSMUSG00000030057	Cnbp	-0.125841	7.75023	-3.00325	0.00522536	0.0931324	-2.56325
ENSG00000128694	OSGEPL1	ENSMUSG00000026096	Osgepl1	-0.139794	4.74253	-2.78825	0.00894654	0.120566	-2.88253
ENSG00000169085	VXN	ENSMUSG00000067879	3110035E14Rik	-0.228012	9.2665	-1.98927	0.0554974	0.285954	-4.68183
		ENSMUSG00000105516	Gm36823	-0.33726	-1.07858	-1.50762	0.141709	0.443698	-4.53329
ENSG00000005020	SKAP2	ENSMUSG00000059182	Skap2	-0.194695	4.51615	-2.21651	0.0340757	0.227329	-4.04688
ENSG00000180398	MCFD2	ENSMUSG00000024150	Mcfd2	-0.138431	6.131	-2.80086	0.008673	0.118891	-2.99482
ENSG00000188869	TMC3	ENSMUSG00000038540	Tmc3	-0.307954	0.359606	-1.60581	0.118388	0.410433	-4.35921
		ENSMUSG00000097055	Gm4419	-0.184779	2.47439	-2.29525	0.0285986	0.208352	-3.5436
ENSG00000183837	PNMA3	ENSMUSG00000046287	Pnma3	-0.157086	4.54868	-2.56626	0.0152975	0.156056	-3.3268
ENSG00000178307	TMEM11	ENSMUSG00000043284	Tmem11	-0.170771	4.65534	-2.42116	0.0214754	0.181965	-3.66093
		ENSMUSG00000103012	Gm37548	-0.318216	0.183046	-1.56606	0.12742	0.42308	-4.45189
ENSG00000171208	NETO2	ENSMUSG00000036902	Neto2	-0.147191	7.43421	-2.67991	0.0116535	0.136561	-3.29421
ENSG00000125089	SH3TC1	ENSMUSG00000036553	Sh3tc1	-0.23346	1.00176	-1.94813	0.0604413	0.297357	-4.00496
		ENSMUSG00000085667	Gm12992	-0.330674	1.30084	-1.52217	0.138035	0.438206	-4.60141
		ENSMUSG00000085828	Gm15612	-0.287589	1.10096	-1.68105	0.102736	0.384267	-4.38172
ENSG00000122952	ZWINT	ENSMUSG00000019923	Zwint	-0.151925	9.65096	-2.61655	0.0135712	0.146842	-3.43786
		ENSMUSG00000087574	C030037D09Rik	-0.18981	2.26312	-2.24425	0.0320469	0.219986	-3.64086
ENSG00000001561	ENPP4	ENSMUSG00000023961	Enpp4	-0.157724	4.91047	-2.54939	0.0159205	0.158669	-3.43717
ENSG00000109180	OCIAD1	ENSMUSG00000029152	Ociad1	-0.131317	8.08427	-2.89048	0.00694271	0.106767	-2.82655
ENSG00000078269	SYNJ2	ENSMUSG00000023805	Synj2	-0.217978	6.9576	-2.03774	0.0501299	0.273391	-4.57749
ENSG00000101331	CCM2L	ENSMUSG00000027474	Ccm2l	-0.242657	0.624744	-1.88901	0.0682146	0.313945	-4.03931
		ENSMUSG00000082709	Gm12362	-0.277759	-0.229727	-1.71686	0.0959165	0.371927	-4.20933
ENSG00000148700	ADD3	ENSMUSG00000025026	Add3	-0.123343	7.39096	-3.0103	0.00513269	0.0923495	-2.54351
ENSG00000125454	SLC25A19	ENSMUSG00000020744	Slc25a19	-0.133695	5.24534	-2.84676	0.0077418	0.112224	-2.83081
		ENSMUSG00000086288	Gm15265	-0.311319	0.608901	-1.57925	0.124363	0.419567	-4.4441
ENSG00000115163	CENPA	ENSMUSG00000029177	Cenpa	-0.269136	1.30024	-1.75137	0.0897058	0.35962	-4.29706
ENSG00000105894	PTN	ENSMUSG00000029838	Ptn	-0.145962	8.59285	-2.67701	0.0117352	0.137075	-3.30807
ENSG00000009694	TENM1	ENSMUSG00000016150	Tenm1	-0.182247	7.83528	-2.29715	0.0284767	0.208258	-4.09851
		ENSMUSG00000080831	Gm12529	-0.303136	0.238678	-1.60548	0.118462	0.410534	-4.36133
ENSG00000124134	KCNS1	ENSMUSG00000040164	Kcns1	-0.274182	3.12846	-1.72403	0.0945977	0.369003	-4.6195
ENSG00000139343	SNRPF	ENSMUSG00000020018	Snrpf	-0.242748	2.80989	-1.87822	0.0697222	0.317319	-4.40345
ENSG00000162654	GBP4	ENSMUSG00000028268	Gbp3	-0.219003	2.98523	-2.01718	0.0523487	0.277893	-4.19717
ENSG00000166801	FAM111A	ENSMUSG00000024691	Fam111a	-0.227604	2.72323	-1.9616	0.0587826	0.293155	-4.18611
		ENSMUSG00000109274	Gm45133	-0.283351	0.55822	-1.67796	0.103345	0.38479	-4.32342
ENSG00000140749	IGSF6	ENSMUSG00000035004	Igsf6	-0.316541	0.432172	-1.54936	0.131379	0.429126	-4.4665
		ENSMUSG00000104591	Gm43145	-0.296979	-0.159907	-1.62132	0.115011	0.404642	-4.32426
		ENSMUSG00000083670	Gm6829	-0.265742	0.715455	-1.75099	0.0897727	0.359812	-4.22186
		ENSMUSG00000103642	Gm37769	-0.243476	2.94475	-1.86182	0.0720695	0.32175	-4.43387
ENSG00000087266	SH3BP2	ENSMUSG00000054520	Sh3bp2	-0.25932	1.46529	-1.78018	0.0847861	0.34974	-4.28218
ENSG00000169136	ATF5	ENSMUSG00000038539	Atf5	-0.283777	1.5358	-1.67011	0.1049	0.386772	-4.44371
		ENSMUSG00000092599	1700010K23Rik	-0.381941	0.947055	-1.34774	0.187445	0.509225	-4.76689
ENSG00000189409	MMP23B	ENSMUSG00000029061	Mmp23	-0.256574	0.361124	-1.79089	0.0830157	0.346206	-4.15585
ENSG00000234224	TMEM229A	ENSMUSG00000048022	Tmem229a	-0.141044	6.11508	-2.71003	0.0108328	0.131371	-3.18799
		ENSMUSG00000107272	Gm34583	-0.27074	3.41998	-1.72338	0.0947163	0.369389	-4.67192
ENSG00000184209	SNRNP35	ENSMUSG00000029402	Snrnp35	-0.258126	2.99791	-1.78157	0.0845551	0.349206	-4.54615
		ENSMUSG00000024571	Gm16286	-0.126491	6.27853	-2.91577	0.00651662	0.103317	-2.73409
ENSG00000154813	DPH3	ENSMUSG00000021905	Dph3	-0.12337	5.31976	-2.96301	0.00578606	0.0981403	-2.5553
ENSG00000106305	AIMP2	ENSMUSG00000029610	Aimp2	-0.166086	3.60862	-2.41293	0.0218862	0.183395	-3.5042
ENSG00000075292	ZNF638	ENSMUSG00000030016	Zfp638	-0.107854	8.87371	-3.24749	0.00278298	0.069561	-1.98257
ENSG00000103024	NME3	ENSMUSG00000073435	Nme3	-0.375651	-0.20079	-1.35533	0.185041	0.50614	-4.57365
		ENSMUSG00000097047	1110020A21Rik	-0.265794	-0.153707	-1.73761	0.0921397	0.364719	-4.18218
		ENSMUSG00000074210	E130208F15Rik	-0.286379	-0.0997375	-1.64793	0.109402	0.395181	-4.28317
ENSG00000110619	CARS1	ENSMUSG00000010755	Cars	-0.10765	5.84511	-3.24749	0.00278303	0.069561	-1.92584
ENSG00000161016	RPL8	ENSMUSG00000003970	Rpl8	-0.128296	6.73523	-2.8746	0.00722344	0.10892	-2.8456
ENSG00000130368	MAS1	ENSMUSG00000068037	Mas1	-0.254761	4.08328	-1.78754	0.0835668	0.347429	-4.6776
ENSG00000139053	PDE6H	ENSMUSG00000064330	Pde6h	-0.305277	-0.00720958	-1.57144	0.126166	0.421504	-4.52048
ENSG00000157782	CABP1	ENSMUSG00000029544	Cabp1	-0.207388	6.91677	-2.06314	0.0475025	0.266661	-4.53219
ENSG00000092108	SCFD1	ENSMUSG00000020952	Scfd1	-0.110958	6.25945	-3.17347	0.0033752	0.0760363	-2.12669
		ENSMUSG00000086896	Cyp4x1os	-0.374199	0.079878	-1.35538	0.185025	0.50614	-4.61575
ENSG00000185608	MRPL40	ENSMUSG00000022706	Mrpl40	-0.149386	4.48397	-2.58413	0.0146622	0.1528	-3.29656
ENSG00000183963	SMTN	ENSMUSG00000020439	Smtn	-0.20693	1.88605	-2.06318	0.0474987	0.266661	-3.90783
ENSG00000120526	NUDCD1	ENSMUSG00000038736	Nudcd1	-0.142476	5.46006	-2.66675	0.0120298	0.138805	-3.23819
ENSG00000139180	NDUFA9	ENSMUSG00000000399	Ndufa9	-0.126836	6.25096	-2.88818	0.00698278	0.106871	-2.79837
ENSG00000176732	PFN4	ENSMUSG00000020639	Pfn4	-0.18801	2.81931	-2.20223	0.0351641	0.230548	-3.78573
		ENSMUSG00000097033	Gm26819	-0.347387	0.00942498	-1.42701	0.163506	0.475886	-4.54592
ENSG00000137193	PIM1	ENSMUSG00000024014	Pim1	-0.267659	1.6969	-1.719	0.0955199	0.371094	-4.40572
		ENSMUSG00000081739	Mdm4-ps	-0.271784	0.676278	-1.69895	0.0992785	0.378685	-4.29534
		ENSMUSG00000073607	Gm10548	-0.29341	0.569938	-1.6084	0.117819	0.409352	-4.53411
ENSG00000128989	ARPP19	ENSMUSG00000007656	Arpp19	-0.211185	8.63299	-2.02704	0.0512734	0.275348	-4.61395
ENSG00000159403	C1R	ENSMUSG00000055172	C1ra	-0.312645	0.877499	-1.5355	0.134737	0.434026	-4.51962
ENSG00000154059	IMPACT	ENSMUSG00000024423	Impact	-0.129172	8.72891	-2.84285	0.00781722	0.112799	-2.93759
		ENSMUSG00000085720	Gm7854	-0.276297	0.45986	-1.67657	0.103618	0.38493	-4.33728
		ENSMUSG00000086234	Usp46os2	-0.391933	-0.257009	-1.30246	0.202289	0.527789	-4.64998
ENSG00000114446	IFT57	ENSMUSG00000032965	Ift57	-0.107111	6.43141	-3.22468	0.002954	0.071238	-2.01092
ENSG00000205927	OLIG2	ENSMUSG00000039830	Olig2	-0.2227	3.67296	-1.94495	0.0608394	0.297923	-4.37778
		ENSMUSG00000078872	Gm14401	-0.334605	-0.42063	-1.45604	0.15537	0.463501	-4.50364
ENSG00000214367	HAUS3	ENSMUSG00000079555	Haus3	-0.152823	4.56052	-2.52154	0.0170005	0.163332	-3.4273
		ENSMUSG00000082536	Gm13456	-0.139725	5.38391	-2.68123	0.0116163	0.136358	-3.20048
ENSG00000107105	ELAVL2	ENSMUSG00000008489	Elavl2	-0.135612	7.09983	-2.73533	0.0101856	0.127784	-3.16633
ENSG00000164104	HMGB2	ENSMUSG00000054717	Hmgb2	-0.372837	-0.264455	-1.34387	0.188682	0.511046	-4.60208
ENSG00000174444	RPL4	ENSMUSG00000032399	Rpl4	-0.120596	7.97015	-2.96396	0.00577213	0.0981403	-2.65603
		ENSMUSG00000086822	5330413P13Rik	-0.208162	2.32975	-2.0345	0.0504739	0.274152	-4.05015
ENSG00000138449	SLC40A1	ENSMUSG00000025993	Slc40a1	-0.180389	3.33483	-2.24578	0.0319382	0.219717	-3.7945
ENSG00000036549	ZZZ3	ENSMUSG00000039068	Zzz3	-0.102902	7.34026	-3.30337	0.00240325	0.0648638	-1.8379
ENSG00000137501	SYTL2	ENSMUSG00000030616	Sytl2	-0.211595	6.71889	-2.00852	0.0533083	0.280628	-4.62988
ENSG00000065548	ZC3H15	ENSMUSG00000027091	Zc3h15	-0.172838	7.11217	-2.3098	0.0276782	0.20476	-4.06589
ENSG00000198944	SOWAHA	ENSMUSG00000044352	Sowaha	-0.209181	6.43285	-2.02363	0.0516429	0.276158	-4.58914
ENSG00000112936	C7	ENSMUSG00000079105	C7	-0.260854	1.10223	-1.73345	0.0928872	0.365947	-4.27897
ENSG00000179902	C1orf194	ENSMUSG00000027886	1700013F07Rik	-0.324968	0.016008	-1.48143	0.148519	0.454142	-4.47844
		ENSMUSG00000072594	Gm16439	-0.199286	3.4768	-2.09055	0.0448054	0.259677	-4.0871
ENSG00000185053	SGCZ	ENSMUSG00000039539	Sgcz	-0.186365	4.17948	-2.18895	0.0362043	0.23307	-4.01364
ENSG00000170837	GPR27	ENSMUSG00000072875	Gpr27	-0.153328	5.04736	-2.50352	0.0177347	0.166824	-3.54429
ENSG00000167862	MRPL58	ENSMUSG00000018858	Mrpl58	-0.112048	5.15889	-3.10631	0.00401497	0.0824555	-2.20728
ENSG00000069345	DJA2	ENSMUSG00000031701	Dja2	-0.134827	7.34061	-2.73428	0.0102117	0.127957	-3.17316
ENSG00000130066	SAT1	ENSMUSG00000025283	Sat1	-0.129517	4.79588	-2.80878	0.00850512	0.11805	-2.85149
ENSG00000093144	ECHDC1	ENSMUSG00000019883	Echdc1	-0.125893	5.28392	-2.86231	0.00744804	0.110172	-2.78959
ENSG00000156804	FBXO32	ENSMUSG00000022358	Fbxo32	-0.212156	4.74313	-1.99381	0.0549745	0.284527	-4.47549
ENSG00000109762	SNX25	ENSMUSG00000038291	Snx25	-0.135547	6.01327	-2.71566	0.0106856	0.130276	-3.16765
ENSG00000154240	CEP112	ENSMUSG00000020728	Cep112	-0.159519	5.15617	-2.42652	0.0212113	0.180372	-3.72943
		ENSMUSG00000105868	Gm43766	-0.321856	1.58945	-1.48243	0.148254	0.453838	-4.72167
ENSG00000166136	NDUFB8	ENSMUSG00000025204	Ndufb8	-0.149429	5.97783	-2.53718	0.016386	0.161021	-3.55541
ENSG00000255339		ENSMUSG00000025204	Ndufb8	-0.149429	5.97783	-2.53718	0.016386	0.161021	-3.55541
		ENSMUSG00000104017	Gm37363	-0.201007	4.5375	-2.06576	0.047239	0.265733	-4.30177
ENSG00000065809	FAM107B	ENSMUSG00000026655	Fam107b	-0.222178	3.83572	-1.92612	0.0632405	0.302723	-4.4583
ENSG00000082482	KCNK2	ENSMUSG00000037624	Kcnk2	-0.214504	4.94082	-1.97342	0.0573595	0.290462	-4.54831
		ENSMUSG00000106396	Gm42902	-0.233087	2.28178	-1.86023	0.0723002	0.321755	-4.28139
ENSG00000182481	KP2	ENSMUSG00000018362	Kp2	-0.211198	2.34352	-1.9923	0.0551476	0.285004	-4.15014
ENSG00000127445	PIN1	ENSMUSG00000032171	Pin1	-0.16895	5.39938	-2.32531	0.0267269	0.201179	-3.94339
ENSG00000070669	ASNS	ENSMUSG00000029752	Asns	-0.161736	6.42888	-2.39605	0.0227516	0.186554	-3.87251
ENSG00000134697	GNL2	ENSMUSG00000028869	Gnl2	-0.101114	6.32777	-3.31002	0.0023615	0.0646546	-1.79811
ENSG00000139505	MTMR6	ENSMUSG00000021987	Mtmr6	-0.119138	7.84172	-2.95467	0.00590914	0.0993385	-2.67721
ENSG00000137561	TTPA	ENSMUSG00000073988	Ttpa	-0.190547	2.7923	-2.13764	0.0404858	0.245736	-3.94162
		ENSMUSG00000097622	A330033J07Rik	-0.335636	0.00677386	-1.4324	0.161972	0.473494	-4.53839
ENSG00000117614	SYF2	ENSMUSG00000028821	Syf2	-0.136401	6.32162	-2.69095	0.0113461	0.134858	-3.24082
ENSG00000175854	SWI5	ENSMUSG00000044627	Swi5	-0.12117	6.23954	-2.91873	0.0064684	0.102897	-2.72803
ENSG00000213203	GIMAP1	ENSMUSG00000090019	Gimap1	-0.268168	0.504601	-1.67987	0.102968	0.384628	-4.29681
ENSG00000137767	SQOR	ENSMUSG00000005803	Sqor	-0.181623	3.06278	-2.20573	0.0348941	0.229951	-3.81513
ENSG00000260170		ENSMUSG00000005803	Sqor	-0.181623	3.06278	-2.20573	0.0348941	0.229951	-3.81513
ENSG00000177409	SAMD9L	ENSMUSG00000047735	Samd9l	-0.197752	4.60347	-2.07913	0.0459119	0.261974	-4.32202
ENSG00000112796	ENPP5	ENSMUSG00000023960	Enpp5	-0.124619	8.28321	-2.85432	0.00759755	0.110744	-2.91055
ENSG00000165084	C8orf34	ENSMUSG00000057715	A830018L16Rik	-0.144722	7.70037	-2.57532	0.0149724	0.154419	-3.52254
		ENSMUSG00000080832	M6pr-ps	-0.173299	3.06174	-2.27276	0.0300756	0.21378	-3.6878
ENSG00000134259	NGF	ENSMUSG00000027859	Ngf	-0.247318	0.659004	-1.77387	0.085844	0.351654	-4.21047
		ENSMUSG00000105692	Gm43737	-0.167792	2.93992	-2.32357	0.0268318	0.201568	-3.57935
ENSG00000130349	MTRES1	ENSMUSG00000019797	1700021F05Rik	-0.160478	4.74089	-2.39592	0.0227582	0.186554	-3.72504
ENSG00000100767	PAPLN	ENSMUSG00000021223	Papln	-0.277198	1.38209	-1.63529	0.112037	0.400011	-4.4443
ENSG00000162607	USP1	ENSMUSG00000028560	Usp1	-0.132526	5.35144	-2.73101	0.0102934	0.128386	-3.0781
ENSG00000138744	AA	ENSMUSG00000029413	aa	-0.167663	4.32064	-2.32305	0.0268634	0.201617	-3.83445
ENSG00000168329	CX3CR1	ENSMUSG00000052336	Cx3cr1	-0.140721	4.98625	-2.61889	0.0134956	0.146726	-3.29507
		ENSMUSG00000097006	9530082P21Rik	-0.257445	2.8586	-1.72028	0.0952845	0.37069	-4.59696
		ENSMUSG00000090666		-0.237475	1.18222	-1.81797	0.0786795	0.335511	-4.18712
		ENSMUSG00000110277	Gm45871	-0.145705	4.34675	-2.55029	0.0158866	0.158433	-3.33378
		ENSMUSG00000075591	Gm10874	-0.34313	0.0820068	-1.39707	0.172249	0.487656	-4.59923
ENSG00000151729	SLC25A4	ENSMUSG00000031633	Slc25a4	-0.126058	8.77256	-2.81672	0.00834	0.117061	-2.9969
ENSG00000122783	CYREN	ENSMUSG00000046806	3110062M04Rik	-0.169853	2.48127	-2.29405	0.0286759	0.208718	-3.57825
		ENSMUSG00000106190	Gm20768	-0.2191	2.00339	-1.92185	0.0637961	0.304202	-4.14167
ENSG00000174943	KCTD13	ENSMUSG00000030685	Kctd13	-0.163162	5.7204	-2.35653	0.0249003	0.1943	-3.90298
ENSG00000237693	IRGM	ENSMUSG00000046879	Irgm1	-0.194254	3.58238	-2.08826	0.0450257	0.25992	-4.13206
		ENSMUSG00000094638	Gm21972	-0.252183	0.687297	-1.73901	0.0918911	0.36423	-4.24206
ENSG00000198915	RASGEF1A	ENSMUSG00000030134	Rasgef1a	-0.164119	8.13722	-2.34386	0.0256272	0.197065	-4.00781
		ENSMUSG00000071568	Gm5874	-0.213855	1.94307	-1.9507	0.0601218	0.296487	-4.07818
		ENSMUSG00000091102	5830462I19Rik	-0.369737	0.31913	-1.31855	0.196914	0.521767	-4.70388
		ENSMUSG00000090207	4930524O07Rik	-0.296406	1.79618	-1.54778	0.131758	0.429796	-4.6587
		ENSMUSG00000092281	Hmgb1-ps7	-0.332044	0.0209913	-1.42544	0.163958	0.476579	-4.55008
		ENSMUSG00000084910	C630043F03Rik	-0.184248	2.10805	-2.16139	0.0384508	0.240725	-3.76557
ENSG00000063046	EIF4B	ENSMUSG00000058655	Eif4b	-0.102253	7.95807	-3.24129	0.00282852	0.0701356	-1.99489
ENSG00000078328	RBFOX1	ENSMUSG00000008658	Rbfox1	-0.155704	8.30536	-2.42665	0.0212053	0.180373	-3.83943
ENSG00000173933	RBM4	ENSMUSG00000096370	Gm21992	-0.173528	3.26705	-2.25021	0.0316252	0.218357	-3.77433
ENSG00000166477	LEO1	ENSMUSG00000042487	Leo1	-0.143577	5.8592	-2.5634	0.0154015	0.156209	-3.49178
ENSG00000160685	ZBTB7B	ENSMUSG00000028042	Zbtb7b	-0.179163	3.28549	-2.19911	0.0354059	0.231131	-3.85648
ENSG00000005471	ABCB4	ENSMUSG00000042476	Abcb4	-0.200174	3.86196	-2.03604	0.0503095	0.273673	-4.26805
ENSG00000120262	CCDC170	ENSMUSG00000019767	Ccdc170	-0.444709	-0.998218	-1.14544	0.260737	0.58995	-4.71604
ENSG00000132383	RPA1	ENSMUSG00000000751	Rpa1	-0.127954	5.65145	-2.76817	0.00939902	0.123601	-3.03149
ENSG00000148291	SURF2	ENSMUSG00000014873	Surf2	-0.133981	5.25416	-2.68145	0.0116102	0.136358	-3.18531
ENSG00000169895	SYAP1	ENSMUSG00000031357	Syap1	-0.123745	5.72361	-2.83145	0.00804143	0.114935	-2.89783
		ENSMUSG00000092230	Gm18889	-0.303228	2.15597	-1.5151	0.139811	0.441284	-4.79089
ENSG00000198758	EPS8L3	ENSMUSG00000040600	Eps8l3	-0.390802	0.643799	-1.2583	0.217618	0.545403	-4.81789
ENSG00000176406	RIMS2	ENSMUSG00000037386	Rims2	-0.108157	8.37366	-3.10284	0.00405092	0.0826884	-2.33064
		ENSMUSG00000093716	Gm19815	-0.253188	0.397105	-1.71839	0.0956336	0.371286	-4.25253
ENSG00000178796	RIIAD1	ENSMUSG00000028139	Riiad1	-0.224243	1.04691	-1.86907	0.0710236	0.319927	-4.1109
		ENSMUSG00000101445	Gm28932	-0.324243	0.475892	-1.43677	0.160735	0.471981	-4.57874
ENSG00000071994	PDCD2	ENSMUSG00000014771	Pdcd2	-0.149658	3.58755	-2.47237	0.0190727	0.171806	-3.39122
ENSG00000071205	ARHGAP10	ENSMUSG00000037148	Arhgap10	-0.166555	6.34349	-2.29548	0.0285842	0.208352	-4.06653
ENSG00000197728	RPS26	ENSMUSG00000025362	Rps26	-0.196868	3.23941	-2.04415	0.0494554	0.271989	-4.13574
ENSG00000163322	ABRAXAS1	ENSMUSG00000035234	Abraxas1	-0.157087	4.04674	-2.38948	0.0230968	0.187917	-3.6266
ENSG00000179941	BBS10	ENSMUSG00000035759	Bbs10	-0.170273	2.92123	-2.26026	0.0309259	0.215809	-3.71463
ENSG00000145911	N4BP3	ENSMUSG00000001053	N4bp3	-0.240788	3.45682	-1.77526	0.0856105	0.351222	-4.58078
		ENSMUSG00000087519	AV039307	-0.207708	1.52652	-1.96848	0.0579508	0.291539	-4.00549
		ENSMUSG00000107868	Gm5112	-0.28755	0.189907	-1.56397	0.127909	0.42396	-4.40184
ENSG00000131153	GINS2	ENSMUSG00000031821	Gins2	-0.274751	1.01941	-1.61558	0.116252	0.406698	-4.45079
		ENSMUSG00000103502	9330121J05Rik	-0.353184	-0.438906	-1.34728	0.187592	0.509477	-4.57613
		ENSMUSG00000072809	9330160F10Rik	-0.198544	1.81099	-2.02847	0.0511192	0.27522	-3.98674
ENSG00000176720	BOK	ENSMUSG00000026278	Bok	-0.245693	3.36589	-1.74702	0.0904701	0.361308	-4.62272
		ENSMUSG00000025481	Urah	-0.374078	-0.213531	-1.28993	0.206552	0.532788	-4.61959
ENSG00000167220	HDHD2	ENSMUSG00000025421	Hdhd2	-0.111055	6.5424	-3.02522	0.00494149	0.0909675	-2.4939
ENSG00000139155	SLCO1C1	ENSMUSG00000030235	Slco1c1	-0.155495	6.03308	-2.39982	0.0225557	0.186174	-3.84421
ENSG00000164919	COX6C	ENSMUSG00000014313	Cox6c	-0.20817	7.03015	-1.96058	0.0589063	0.293463	-4.72092
ENSG00000114353	GI2	ENSMUSG00000032562	Gi2	-0.124835	6.53101	-2.79	0.00890829	0.120383	-3.03215
ENSG00000178096	BOLA1	ENSMUSG00000015943	Bola1	-0.194958	2.45615	-2.05131	0.0487111	0.270186	-3.99555
ENSG00000102890	ELMO3	ENSMUSG00000014791	Elmo3	-0.269316	0.540482	-1.63287	0.112547	0.400659	-4.36361
ENSG00000140044	JDP2	ENSMUSG00000034271	Jdp2	-0.139639	5.12606	-2.57973	0.0148163	0.153166	-3.38876
		ENSMUSG00000104034	2900092N22Rik	-0.31627	2.80761	-1.45449	0.155795	0.464238	-4.97341
ENSG00000183801	OLFML1	ENSMUSG00000051041	Olfml1	-0.219764	3.75289	-1.88375	0.0689462	0.315368	-4.46874
ENSG00000188467	SLC24A5	ENSMUSG00000035183	Slc24a5	-0.306501	1.86238	-1.48614	0.147276	0.452543	-4.76199
ENSG00000100650	SRSF5	ENSMUSG00000021134	Srsf5	-0.160135	7.77022	-2.34383	0.0256291	0.197065	-4.00525
		ENSMUSG00000089665	Fcor	-0.221681	1.50694	-1.86774	0.0712151	0.320183	-4.1465
		ENSMUSG00000075053	Vdac3-ps1	-0.170791	5.47757	-2.23782	0.0325073	0.22178	-4.12344
ENSG00000104047	DTWD1	ENSMUSG00000023330	Dtwd1	-0.175818	3.40497	-2.19296	0.0358876	0.232692	-3.8641
		ENSMUSG00000082465	Rps6-ps3	-0.223836	0.917378	-1.85274	0.0733972	0.324296	-4.10502
ENSG00000100316	RPL3	ENSMUSG00000060036	Rpl3	-0.150587	4.33224	-2.43728	0.020691	0.178293	-3.69805
ENSG00000120705	ETF1	ENSMUSG00000024360	Etf1	-0.126629	7.071	-2.74532	0.00994007	0.126308	-3.1453
ENSG00000072274	TFRC	ENSMUSG00000022797	Tfrc	-0.149893	7.74064	-2.44019	0.0205518	0.178203	-3.80833
ENSG00000221983	UBA52	ENSMUSG00000090137	Uba52	-0.154576	3.31933	-2.38709	0.0232235	0.188088	-3.53738
ENSG00000164022	AIMP1	ENSMUSG00000028029	Aimp1	-0.120283	6.05141	-2.83509	0.00796909	0.114474	-2.9062
ENSG00000038210	PI4K2B	ENSMUSG00000029186	Pi4k2b	-0.198211	2.34599	-2.00791	0.0533764	0.28083	-4.06474
ENSG00000139351	SYCP3	ENSMUSG00000054626	Xlr	-0.26115	0.182831	-1.65394	0.108164	0.393244	-4.31552
ENSG00000154655	L3MBTL4	ENSMUSG00000041565	L3mbtl4	-0.204113	2.60703	-1.96721	0.0581028	0.291916	-4.17017
ENSG00000115091	ACTR3	ENSMUSG00000026341	Actr3	-0.126649	6.88217	-2.73247	0.0102569	0.128099	-3.16963
		ENSMUSG00000105006	Gm9484	-0.30874	-0.104895	-1.46549	0.15279	0.459849	-4.49165
ENSG00000107738	VSIR	ENSMUSG00000020101	Vsir	-0.138596	4.76167	-2.56833	0.0152226	0.156032	-3.36504
		ENSMUSG00000108689	Gm45354	-0.180304	2.6396	-2.14226	0.0400824	0.244338	-3.87171
ENSG00000186834	HEXIM1	ENSMUSG00000048878	Hexim1	-0.140185	5.64139	-2.54821	0.0159648	0.15886	-3.50837
ENSG00000158828	PINK1	ENSMUSG00000028756	Pink1	-0.145252	7.37165	-2.48622	0.0184669	0.169887	-3.70957
		ENSMUSG00000046721	Rpl14-ps1	-0.132258	6.28711	-2.6516	0.0124769	0.141676	-3.32433
ENSG00000113068	PFDN1	ENSMUSG00000024346	Pfdn1	-0.136165	5.63418	-2.59756	0.0142007	0.150017	-3.40296
ENSG00000080822	CLDND1	ENSMUSG00000022744	Cldnd1	-0.119274	5.63447	-2.84478	0.00777982	0.112516	-2.84764
ENSG00000128595	CALU	ENSMUSG00000029767	Calu	-0.113682	6.83163	-2.93847	0.0061554	0.100448	-2.7024
ENSG00000065325	GLP2R	ENSMUSG00000049928	Glp2r	-0.288871	1.18516	-1.53391	0.135128	0.434026	-4.66944
ENSG00000179598	PLD6	ENSMUSG00000043648	Pld6	-0.370053	-0.385098	-1.28036	0.209854	0.536533	-4.64367
ENSG00000131171	SH3BGRL	ENSMUSG00000031246	Sh3bgrl	-0.142429	6.2915	-2.51292	0.0173482	0.164668	-3.62723
		ENSMUSG00000096992	Gm26788	-0.342207	0.599391	-1.35502	0.18514	0.50614	-4.69907
ENSG00000249961	TERB1	ENSMUSG00000052616	Terb1	-0.214345	2.23416	-1.8922	0.0677735	0.313456	-4.232
ENSG00000198171	DDRGK1	ENSMUSG00000068290	Ddrgk1	-0.105013	5.57562	-3.09631	0.0041196	0.0833003	-2.26793
		ENSMUSG00000100104	Gm5644	-0.144309	4.22768	-2.48818	0.0183823	0.169618	-3.45276
		ENSMUSG00000081700	Atp5k-ps2	-0.237013	3.17543	-1.76084	0.0880627	0.356275	-4.58207
ENSG00000166266	CUL5	ENSMUSG00000032030	Cul5	-0.10911	7.78947	-3.0121	0.00510921	0.0921019	-2.54281
ENSG00000070214	SLC44A1	ENSMUSG00000028412	Slc44a1	-0.159479	6.55527	-2.31948	0.0270806	0.202502	-4.03001
ENSG00000128578	STRIP2	ENSMUSG00000039629	Strip2	-0.232529	5.89814	-1.78263	0.0843781	0.349198	-4.96582
		ENSMUSG00000081052	Gm6305	-0.183545	1.22504	-2.1029	0.0436347	0.255313	-3.75671
ENSG00000120253	NUP43	ENSMUSG00000040034	Nup43	-0.200115	2.16165	-1.97904	0.0566936	0.28904	-4.07763
ENSG00000138190	EXOC6	ENSMUSG00000053799	Exoc6	-0.142344	6.72311	-2.5042	0.0177066	0.166824	-3.65695
ENSG00000166037	CEP57	ENSMUSG00000031922	Cep57	-0.139933	4.83344	-2.53278	0.0165566	0.161858	-3.45377
ENSG00000175110	MRPS22	ENSMUSG00000032459	Mrps22	-0.156892	5.16914	-2.34094	0.025798	0.197531	-3.88506
		ENSMUSG00000109160	4930598N05Rik	-0.263627	1.41887	-1.62803	0.113574	0.402352	-4.43566
ENSG00000125398	SOX9	ENSMUSG00000000567	Sox9	-0.210697	4.10959	-1.90512	0.0660155	0.30867	-4.53231
ENSG00000285292	ABCF2-H2BE1	ENSMUSG00000028953	Abcf2	-0.107155	7.02933	-3.03812	0.00478153	0.0894282	-2.47278
ENSG00000033050	ABCF2	ENSMUSG00000028953	Abcf2	-0.107155	7.02933	-3.03813	0.00478153	0.0894282	-2.47278
ENSG00000172469	MANEA	ENSMUSG00000040520	Manea	-0.14486	5.92908	-2.46834	0.0192525	0.172707	-3.69335
ENSG00000138792	ENPEP	ENSMUSG00000028024	Enpep	-0.200647	2.22479	-1.96974	0.0577995	0.291457	-4.14942
		ENSMUSG00000097881	Celrr	-0.176171	2.36149	-2.15531	0.0389624	0.242106	-3.81205
		ENSMUSG00000106369	Gm43355	-0.307856	0.237649	-1.45301	0.156203	0.464587	-4.5234
ENSG00000175471	MCTP1	ENSMUSG00000021596	Mctp1	-0.180965	6.86883	-2.11521	0.0424945	0.252286	-4.43418
		ENSMUSG00000103520	1110025M09Rik	-0.272809	0.732354	-1.5847	0.123117	0.417724	-4.43806
		ENSMUSG00000091697	Eif3s6-ps2	-0.2014	3.30959	-1.96244	0.05868	0.292951	-4.23308
		ENSMUSG00000081159	Gm6023	-0.304337	0.773467	-1.4642	0.153142	0.460324	-4.5919
ENSG00000138430	OLA1	ENSMUSG00000027108	Ola1	-0.121655	6.74396	-2.7782	0.00917056	0.122236	-3.06377
ENSG00000171451	DSEL	ENSMUSG00000038702	Dsel	-0.172254	6.5477	-2.18324	0.0366601	0.234214	-4.29351
ENSG00000106367	AP1S1	ENSMUSG00000004849	Ap1s1	-0.165348	5.81719	-2.24546	0.0319612	0.219755	-4.13685
ENSG00000120533	ENY2	ENSMUSG00000022338	Eny2	-0.136337	5.82216	-2.56449	0.0153618	0.156056	-3.48348
ENSG00000006659	LGALS14	ENSMUSG00000001123	Lgals9	-0.280142	0.248325	-1.55008	0.131206	0.428887	-4.44028
ENSG00000105198	LGALS13	ENSMUSG00000001123	Lgals9	-0.280142	0.248325	-1.55008	0.131206	0.428887	-4.44028
ENSG00000249861	LGALS16	ENSMUSG00000001123	Lgals9	-0.280142	0.248325	-1.55008	0.131206	0.428887	-4.44028
		ENSMUSG00000105828	Gm43048	-0.215625	2.75625	-1.86522	0.0715768	0.320797	-4.35043
ENSG00000196792	STRN3	ENSMUSG00000020954	Strn3	-0.110076	7.86742	-2.96644	0.0057361	0.0976769	-2.65001
		ENSMUSG00000085582	3110099E03Rik	-0.306121	0.0623814	-1.4522	0.156427	0.464894	-4.49779
ENSG00000134061	CD180	ENSMUSG00000021624	Cd180	-0.253156	0.780606	-1.66295	0.106335	0.389696	-4.36007
ENSG00000196670	ZFP62	ENSMUSG00000046311	Zfp62	-0.106045	6.84108	-3.0407	0.00475024	0.0891952	-2.46067
ENSG00000090924	PLEKHG2	ENSMUSG00000037552	Plekhg2	-0.227877	1.55182	-1.79099	0.0829997	0.346207	-4.27962
ENSG00000204264	PSMB8	ENSMUSG00000024338	Psmb8	-0.228876	1.49495	-1.78497	0.0839897	0.348123	-4.28079
		ENSMUSG00000102618	Gm37848	-0.321698	1.14577	-1.39903	0.171666	0.486957	-4.71169
ENSG00000139263	LRIG3	ENSMUSG00000020105	Lrig3	-0.24128	1.35361	-1.71934	0.0954587	0.371022	-4.36283
ENSG00000181449	SOX2	ENSMUSG00000074637	Sox2	-0.201006	4.72368	-1.95405	0.0597071	0.295355	-4.55009
ENSG00000254685	FPGT	ENSMUSG00000053870	Fpgt	-0.135919	5.24124	-2.56027	0.0155163	0.156722	-3.44274
ENSG00000138587	MNS1	ENSMUSG00000032221	Mns1	-0.279395	2.86863	-1.54719	0.131899	0.429965	-4.77091
ENSG00000075711	DLG1	ENSMUSG00000022770	Dlg1	-0.122859	8.60984	-2.74282	0.010001	0.126573	-3.16244
ENSG00000126653	NSRP1	ENSMUSG00000037958	Nsrp1	-0.156915	4.73052	-2.31678	0.0272462	0.203077	-3.87765
ENSG00000070831	CDC42	ENSMUSG00000006699	Cdc42	-0.111755	7.90067	-2.92581	0.00635441	0.101711	-2.74448
		ENSMUSG00000087368	BC065397	-0.210662	2.60594	-1.88794	0.0683631	0.313945	-4.33298
ENSG00000184110	EIF3C	ENSMUSG00000030738	Eif3c	-0.10955	7.77092	-2.96325	0.00578254	0.0981403	-2.65688
ENSG00000205609	EIF3CL	ENSMUSG00000030738	Eif3c	-0.10955	7.77092	-2.96325	0.00578254	0.0981403	-2.65688
ENSG00000169609	C15orf40	ENSMUSG00000025102	3110040N11Rik	-0.174034	3.689	-2.1546	0.039023	0.242134	-4.02082
ENSG00000166971	AKTIP	ENSMUSG00000031667	Aktip	-0.136039	6.9504	-2.55302	0.0157846	0.157929	-3.56306
		ENSMUSG00000100441	Gm7266	-0.169159	2.63603	-2.19658	0.0356037	0.231644	-3.77513
		ENSMUSG00000064215	Ifi27	-0.217875	3.66032	-1.84021	0.0752652	0.32902	-4.55863
ENSG00000174776	WDR49	ENSMUSG00000104301	Wdr49	-0.483757	-0.413875	-1.02734	0.31216	0.638824	-4.91747
ENSG00000156795	NTAQ1	ENSMUSG00000022359	Wdyhv1	-0.17743	3.00902	-2.12172	0.0419027	0.249939	-3.95739
		ENSMUSG00000029797	Sspo	-0.239072	0.348556	-1.72192	0.0949847	0.369979	-4.25497
ENSG00000072756	TRNT1	ENSMUSG00000013736	Trnt1	-0.110238	6.18679	-2.94084	0.00611874	0.100288	-2.67288
ENSG00000118418	HMGN3	ENSMUSG00000066456	Hmgn3	-0.118731	5.61398	-2.79353	0.00883098	0.120194	-2.97312
		ENSMUSG00000083183	Gm15575	-0.204803	2.29396	-1.91649	0.0645004	0.305522	-4.20797
ENSG00000146242	TPBG	ENSMUSG00000035274	Tpbg	-0.254867	3.87492	-1.64254	0.110518	0.397093	-4.91928
ENSG00000128050	PAICS	ENSMUSG00000029247	Paics	-0.113607	6.12171	-2.87857	0.0071523	0.108233	-2.81207
ENSG00000144747	TMF1	ENSMUSG00000030059	Tmf1	-0.118084	7.41025	-2.80248	0.00863838	0.118596	-3.02202
ENSG00000158793	NIT1	ENSMUSG00000013997	Nit1	-0.15888	5.41674	-2.28465	0.0292866	0.211146	-4.03347
		ENSMUSG00000065883	Gm22865	-0.284883	-0.0717888	-1.5155	0.139711	0.441168	-4.44312
		ENSMUSG00000094068	Gm25156	-0.305941	2.81291	-1.43929	0.160023	0.470769	-5.43635
ENSG00000157445	CAC2D3	ENSMUSG00000021991	Cac2d3	-0.206028	6.86178	-1.9064	0.0658437	0.308227	-4.80886
ENSG00000112096	SOD2	ENSMUSG00000006818	Sod2	-0.108997	7.45704	-2.95707	0.00587353	0.09892	-2.6683
ENSG00000002549	LAP3	ENSMUSG00000039682	Lap3	-0.158438	5.27374	-2.28404	0.0293263	0.211183	-4.01211
ENSG00000148935	GAS2	ENSMUSG00000030498	Gas2	-0.142022	4.51218	-2.46271	0.0195065	0.173589	-3.5271
		ENSMUSG00000107836	Gm5315	-0.203557	1.84934	-1.91875	0.0642032	0.305167	-4.11341
		ENSMUSG00000086675	Plx4os2	-0.342295	0.208315	-1.32272	0.19554	0.519738	-4.67582
ENSG00000144744	UBA3	ENSMUSG00000030061	Uba3	-0.107174	6.69095	-2.98587	0.00546097	0.0952704	-2.58755
		ENSMUSG00000102653	Gm37079	-0.176642	2.2934	-2.11346	0.0426554	0.252297	-3.88729
ENSG00000134453	RBM17	ENSMUSG00000037197	Rbm17	-0.126897	5.44776	-2.65388	0.0124087	0.141368	-3.2631
ENSG00000151773	CCDC122	ENSMUSG00000034795	Ccdc122	-0.23272	2.10701	-1.74167	0.0914174	0.36325	-4.43117
ENSG00000171566	PLRG1	ENSMUSG00000027998	Plrg1	-0.124599	5.37485	-2.68616	0.0114785	0.135665	-3.18416
		ENSMUSG00000102813	Gm37795	-0.316964	1.42394	-1.39513	0.172828	0.488644	-4.73306
ENSG00000165678	GHITM	ENSMUSG00000041028	Ghitm	-0.116604	8.22795	-2.81015	0.00847636	0.117823	-3.01037
ENSG00000144668	ITGA9	ENSMUSG00000039115	Itga9	-0.156507	3.49728	-2.29506	0.028611	0.208352	-3.72553
ENSG00000135999	EPC2	ENSMUSG00000069495	Epc2	-0.114047	7.00471	-2.85284	0.00762571	0.11088	-2.90072
ENSG00000183690	EFHC2	ENSMUSG00000025038	Efhc2	-0.196589	2.25785	-1.95789	0.0592354	0.29456	-4.1171
ENSG00000159450	TCHH	ENSMUSG00000052415	Tchh	-0.202635	3.35586	-1.91675	0.0644655	0.305494	-4.3998
ENSG00000100852	ARHGAP5	ENSMUSG00000035133	Arhgap5	-0.108529	8.52375	-2.94955	0.00598595	0.0996016	-2.69206
ENSG00000058453	CROCC	ENSMUSG00000040860	Crocc	-0.155473	6.06325	-2.30243	0.0281409	0.206894	-4.06547
ENSG00000165092	ALDH1A1	ENSMUSG00000053279	Aldh1a1	-0.181406	4.71645	-2.0672	0.0470943	0.265234	-4.35264
ENSG00000215305	VPS16	ENSMUSG00000027411	Vps16	-0.109289	6.07429	-2.93106	0.00627124	0.101292	-2.68814
ENSG00000172969	FRG2C	ENSMUSG00000087385	Frg2f1	-0.168809	3.4248	-2.17157	0.0376073	0.237741	-3.98193
ENSG00000205097	FRG2	ENSMUSG00000087385	Frg2f1	-0.168809	3.4248	-2.17157	0.0376073	0.237741	-3.98193
ENSG00000225899	FRG2B	ENSMUSG00000087385	Frg2f1	-0.168809	3.4248	-2.17157	0.0376073	0.237741	-3.98193
		ENSMUSG00000081248	Gm13787	-0.279892	-0.179094	-1.52115	0.13829	0.438648	-4.43611
ENSG00000137806	NDUFAF1	ENSMUSG00000027305	Ndufaf1	-0.135077	4.56109	-2.53087	0.0166315	0.162072	-3.41208
		ENSMUSG00000067608	Pc-ps2	-0.200226	3.8342	-1.92718	0.0631029	0.302441	-4.42464
ENSG00000101940	WDR13	ENSMUSG00000031166	Wdr13	-0.100452	7.92567	-3.10208	0.00405891	0.0826884	-2.33052
ENSG00000196586	MYO6	ENSMUSG00000033577	Myo6	-0.11336	7.56505	-2.85321	0.00761866	0.11088	-2.90955
ENSG00000100678	SLC8A3	ENSMUSG00000079055	Slc8a3	-0.22138	5.72985	-1.79446	0.0824329	0.345143	-4.94297
ENSG00000143549	TPM3	ENSMUSG00000058126	Tpm3-rs7	-0.163437	5.29265	-2.21531	0.034166	0.227373	-4.0978
ENSG00000184343	SRPK3	ENSMUSG00000002007	Srpk3	-0.214793	3.20372	-1.83	0.076817	0.332901	-4.47497
ENSG00000128524	ATP6V1F	ENSMUSG00000004285	Atp6v1f	-0.155391	5.47117	-2.28844	0.0290387	0.210229	-4.01771
ENSG00000133878	DUSP26	ENSMUSG00000039661	Dusp26	-0.148057	5.32705	-2.36502	0.0244238	0.192198	-3.87412
		ENSMUSG00000003198	Zfp959	-0.169113	3.27226	-2.15639	0.0388715	0.241859	-3.93494
ENSG00000007402	CAC2D2	ENSMUSG00000010066	Cac2d2	-0.192518	4.5427	-1.97048	0.0577108	0.291182	-4.47028
ENSG00000165424	ZCCHC24	ENSMUSG00000055538	Zcchc24	-0.141888	4.81732	-2.433	0.0208963	0.179303	-3.654
		ENSMUSG00000074479	Gm10704	-0.154022	4.07465	-2.29863	0.0283827	0.208075	-3.78153
		ENSMUSG00000103809	Gm37061	-0.212817	1.24803	-1.83541	0.0759912	0.330516	-4.17261
		ENSMUSG00000083050	Gm11242	-0.370156	-0.708242	-1.2306	0.227667	0.55592	-4.69187
ENSG00000169330	MIR1	ENSMUSG00000039313	AF529169	-0.198011	3.75678	-1.92833	0.0629541	0.301957	-4.43757
		ENSMUSG00000097331	F420014N23Rik	-0.318514	0.435386	-1.37275	0.179614	0.497655	-4.64428
		ENSMUSG00000103321	4933403L11Rik	-0.367215	-0.92361	-1.23611	0.225642	0.554227	-4.65929
		ENSMUSG00000098269	Mir8094	-0.290363	0.0829054	-1.46784	0.152154	0.459053	-4.508
ENSG00000106538	RARRES2	ENSMUSG00000009281	Rarres2	-0.255646	2.10402	-1.60783	0.117944	0.409637	-4.59385
ENSG00000074410	CA12	ENSMUSG00000032373	Car12	-0.254685	3.83214	-1.61195	0.117041	0.408146	-4.88552
ENSG00000137825	ITPKA	ENSMUSG00000027296	Itpka	-0.222463	6.40074	-1.77396	0.085828	0.351654	-5.01887
ENSG00000101292	PROKR2	ENSMUSG00000050558	Prokr2	-0.488744	2.42579	-0.994339	0.327706	0.652381	-5.38113
ENSG00000087495	PHACTR3	ENSMUSG00000027525	Phactr3	-0.0905752	7.48904	-3.29919	0.00242981	0.0649685	-1.85053
ENSG00000154330	PGM5	ENSMUSG00000041731	Pgm5	-0.288698	2.57306	-1.47026	0.151503	0.458076	-4.89555
ENSG00000168275	COA6	ENSMUSG00000051671	Coa6	-0.157218	3.94693	-2.25468	0.0313126	0.217438	-3.87883
		ENSMUSG00000080899	Gm9109	-0.295835	-0.329293	-1.44396	0.158714	0.468563	-4.4943
ENSG00000111011	RSRC2	ENSMUSG00000029422	Rsrc2	-0.124706	7.43736	-2.64245	0.0127545	0.142588	-3.37695
ENSG00000143570	SLC39A1	ENSMUSG00000052310	Slc39a1	-0.128948	3.88691	-2.58233	0.0147249	0.152865	-3.21076
ENSG00000196459	TRAPPC2	ENSMUSG00000079317	Trappc2	-0.14497	3.8535	-2.38216	0.0234869	0.188722	-3.61078
ENSG00000256060	TRAPPC2B	ENSMUSG00000079317	Trappc2	-0.14497	3.8535	-2.38216	0.0234869	0.188722	-3.61078
ENSG00000138835	RGS3	ENSMUSG00000059810	Rgs3	-0.194438	3.46943	-1.94333	0.0610433	0.298166	-4.37836
		ENSMUSG00000066807	Gm10179	-0.175927	2.86297	-2.0833	0.0455048	0.261006	-4.00084
ENSG00000138592	USP8	ENSMUSG00000027363	Usp8	-0.10374	6.85113	-2.99764	0.00530037	0.093939	-2.56314
ENSG00000170340	B3GNT2	ENSMUSG00000051650	B3gnt2	-0.281401	0.303426	-1.49508	0.144938	0.449575	-4.52684
		ENSMUSG00000097430	Gm10544	-0.281294	0.294202	-1.49446	0.145099	0.449872	-4.52762
		ENSMUSG00000063754	Gm10136	-0.198594	1.26145	-1.91241	0.0650409	0.306153	-4.03627
		ENSMUSG00000096972	Gm26883	-0.297469	0.426984	-1.43468	0.161325	0.47241	-4.6221
ENSG00000125144	MT1G	ENSMUSG00000031765	Mt1	-0.190631	5.16915	-1.96676	0.058157	0.291954	-4.59206
ENSG00000187699	C2orf88	ENSMUSG00000043629	1700019D03Rik	-0.166188	3.81425	-2.16222	0.0383809	0.240725	-4.01529
ENSG00000129187	DCTD	ENSMUSG00000031562	Dctd	-0.174636	2.95464	-2.08915	0.0449394	0.25989	-4.01807
ENSG00000111237	VPS29	ENSMUSG00000029462	Vps29	-0.141967	6.86358	-2.4104	0.0220137	0.184057	-3.85748
ENSG00000078795	PKD2L2	ENSMUSG00000014503	Pkd2l2	-0.26198	0.582989	-1.56734	0.127121	0.422903	-4.48804
ENSG00000010282	HHATL	ENSMUSG00000032523	Hhatl	-0.202273	2.23282	-1.8818	0.0692187	0.316113	-4.2203
ENSG00000100604	CHGA	ENSMUSG00000021194	Chga	-0.142383	6.99572	-2.39895	0.0226007	0.186252	-3.88259
		ENSMUSG00000099150	Gm27243	-0.272051	1.48292	-1.52362	0.137675	0.437296	-4.65674
ENSG00000135052	GOLM1	ENSMUSG00000021556	Golm1	-0.136139	5.47302	-2.47222	0.0190795	0.171806	-3.64871
ENSG00000005801	ZNF195	ENSMUSG00000058331	Zfp85	-0.148112	3.7316	-2.33251	0.0262948	0.199432	-3.6764
ENSG00000197013	ZNF429	ENSMUSG00000058331	Zfp85	-0.148112	3.7316	-2.33251	0.0262948	0.199432	-3.6764
		ENSMUSG00000097929	Tur	-0.320668	3.02564	-1.34962	0.186848	0.508404	-5.12401
ENSG00000162813	BPNT1	ENSMUSG00000026617	Bpnt1	-0.114524	6.53637	-2.7789	0.00915478	0.122145	-3.05767
		ENSMUSG00000082491	Gm5909	-0.165897	4.93118	-2.15274	0.0391809	0.242223	-4.19975
ENSG00000165669	FAM204A	ENSMUSG00000057858	Fam204a	-0.134413	4.82254	-2.48803	0.0183889	0.169618	-3.53833
ENSG00000170458	CD14	ENSMUSG00000051439	Cd14	-0.326297	0.223255	-1.33055	0.192979	0.516778	-4.61996
ENSG00000100568	VTI1B	ENSMUSG00000021124	Vti1b	-0.144279	7.53236	-2.36702	0.0243129	0.191896	-3.95593
ENSG00000124145	SDC4	ENSMUSG00000017009	Sdc4	-0.126073	5.86668	-2.59699	0.0142201	0.150092	-3.42518
ENSG00000158691	ZSCAN12	ENSMUSG00000036721	Zscan12	-0.141808	3.99003	-2.3951	0.0228013	0.186554	-3.61446
ENSG00000166226	CCT2	ENSMUSG00000034024	Cct2	-0.103269	7.42534	-2.97497	0.00561371	0.0966264	-2.62633
		ENSMUSG00000085886	D030047H15Rik	-0.266769	0.85309	-1.53416	0.135068	0.434026	-4.52503
		ENSMUSG00000081396	Gm15132	-0.310369	-0.545409	-1.37431	0.179134	0.49698	-4.52215
ENSG00000204592	HLA-E	ENSMUSG00000067212	H2-T23	-0.190401	3.2282	-1.94634	0.0606647	0.297774	-4.3657
ENSG00000153406	NMRAL1	ENSMUSG00000063445	Nmral1	-0.220073	3.25444	-1.75811	0.0885347	0.35705	-4.60135
ENSG00000154162	CDH12	ENSMUSG00000040452	Cdh12	-0.171279	6.7869	-2.09478	0.0444015	0.258522	-4.4695
ENSG00000158286	RNF207	ENSMUSG00000058498	Rnf207	-0.225845	2.81271	-1.72497	0.0944252	0.369003	-4.55706
ENSG00000056736	IL17RB	ENSMUSG00000015966	Il17rb	-0.30879	0.0842375	-1.37799	0.178008	0.495459	-4.58061
		ENSMUSG00000097649	Gm10561	-0.252646	0.664201	-1.59269	0.12131	0.414712	-4.41574
ENSG00000161526	SAP30BP	ENSMUSG00000020755	Sap30bp	-0.11184	5.80755	-2.80547	0.00857498	0.118121	-2.96127
ENSG00000134825	TMEM258	ENSMUSG00000036372	Tmem258	-0.154686	3.49734	-2.24233	0.0321839	0.220686	-3.83003
ENSG00000186417	GLDN	ENSMUSG00000046167	Gldn	-0.255342	1.24557	-1.57655	0.124984	0.420289	-4.50812
		ENSMUSG00000080791	Akirin1-ps	-0.284215	-0.198786	-1.4595	0.154421	0.462043	-4.48002
ENSG00000106355	LSM5	ENSMUSG00000091625	Lsm5	-0.227689	1.39941	-1.70999	0.0971951	0.374576	-4.38303
ENSG00000169313	P2RY12	ENSMUSG00000036353	P2ry12	-0.139257	5.59464	-2.4057	0.0222529	0.184951	-3.79665
ENSG00000112742	TTK	ENSMUSG00000038379	Ttk	-0.357556	-0.154207	-1.2318	0.227224	0.555643	-4.69066
ENSG00000164934	DCAF13	ENSMUSG00000022300	Dcaf13	-0.115945	5.07995	-2.72809	0.0103669	0.128777	-3.06338
		ENSMUSG00000080895	Gm11645	-0.268584	0.13565	-1.51785	0.139117	0.440093	-4.49774
ENSG00000163803	PLB1	ENSMUSG00000029134	Plb1	-0.355187	0.694199	-1.23761	0.225092	0.553797	-4.82004
ENSG00000187837	H1-2	ENSMUSG00000036181	Hist1h1c	-0.191554	5.14808	-1.92765	0.0630429	0.302229	-4.66129
ENSG00000159079	CFAP298	ENSMUSG00000022972	1110004E09Rik	-0.152437	4.78473	-2.25698	0.0311528	0.216595	-3.9881
ENSG00000265590	CFAP298-TCP10L	ENSMUSG00000022972	1110004E09Rik	-0.152437	4.78473	-2.25698	0.0311528	0.216595	-3.9881
ENSG00000143507	DUSP10	ENSMUSG00000039384	Dusp10	-0.187236	2.94958	-1.95636	0.0594236	0.294645	-4.23064
ENSG00000225921	NOL7	ENSMUSG00000063200	Nol7	-0.149882	5.50665	-2.28238	0.0294355	0.211565	-4.03352
ENSG00000218336	TENM3	ENSMUSG00000031561	Tenm3	-0.267881	7.74727	-1.51608	0.139564	0.440917	-5.43903
ENSG00000136936	XPA	ENSMUSG00000028329	Xpa	-0.178155	4.09439	-2.01974	0.0520678	0.27749	-4.32958
ENSG00000121691	CAT	ENSMUSG00000027187	Cat	-0.12278	4.89445	-2.61138	0.0137402	0.147658	-3.3016
ENSG00000181544	FANCB	ENSMUSG00000047757	Fancb	-0.241435	2.27751	-1.63016	0.113122	0.401801	-4.63081
ENSG00000117115	PADI2	ENSMUSG00000028927	Padi2	-0.195951	2.43315	-1.88742	0.0684349	0.313945	-4.364
ENSG00000163636	PSMD6	ENSMUSG00000021737	Psmd6	-0.112695	6.44448	-2.76498	0.00947305	0.124015	-3.08371
ENSG00000136205	TNS3	ENSMUSG00000020422	Tns3	-0.171422	5.11677	-2.06591	0.047224	0.265728	-4.40603
		ENSMUSG00000102824	Pdcd5-ps	-0.140459	4.51891	-2.37068	0.0241104	0.190968	-3.73195
ENSG00000149084	HSD17B12	ENSMUSG00000027195	Hsd17b12	-0.12812	5.98109	-2.52353	0.016921	0.163011	-3.58461
ENSG00000108465	CDK5RAP3	ENSMUSG00000018669	Cdk5rap3	-0.156556	4.23197	-2.19529	0.0357044	0.231901	-4.03076
ENSG00000056291	NPFFR2	ENSMUSG00000035528	Npffr2	-0.734643	-0.192115	-0.695902	0.491641	0.776943	-5.1766
		ENSMUSG00000044751	Gm12231	-0.127441	5.19712	-2.52862	0.0167195	0.162228	-3.4986
ENSG00000120162	MOB3B	ENSMUSG00000073910	Mob3b	-0.277942	2.26246	-1.4631	0.153441	0.460857	-4.83922
		ENSMUSG00000081692	Gm15971	-0.225095	1.8486	-1.70105	0.0988797	0.378288	-4.46876
ENSG00000183726	TMEM50A	ENSMUSG00000028822	Tmem50a	-0.137289	5.87838	-2.39897	0.0225995	0.186252	-3.83357
ENSG00000215045	GRID2IP	ENSMUSG00000010825	Grid2ip	-0.319757	0.580009	-1.31951	0.196598	0.521161	-4.7402
		ENSMUSG00000089737	Gm15688	-0.250909	0.572019	-1.5727	0.125874	0.421417	-4.42577
ENSG00000072501	SMC1A	ENSMUSG00000041133	Smc1a	-0.127023	7.33778	-2.52967	0.0166785	0.162228	-3.61774
ENSG00000087586	AURKA	ENSMUSG00000027496	Aurka	-0.255556	0.610471	-1.55179	0.130796	0.428437	-4.46242
		ENSMUSG00000085260	Med9os	-0.281681	0.115726	-1.4459	0.158173	0.467584	-4.53236
ENSG00000117862	TXNDC12	ENSMUSG00000028567	Txndc12	-0.129081	4.45737	-2.50001	0.0178811	0.167131	-3.48533
ENSG00000135925	WNT10A	ENSMUSG00000026167	Wnt10a	-0.225783	2.65895	-1.69304	0.10041	0.380322	-4.57453
ENSG00000105383	CD33	ENSMUSG00000004609	Cd33	-0.179007	3.09742	-1.99245	0.0551311	0.284997	-4.24279
ENSG00000105492	SIGLEC6	ENSMUSG00000004609	Cd33	-0.179007	3.09742	-1.99245	0.0551311	0.284997	-4.24279
		ENSMUSG00000093577	Gm20632	-0.250356	0.696346	-1.57231	0.125965	0.421504	-4.44477
ENSG00000258227	CLEC5A	ENSMUSG00000029915	Clec5a	-0.185291	1.89465	-1.94388	0.0609742	0.298142	-4.11737
ENSG00000101972	STAG2	ENSMUSG00000025862	Stag2	-0.123151	7.79801	-2.5743	0.0150087	0.154616	-3.52688
ENSG00000169504	CLIC4	ENSMUSG00000037242	Clic4	-0.243414	5.56795	-1.59937	0.119816	0.412358	-5.24392
		ENSMUSG00000102970	Gm37349	-0.259904	0.380721	-1.52577	0.13714	0.437001	-4.46877
ENSG00000116459	ATP5PB	ENSMUSG00000000563	Atp5f1	-0.11315	6.61755	-2.72244	0.0105107	0.129613	-3.18378
ENSG00000162267	ITIH3	ENSMUSG00000006522	Itih3	-0.158267	4.4753	-2.16026	0.0385455	0.240857	-4.12487
ENSG00000168461	RAB31	ENSMUSG00000056515	Rab31	-0.137194	6.23208	-2.38334	0.0234232	0.188721	-3.88724
ENSG00000165795	NDRG2	ENSMUSG00000004558	Ndrg2	-0.121749	7.68709	-2.58712	0.0145582	0.152135	-3.49715
		ENSMUSG00000043773	1700048O20Rik	-0.252724	2.96756	-1.55354	0.13038	0.427735	-4.81337
ENSG00000134873	CLDN10	ENSMUSG00000022132	Cldn10	-0.150195	3.89176	-2.2386	0.032451	0.221556	-3.89084
		ENSMUSG00000074355	Gm10676	-0.326278	-0.146889	-1.28938	0.206741	0.532986	-4.66427
		ENSMUSG00000080848	Gm9385	-0.2485	4.05678	-1.57078	0.126318	0.421638	-5.0542
ENSG00000064199	SPA17	ENSMUSG00000001948	Spa17	-0.239753	1.61841	-1.60984	0.117504	0.409096	-4.5548
ENSG00000108819	PPP1R9B	ENSMUSG00000038976	Ppp1r9b	-0.115664	9.08967	-2.67415	0.0118166	0.13777	-3.3143
ENSG00000112414	ADGRG6	ENSMUSG00000039116	Adgrg6	-0.201115	2.72649	-1.82282	0.0779238	0.334317	-4.59755
ENSG00000162971	TYW5	ENSMUSG00000048495	Tyw5	-0.130428	4.25464	-2.4608	0.0195929	0.173827	-3.5157
		ENSMUSG00000089996	Tmsb15b2	-0.227041	0.997291	-1.67197	0.104528	0.386367	-4.47156
ENSG00000198682	PAPSS2	ENSMUSG00000024899	Papss2	-0.19632	3.43527	-1.8504	0.0737432	0.325352	-4.47023
ENSG00000114405	C3orf14	ENSMUSG00000033111	3830406C13Rik	-0.146615	4.94246	-2.26515	0.0305909	0.215166	-4.00128
ENSG00000163950	SLBP	ENSMUSG00000004642	Slbp	-0.131857	4.94852	-2.43688	0.0207101	0.178293	-3.66382
ENSG00000132603	NIP7	ENSMUSG00000031917	Nip7	-0.116116	4.98992	-2.65896	0.0122578	0.140409	-3.20165
ENSG00000101654	RNMT	ENSMUSG00000009535	Rnmt	-0.0985129	7.06002	-2.97611	0.00559754	0.0966264	-2.61852
ENSG00000104320	NBN	ENSMUSG00000028224	Nbn	-0.145836	5.17512	-2.27202	0.0301253	0.21378	-4.01404
ENSG00000039123	MTREX	ENSMUSG00000016018	Skiv2l2	-0.108018	6.62	-2.79303	0.00884208	0.120194	-3.0284
ENSG00000120279	MYCT1	ENSMUSG00000046916	Myct1	-0.352565	-0.808505	-1.21109	0.234952	0.563682	-4.71201
ENSG00000114021	NIT2	ENSMUSG00000022751	Nit2	-0.169458	3.15843	-2.04689	0.0491692	0.271104	-4.12
ENSG00000114450	GNB4	ENSMUSG00000027669	Gnb4	-0.150322	5.73706	-2.22405	0.0335134	0.226039	-4.17735
		ENSMUSG00000073867	AA474408	-0.273257	0.432655	-1.4594	0.154448	0.46205	-4.548
		ENSMUSG00000104901	Gm42692	-0.285023	2.72073	-1.41509	0.166943	0.481579	-5.00277
		ENSMUSG00000081557	Gm5697	-0.212613	1.47006	-1.74392	0.0910185	0.362505	-4.31372
ENSG00000107581	EIF3A	ENSMUSG00000024991	Eif3a	-0.109044	7.93283	-2.76956	0.00936726	0.123486	-3.10019
ENSG00000138079	SLC3A1	ENSMUSG00000024131	Slc3a1	-0.303695	0.498771	-1.34807	0.187339	0.509199	-4.69973
		ENSMUSG00000101431	Gm7901	-0.237339	2.02527	-1.60747	0.118022	0.409683	-4.63973
ENSG00000118257	NRP2	ENSMUSG00000025969	Nrp2	-0.225487	5.92011	-1.66523	0.105877	0.388597	-5.15173
		ENSMUSG00000104507	A430027H14Rik	-0.284328	-0.160746	-1.40913	0.168683	0.483202	-4.56369
		ENSMUSG00000106317	Gm43848	-0.258856	2.36682	-1.50798	0.141617	0.443489	-4.81396
ENSG00000145331	TRMT10A	ENSMUSG00000004127	Trmt10a	-0.135391	3.55064	-2.37587	0.0238268	0.189931	-3.56077
ENSG00000160818	GPATCH4	ENSMUSG00000028069	Gpatch4	-0.188559	3.96013	-1.88751	0.0684226	0.313945	-4.52658
ENSG00000187624	C17orf97	ENSMUSG00000053783	1700016K19Rik	-0.242519	2.05878	-1.57894	0.124433	0.419591	-4.64706
ENSG00000100314	CABP7	ENSMUSG00000009075	Cabp7	-0.246885	3.70921	-1.55823	0.129263	0.425873	-4.96271
		ENSMUSG00000104344	Gm38077	-0.201596	4.91443	-1.79916	0.0816706	0.343321	-4.85361
		ENSMUSG00000084616	Gm25047	-0.258404	0.258487	-1.50537	0.142285	0.445208	-4.48168
ENSG00000196104	SPOCK3	ENSMUSG00000054162	Spock3	-0.207948	6.38877	-1.75658	0.0887988	0.357725	-5.04247
		ENSMUSG00000106457	Gm42585	-0.343676	0.416184	-1.21985	0.231659	0.559679	-4.78389
ENSG00000197498	RPF2	ENSMUSG00000038510	Rpf2	-0.127893	4.62612	-2.45926	0.0196634	0.174085	-3.57288
ENSG00000139567	ACVRL1	ENSMUSG00000000530	Acvrl1	-0.155688	3.90018	-2.14557	0.0397958	0.244004	-4.0744
		ENSMUSG00000079297	Gm2223	-0.118121	5.01863	-2.5951	0.0142844	0.150351	-3.33755
ENSG00000185306	C12orf56	ENSMUSG00000047642	D930020B18Rik	-0.33343	0.153401	-1.24527	0.222301	0.551203	-4.72976
		ENSMUSG00000102868	Gm37633	-0.246513	3.60923	-1.55129	0.130916	0.428465	-5.03302
ENSG00000172757	CFL1	ENSMUSG00000056201	Cfl1	-0.126872	8.15483	-2.46698	0.0193137	0.172847	-3.75552
ENSG00000204592	HLA-E	ENSMUSG00000061232	H2-K1	-0.205337	3.18173	-1.76541	0.0872786	0.354829	-4.62962
ENSG00000180875	GREM2	ENSMUSG00000050069	Grem2	-0.196317	5.31037	-1.82165	0.0781056	0.334567	-4.83606
		ENSMUSG00000026238	Ptma	-0.200808	4.82523	-1.79285	0.0826951	0.345859	-4.85644
ENSG00000163508	EOMES	ENSMUSG00000032446	Eomes	-0.778758	2.11573	-0.641436	0.525923	0.797131	-5.70326
		ENSMUSG00000097592	4930500F10Rik	-0.226863	0.937002	-1.64404	0.110206	0.396325	-4.39799
ENSG00000227345	PARG	ENSMUSG00000021911	Parg	-0.0966546	6.79115	-2.97086	0.00567232	0.0971201	-2.62521
ENSG00000120885	CLU	ENSMUSG00000022037	Clu	-0.136626	7.90287	-2.34145	0.0257677	0.197526	-4.01057
ENSG00000088970	KIZ	ENSMUSG00000074749	Kiz	-0.142192	4.93511	-2.27778	0.0297401	0.212201	-3.9892
		ENSMUSG00000096934	Gm26658	-0.287036	1.46348	-1.38681	0.175327	0.492184	-4.81676
		ENSMUSG00000079737	3110001I22Rik	-0.174337	2.44397	-1.97677	0.0569608	0.289622	-4.11033
ENSG00000107371	EXOSC3	ENSMUSG00000028322	Exosc3	-0.166686	3.73353	-2.03946	0.0499476	0.272868	-4.23126
		ENSMUSG00000027570	Col9a3	-0.202938	3.00324	-1.77646	0.0854075	0.350888	-4.5448
ENSG00000198695	MT-ND6	ENSMUSG00000064368	mt-Nd6	-0.235736	7.41067	-1.59732	0.120274	0.413204	-5.31793
ENSG00000125821	DTD1	ENSMUSG00000027430	Dtd1	-0.11284	5.33022	-2.66726	0.0120149	0.138805	-3.22974
ENSG00000284776		ENSMUSG00000027430	Dtd1	-0.11284	5.33022	-2.66726	0.0120149	0.138805	-3.22974
ENSG00000009950	MLXIPL	ENSMUSG00000005373	Mlxipl	-0.241949	0.554211	-1.5667	0.12727	0.422986	-4.44041
ENSG00000173207	CKS1B	ENSMUSG00000028044	Cks1b	-0.271077	-0.068911	-1.44323	0.158919	0.468774	-4.5197
ENSG00000157181	ODR4	ENSMUSG00000006010	BC003331	-0.122186	6.62216	-2.52365	0.0169162	0.163011	-3.61836
ENSG00000117632	STMN1	ENSMUSG00000028832	Stmn1	-0.16649	6.06074	-2.03801	0.0501013	0.273391	-4.55013
ENSG00000171729	TMEM51	ENSMUSG00000040616	Tmem51	-0.207432	1.39783	-1.74616	0.0906214	0.361608	-4.31153
ENSG00000054803	CBLN4	ENSMUSG00000067578	Cbln4	-0.281587	2.96387	-1.40221	0.170721	0.485319	-5.0252
ENSG00000166024	R3HCC1L	ENSMUSG00000025184	R3hcc1l	-0.105527	5.7711	-2.78815	0.00894884	0.120566	-2.99876
ENSG00000164199	ADGRV1	ENSMUSG00000069170	Adgrv1	-0.262002	3.08382	-1.47666	0.149787	0.455881	-4.98527
		ENSMUSG00000090307	1700071M16Rik	-0.333938	-0.0304605	-1.23647	0.225509	0.554066	-4.75818
		ENSMUSG00000091655	Gm8741	-0.257639	0.244463	-1.49383	0.145262	0.44989	-4.49844
ENSG00000259431	THTPA	ENSMUSG00000045691	Thtpa	-0.138736	4.79483	-2.30703	0.0278514	0.20548	-3.89143
ENSG00000175928	LRRN1	ENSMUSG00000034648	Lrrn1	-0.14274	5.76376	-2.26125	0.0308583	0.215755	-4.10142
ENSG00000164675	IQUB	ENSMUSG00000046192	Iqub	-0.207546	3.08893	-1.74156	0.0914357	0.36325	-4.62462
ENSG00000132972	RNF17	ENSMUSG00000000365	Rnf17	-0.270528	1.83187	-1.44023	0.159761	0.470443	-4.88643
ENSG00000023608	SPC1	ENSMUSG00000021113	Spc1	-0.144683	5.86975	-2.23903	0.03242	0.221501	-4.15454
ENSG00000154174	TOMM70	ENSMUSG00000022752	Tomm70a	-0.119258	7.99417	-2.55778	0.015608	0.157208	-3.56309
ENSG00000105835	MPT	ENSMUSG00000020572	mpt	-0.1037	6.60137	-2.81546	0.0083659	0.117061	-2.97727
ENSG00000159166	LAD1	ENSMUSG00000041782	Lad1	-0.281679	0.136864	-1.39707	0.172248	0.487656	-4.67394
ENSG00000204220	PFDN6	ENSMUSG00000024309	Pfdn6	-0.131491	4.71671	-2.38681	0.0232381	0.188088	-3.72498
ENSG00000146535	G12	ENSMUSG00000000149	G12	-0.160978	5.17002	-2.07481	0.0463371	0.262992	-4.39242
		ENSMUSG00000065968	Ifitm7	-0.253827	1.18597	-1.50167	0.143235	0.44668	-4.64644
ENSG00000069329	VPS35	ENSMUSG00000031696	Vps35	-0.118295	7.98365	-2.56112	0.0154849	0.156718	-3.55618
		ENSMUSG00000104869	Gm42544	-0.297659	0.266362	-1.33713	0.190846	0.514031	-4.74624
ENSG00000140830	TXNL4B	ENSMUSG00000031723	Txnl4b	-0.135445	4.07418	-2.33174	0.0263408	0.199548	-3.73594
		ENSMUSG00000109015	Gm31024	-0.251782	1.51391	-1.50875	0.141423	0.443388	-4.64455
ENSG00000154153	RETREG1	ENSMUSG00000022270	Retreg1	-0.13661	6.00999	-2.31677	0.027247	0.203077	-4.0083
		ENSMUSG00000097162	2310010J17Rik	-0.186083	1.76872	-1.86748	0.0712513	0.320191	-4.19086
ENSG00000171863	RPS7	ENSMUSG00000061477	Rps7	-0.25484	4.98793	-1.49326	0.145412	0.449938	-5.33577
[truncated: 17,669 more rows]

## Sheet: DBA-2NCrl sus_vs_con_mPFC
Table S2. Differentially expressed genes in the medial prefrontal cortex (mPFC) and ventral hippocampus (vHPC) of C57BL/6NCrl and DBA/2NCrl mice after chronic social defeat stress.
Complete gene list obtained after differential gene expression analysis using limma eBayes in the mPFC (sheets 1 and 2) and vHPC (sheets 3 and 4) of C57BL/6NCrl and DBA/2NCrl mice that experienced chronic social defeat stress. We compared susceptible mice to corresponding controls.
Gene Human ID	HGNC.symbol	Gene.stable.ID.y	external_gene_name	logFC	AveExpr	t	P.Value	adj.P.Val	B
ENSG00000000003	TSPAN6	ENSMUSG00000067377	Tspan6	-0.124789	3.84391	-2.4865	0.018455	0.964362	-3.24278
ENSG00000000005	TNMD	ENSMUSG00000031250	Tnmd	-0.190609	-0.262361	-0.683498	0.499336	0.967204	-4.65156
ENSG00000000419	DPM1	ENSMUSG00000078919	Dpm1	-0.0228199	4.60171	-0.558029	0.580806	0.972775	-5.17179
ENSG00000000457	SCYL3	ENSMUSG00000026584	Scyl3	-0.0378167	5.26787	-1.05791	0.298216	0.964362	-4.92189
ENSG00000000460	C1orf112	ENSMUSG00000041406	BC055324	0.0579208	1.80808	0.417097	0.679463	0.976526	-4.84489
ENSG00000001036	FUCA2	ENSMUSG00000019810	Fuca2	-0.0224294	5.61018	-0.616053	0.542327	0.970254	-5.24669
ENSG00000001084	GCLC	ENSMUSG00000032350	Gclc	0.0221945	6.14614	0.664027	0.51155	0.968965	-5.24521
ENSG00000001167	NFYA	ENSMUSG00000023994	Nfya	-0.00470053	4.46452	-0.0835043	0.933984	0.995357	-5.2807
ENSG00000001461	NIPAL3	ENSMUSG00000028803	Nipal3	0.0137642	6.5357	0.249026	0.804972	0.987583	-5.41053
ENSG00000001497	LAS1L	ENSMUSG00000057421	Las1l	0.0414585	5.74922	0.884824	0.383018	0.964362	-5.0881
ENSG00000001561	ENPP4	ENSMUSG00000023961	Enpp4	0.0106898	4.91047	0.177149	0.860536	0.990324	-5.27929
ENSG00000001617	SEMA3F	ENSMUSG00000034684	Sema3f	-0.00545423	2.11101	-0.0608536	0.951864	0.996319	-4.94499
ENSG00000001626	CFTR	ENSMUSG00000041301	Cftr	0.09991	1.29111	0.524738	0.603474	0.972775	-4.77879
ENSG00000001629	ANKIB1	ENSMUSG00000040351	Ankib1	-0.0270612	7.54439	-0.836463	0.409254	0.964362	-5.16692
ENSG00000001630	CYP51A1	ENSMUSG00000001467	Cyp51	-0.0900146	6.41	-1.23981	0.224286	0.964362	-4.80764
ENSG00000001631	KRIT1	ENSMUSG00000000600	Krit1	0.0230677	7.66272	0.676474	0.503723	0.967204	-5.26811
ENSG00000002016	RAD52	ENSMUSG00000030166	Rad52	0.07158	4.89078	1.45314	0.156167	0.964362	-4.51843
ENSG00000002330	BAD	ENSMUSG00000024959	Bad	0.025069	3.67031	0.543846	0.590412	0.972775	-5.03686
ENSG00000002549	LAP3	ENSMUSG00000039682	Lap3	-0.0270527	5.27374	-0.415938	0.680302	0.976526	-5.28503
ENSG00000002587	HS3ST1	ENSMUSG00000051022	Hs3st1	-0.0130469	4.02203	-0.102255	0.919209	0.995357	-5.20915
ENSG00000002746	HECW1	ENSMUSG00000021301	Hecw1	-0.116874	8.27021	-1.26623	0.214802	0.964362	-4.80234
ENSG00000002822	MAD1L1	ENSMUSG00000029554	Mad1l1	0.0465609	5.16745	0.782948	0.439559	0.964362	-5.11423
ENSG00000002834	LASP1	ENSMUSG00000038366	Lasp1	-0.0112471	6.64901	-0.199834	0.842907	0.988456	-5.43032
ENSG00000002919	SNX11	ENSMUSG00000020876	Snx11	-0.033965	5.06796	-0.815049	0.421221	0.964362	-5.08044
ENSG00000002933	TMEM176A	ENSMUSG00000023367	Tmem176a	0.0720584	2.36141	0.831759	0.411865	0.964362	-4.78729
ENSG00000003056	M6PR	ENSMUSG00000007458	M6pr	-0.0386504	6.53172	-1.05492	0.299563	0.964362	-4.98309
ENSG00000003096	KLHL13	ENSMUSG00000036782	Klhl13	0.232018	5.31329	1.27013	0.213428	0.964362	-4.72272
ENSG00000003137	CYP26B1	ENSMUSG00000063415	Cyp26b1	0.140743	2.53706	0.802822	0.42815	0.964362	-4.79687
ENSG00000003147	ICA1	ENSMUSG00000062995	Ica1	-0.0673838	5.99521	-1.12904	0.267484	0.964362	-4.88752
ENSG00000003249	DBNDD1	ENSMUSG00000031970	Dbndd1	0.0388928	2.79814	0.431523	0.669055	0.975746	-4.97551
ENSG00000003393	ALS2	ENSMUSG00000026024	Als2	0.0255097	5.81717	0.41047	0.684266	0.976765	-5.34284
ENSG00000003402	CFLAR	ENSMUSG00000026031	Cflar	0.109309	5.43844	2.04841	0.049011	0.964362	-3.79165
ENSG00000003436	TFPI	ENSMUSG00000027082	Tfpi	0.0410897	3.07661	0.461267	0.647806	0.973044	-4.98806
ENSG00000003509	NDUFAF7	ENSMUSG00000024082	Ndufaf7	-0.0527285	5.19751	-1.19179	0.242328	0.964362	-4.79874
ENSG00000003756	RBM5	ENSMUSG00000032580	Rbm5	0.0137382	8.26375	0.433953	0.667308	0.975733	-5.38448
ENSG00000003987	MTMR7	ENSMUSG00000039431	Mtmr7	-0.0174508	6.59126	-0.38575	0.702299	0.977875	-5.37767
ENSG00000003989	SLC7A2	ENSMUSG00000031596	Slc7a2	-0.0296635	5.62002	-0.492767	0.625626	0.972775	-5.27382
ENSG00000004059	ARF5	ENSMUSG00000020440	Arf5	-0.107387	4.05875	-1.29314	0.205455	0.964362	-4.62602
ENSG00000004139	SARM1	ENSMUSG00000050132	Sarm1	0.0556827	4.6259	0.959172	0.344845	0.964362	-4.93664
ENSG00000004142	POLDIP2	ENSMUSG00000001100	Poldip2	-0.0167522	5.83409	-0.421254	0.676457	0.976121	-5.33939
ENSG00000004399	PLXND1	ENSMUSG00000030123	Plxnd1	0.0216728	5.80726	0.250876	0.803555	0.987583	-5.3807
ENSG00000004455	AK2	ENSMUSG00000028792	Ak2	0.0478865	4.11089	0.999294	0.325338	0.964362	-4.85286
ENSG00000004468	CD38	ENSMUSG00000029084	Cd38	-0.107204	1.90322	-0.861034	0.395787	0.964362	-4.72213
ENSG00000004478	FKBP4	ENSMUSG00000030357	Fkbp4	0.00898889	6.88008	0.204921	0.838965	0.988456	-5.43323
ENSG00000004487	KDM1A	ENSMUSG00000036940	Kdm1a	-0.0177089	6.07659	-0.433041	0.667964	0.975733	-5.35288
ENSG00000004534	RBM6	ENSMUSG00000032582	Rbm6	0.0377355	7.45756	0.955901	0.346469	0.964362	-5.07796
ENSG00000004660	CAMKK1	ENSMUSG00000020785	Camkk1	0.00291288	6.36554	0.0453627	0.964107	0.998284	-5.43746
ENSG00000004700	RECQL	ENSMUSG00000030243	Recql	-0.0420019	4.87495	-1.14621	0.26042	0.964362	-4.81108
ENSG00000004766	VPS50	ENSMUSG00000001376	Vps50	-0.0265082	7.33359	-0.516927	0.608851	0.972775	-5.34463
ENSG00000004777	ARHGAP33	ENSMUSG00000036882	Arhgap33	0.0668412	4.49705	0.895595	0.377325	0.964362	-4.98016
ENSG00000004779	NDUFAB1	ENSMUSG00000030869	Ndufab1	0.0800671	4.5962	1.48051	0.148763	0.964362	-4.47139
ENSG00000004799	PDK4	ENSMUSG00000019577	Pdk4	-0.0664405	3.53281	-0.655608	0.516881	0.968965	-4.97226
ENSG00000004838	ZMYND10	ENSMUSG00000010044	Zmynd10	0.0817253	1.3672	0.561504	0.578465	0.972775	-4.77421
ENSG00000004848	ARX	ENSMUSG00000035277	Arx	0.130558	3.77455	0.895081	0.377596	0.964362	-4.88727
ENSG00000004864	SLC25A13	ENSMUSG00000015112	Slc25a13	0.0190271	2.28936	0.142321	0.887741	0.993317	-4.94463
ENSG00000004866	ST7	ENSMUSG00000029534	St7	0.0660267	5.56959	1.27885	0.21038	0.964362	-4.74192
ENSG00000004897	CDC27	ENSMUSG00000020687	Cdc27	-0.0622228	7.41369	-1.2521	0.219835	0.964362	-4.81333
ENSG00000004961	HCCS	ENSMUSG00000031352	Hccs	-0.0638973	5.01227	-0.938977	0.354954	0.964362	-4.98889
ENSG00000004975	DVL2	ENSMUSG00000020888	Dvl2	0.179025	4.6534	2.71177	0.0107872	0.964362	-2.81642
ENSG00000005001	PRSS22	ENSMUSG00000045027	Prss22	-0.308301	0.127974	-1.53212	0.135568	0.964362	-4.44597
ENSG00000005007	UPF1	ENSMUSG00000058301	Upf1	0.0351476	5.28952	0.405635	0.687778	0.976984	-5.30537
ENSG00000005020	SKAP2	ENSMUSG00000059182	Skap2	-0.0202401	4.51615	-0.23822	0.813268	0.987583	-5.22256
ENSG00000005022	SLC25A5	ENSMUSG00000016319	Slc25a5	-0.0440791	6.19936	-0.941472	0.353694	0.964362	-5.06469
ENSG00000005059	MCUB	ENSMUSG00000027994	Mcub	0.245789	2.47004	1.31132	0.199317	0.964362	-4.52146
ENSG00000005075	POLR2J	ENSMUSG00000039771	Polr2j	-0.0481101	4.46811	-0.997675	0.32611	0.964362	-4.88851
ENSG00000005100	DHX33	ENSMUSG00000040620	Dhx33	0.0261865	5.88004	0.863825	0.394275	0.964362	-5.10872
ENSG00000005102	MEOX1	ENSMUSG00000001493	Meox1	0.0741707	0.0897831	0.656798	0.516125	0.968965	-4.72958
ENSG00000005108	THSD7A	ENSMUSG00000032625	Thsd7a	0.0216914	6.51037	0.191351	0.849491	0.989074	-5.42423
ENSG00000005156	LIG3	ENSMUSG00000020697	Lig3	0.0140682	5.20141	0.444505	0.659745	0.975532	-5.28179
ENSG00000005175	RPAP3	ENSMUSG00000022466	Rpap3	0.00764515	5.51429	0.180664	0.8578	0.989716	-5.37801
ENSG00000005189	REXO5	ENSMUSG00000030924	Rexo5	0.146216	1.18154	1.38947	0.174523	0.964362	-4.48197
ENSG00000005194	CIAPIN1	ENSMUSG00000031781	Ciapin1	0.0347977	5.45777	1.04392	0.304542	0.964362	-4.95057
ENSG00000005206	SPPL2B	ENSMUSG00000035206	Sppl2b	0.0255363	3.59345	0.378228	0.707822	0.978398	-5.09508
ENSG00000005238	FAM214B	ENSMUSG00000036002	Fam214b	0.0338292	3.9863	0.496013	0.623361	0.972775	-5.12092
ENSG00000005243	COPZ2	ENSMUSG00000018672	Copz2	-0.0451483	1.20313	-0.351729	0.727406	0.978398	-4.80136
ENSG00000005249	PRKAR2B	ENSMUSG00000002997	Prkar2b	-0.0665536	6.53901	-1.00961	0.320448	0.964362	-5.02058
ENSG00000005302	MSL3	ENSMUSG00000031358	Msl3	-0.00994288	4.99191	-0.218823	0.828213	0.988209	-5.30962
ENSG00000005302	MSL3	ENSMUSG00000047669	Msl3l2	-0.0521601	4.11094	-0.891904	0.37927	0.964362	-4.91667
ENSG00000005339	CREBBP	ENSMUSG00000022521	Crebbp	-0.0261071	7.62355	-0.404323	0.688733	0.976984	-5.39218
ENSG00000005379	TSPOAP1	ENSMUSG00000034156	Tspoap1	-0.0664548	8.40084	-1.66495	0.105932	0.964362	-4.34351
ENSG00000005436	GCFC2	ENSMUSG00000035125	Gcfc2	0.10084	4.746	1.32119	0.196043	0.964362	-4.63984
ENSG00000005448	WDR54	ENSMUSG00000030032	Wdr54	0.117923	2.97077	1.30162	0.202575	0.964362	-4.54331
ENSG00000005469	CROT	ENSMUSG00000003623	Crot	-0.0297104	5.62301	-0.856819	0.398077	0.964362	-5.09335
ENSG00000005471	ABCB4	ENSMUSG00000042476	Abcb4	0.11098	3.86196	1.17474	0.248985	0.964362	-4.68735
ENSG00000005483	KMT2E	ENSMUSG00000029004	Kmt2e	-0.00393029	7.65444	-0.0821606	0.935044	0.995357	-5.45858
ENSG00000005486	RHBDD2	ENSMUSG00000039917	Rhbdd2	-0.0194123	5.37591	-0.418165	0.67869	0.976421	-5.30639
ENSG00000005513	SOX8	ENSMUSG00000024176	Sox8	-0.0361955	4.92461	-0.427059	0.672269	0.976121	-5.24747
ENSG00000005700	IBTK	ENSMUSG00000035941	Ibtk	0.0509101	5.7709	1.36481	0.182074	0.964362	-4.66093
ENSG00000005801	ZNF195	ENSMUSG00000100235	Gm28557	0.363673	0.0818652	2.09497	0.0443834	0.964362	-4.2925
ENSG00000005801	ZNF195	ENSMUSG00000058331	Zfp85	0.0171037	3.7316	0.29521	0.769789	0.983507	-5.11999
ENSG00000005801	ZNF195	ENSMUSG00000090659	Zfp493	-0.0265733	3.11749	-0.39978	0.692042	0.977453	-5.0085
ENSG00000005801	ZNF195	ENSMUSG00000058900	Rsl1	0.138485	1.87459	1.28168	0.209397	0.964362	-4.52515
ENSG00000005801	ZNF195	ENSMUSG00000071291	Zfp58	-0.000260872	2.53738	-0.00349555	0.997233	0.999315	-5.01363
ENSG00000005801	ZNF195	ENSMUSG00000078994	Zfp429	0.0333176	1.04197	0.311211	0.75771	0.982577	-4.77952
ENSG00000005801	ZNF195	ENSMUSG00000030446	Zfp273	0.0674445	3.99029	1.07702	0.289725	0.964362	-4.77052
ENSG00000005801	ZNF195	ENSMUSG00000059839	Zfp874b	-0.0339505	4.58451	-0.686218	0.497643	0.967001	-5.11919
ENSG00000005801	ZNF195	ENSMUSG00000069184	Zfp72	0.0082448	3.67346	0.130991	0.896623	0.994987	-5.14697
ENSG00000005801	ZNF195	ENSMUSG00000051037	Zfp455	-0.165695	1.87831	-2.06822	0.0469926	0.964362	-3.97568
ENSG00000005801	ZNF195	ENSMUSG00000078995	Zfp456	-0.0652855	0.770508	-0.357888	0.722836	0.978398	-4.73168
ENSG00000005801	ZNF195	ENSMUSG00000069206	Zfp874a	-0.00634878	4.28633	-0.0961436	0.924021	0.995357	-5.15308
ENSG00000005801	ZNF195	ENSMUSG00000097333	Zfp87	-0.0404845	4.26739	-0.761605	0.452014	0.964362	-5.03886
ENSG00000005810	MYCBP2	ENSMUSG00000033004	Mycbp2	-0.0529275	9.99088	-1.35903	0.183879	0.964362	-4.70197
ENSG00000005812	FBXL3	ENSMUSG00000022124	Fbxl3	-0.00807556	7.0281	-0.204739	0.839106	0.988456	-5.4358
ENSG00000005882	PDK2	ENSMUSG00000038967	Pdk2	0.0857692	3.77739	1.1238	0.269669	0.964362	-4.73696
ENSG00000005884	ITGA3	ENSMUSG00000001507	Itga3	0.0529921	3.94227	1.00961	0.320447	0.964362	-4.84022
ENSG00000005893	LAMP2	ENSMUSG00000016534	Lamp2	-0.0538745	6.71896	-1.74376	0.0910456	0.964362	-4.23289
ENSG00000005961	ITGA2B	ENSMUSG00000034664	Itga2b	0.174036	1.50158	1.4105	0.168283	0.964362	-4.46002
ENSG00000005981	ASB4	ENSMUSG00000042607	Asb4	0.275771	0.127725	0.897555	0.376296	0.964362	-4.62574
ENSG00000006007	GDE1	ENSMUSG00000033917	Gde1	-0.110128	7.07859	-1.86054	0.0722559	0.964362	-4.07786
ENSG00000006015	REX1BD	ENSMUSG00000058833	2810428I15Rik	0.0433002	3.8692	0.739663	0.465033	0.964362	-5.00157
ENSG00000006025	OSBPL7	ENSMUSG00000038534	Osbpl7	0.0190211	3.59886	0.398572	0.692923	0.977486	-5.08551
ENSG00000006042	TMEM98	ENSMUSG00000035413	Tmem98	-0.258416	1.58255	-1.76051	0.0881203	0.964362	-4.26069
ENSG00000006047	YBX2	ENSMUSG00000018554	Ybx2	0.123887	0.337834	0.825364	0.41543	0.964362	-4.66058
ENSG00000006062	MAP3K14	ENSMUSG00000020941	Map3k14	0.162428	2.46841	1.67482	0.103964	0.964362	-4.2495
ENSG00000006071	ABCC8	ENSMUSG00000040136	Abcc8	-0.0477173	4.73501	-0.646573	0.522635	0.968965	-5.16701
ENSG00000006116	CACNG3	ENSMUSG00000066189	Cacng3	-0.0709581	5.77438	-0.801089	0.429137	0.964362	-5.14911
ENSG00000006118	TMEM132A	ENSMUSG00000024736	Tmem132a	0.00326762	6.90736	0.0351725	0.972166	0.998467	-5.45149
ENSG00000006125	AP2B1	ENSMUSG00000035152	Ap2b1	-0.0229878	8.25293	-0.479699	0.634786	0.972775	-5.36674
ENSG00000006128	TAC1	ENSMUSG00000061762	Tac1	0.0553439	3.70417	0.23332	0.817037	0.987631	-5.13611
ENSG00000006194	ZNF263	ENSMUSG00000022529	Zfp263	0.0967264	4.9706	1.91537	0.0646478	0.964362	-3.97031
ENSG00000006210	CX3CL1	ENSMUSG00000031778	Cx3cl1	-0.0619281	8.08913	-0.764865	0.450097	0.964362	-5.21731
ENSG00000006283	CACNA1G	ENSMUSG00000020866	Cacna1g	-0.00955308	6.30404	-0.144525	0.886015	0.992862	-5.43344
ENSG00000006377	DLX6	ENSMUSG00000029754	Dlx6	0.298826	2.95807	1.15262	0.25782	0.964362	-4.64887
ENSG00000006432	MAP3K9	ENSMUSG00000042724	Map3k9	-0.043504	5.99642	-0.439933	0.663018	0.975657	-5.34127
ENSG00000006451	RALA	ENSMUSG00000008859	Rala	-0.0857769	6.63356	-1.81125	0.0797377	0.964362	-4.14258
ENSG00000006459	KDM7A	ENSMUSG00000042599	Kdm7a	-0.0239274	7.66961	-0.593184	0.557333	0.972044	-5.31289
ENSG00000006468	ETV1	ENSMUSG00000004151	Etv1	-0.070157	5.48024	-0.977592	0.335794	0.964362	-5.00709
ENSG00000006530	AGK	ENSMUSG00000029916	Agk	0.0371281	5.14296	1.00761	0.321393	0.964362	-4.94658
ENSG00000006534	ALDH3B1	ENSMUSG00000024885	Aldh3b1	0.0879072	1.81668	0.84604	0.403971	0.964362	-4.72326
ENSG00000006555	TTC22	ENSMUSG00000034919	Ttc22	0.149002	-0.216108	0.691188	0.494557	0.965839	-4.66124
ENSG00000006576	PHTF2	ENSMUSG00000039987	Phtf2	0.0184065	5.43804	0.471644	0.640462	0.972775	-5.29501
ENSG00000006607	FARP2	ENSMUSG00000034066	Farp2	0.0537505	4.2744	1.08438	0.286505	0.964362	-4.816
ENSG00000006625	GGCT	ENSMUSG00000002797	Ggct	0.0193183	4.76352	0.255851	0.799745	0.987583	-5.25467
ENSG00000006634	DBF4	ENSMUSG00000002297	Dbf4	0.00440796	2.31335	0.0525906	0.958393	0.997293	-4.94833
ENSG00000006652	IFRD1	ENSMUSG00000001627	Ifrd1	-0.0544586	5.69365	-1.43891	0.160132	0.964362	-4.58069
ENSG00000006659	LGALS14	ENSMUSG00000001123	Lgals9	0.0215374	0.248325	0.12202	0.903666	0.995357	-4.73311
ENSG00000006695	COX10	ENSMUSG00000042148	Cox10	0.0978745	4.36208	2.10583	0.0433611	0.964362	-3.7175
ENSG00000006704	GTF2IRD1	ENSMUSG00000023079	Gtf2ird1	0.147524	4.89009	1.51055	0.140963	0.964362	-4.45695
ENSG00000006712	PAF1	ENSMUSG00000003437	Paf1	0.0467781	6.39968	0.990314	0.329637	0.964362	-5.03084
ENSG00000006715	VPS41	ENSMUSG00000041236	Vps41	-0.0552127	7.7342	-1.44236	0.159163	0.964362	-4.61055
ENSG00000006740	ARHGAP44	ENSMUSG00000033389	Arhgap44	-0.0689921	7.24249	-1.0922	0.283104	0.964362	-4.96272
ENSG00000006744	ELAC2	ENSMUSG00000020549	Elac2	-0.0396455	5.37787	-1.10047	0.279545	0.964362	-4.89146
ENSG00000006788	MYH13	ENSMUSG00000060180	Myh13	-0.245154	0.0810863	-1.07601	0.29017	0.964362	-4.59175
ENSG00000006831	ADIPOR2	ENSMUSG00000030168	Adipor2	0.0689928	5.47258	1.38147	0.176947	0.964362	-4.62785
ENSG00000006837	CDKL3	ENSMUSG00000020389	Cdkl3	0.0222014	4.7022	0.573286	0.57056	0.972775	-5.17759
ENSG00000007001	UPP2	ENSMUSG00000026839	Upp2	0.0470182	5.28209	0.991976	0.328839	0.964362	-4.97482
ENSG00000007047	MARK4	ENSMUSG00000030397	Mark4	-0.070464	5.13028	-1.06878	0.293368	0.964362	-4.91073
ENSG00000007062	PROM1	ENSMUSG00000029086	Prom1	-0.0430048	4.95338	-0.752975	0.457108	0.964362	-5.11763
ENSG00000007080	CCDC124	ENSMUSG00000007721	Ccdc124	-0.0646235	5.47966	-1.04157	0.305612	0.964362	-4.92148
ENSG00000007129	CEACAM21	ENSMUSG00000066760	Psg16	0.00396058	3.29866	0.0336827	0.973345	0.998467	-5.10535
ENSG00000007168	PAFAH1B1	ENSMUSG00000020745	Pafah1b1	-0.0905844	9.31338	-1.47363	0.150598	0.964362	-4.57644
ENSG00000007174	DNAH9	ENSMUSG00000056752	Dnah9	0.116336	3.80552	1.18301	0.245739	0.964362	-4.66687
ENSG00000007202	KIAA0100	ENSMUSG00000010277	2610507B11Rik	-0.0098697	8.41964	-0.206479	0.837758	0.988456	-5.44649
ENSG00000007237	GAS7	ENSMUSG00000033066	Gas7	-0.0847723	9.30469	-1.10088	0.27937	0.964362	-4.96008
ENSG00000007255	TRAPPC6A	ENSMUSG00000002043	Trappc6a	-0.0474563	0.629268	-0.252369	0.802411	0.987583	-4.73612
ENSG00000007264	MATK	ENSMUSG00000004933	Matk	0.0110081	6.89379	0.170318	0.865859	0.991078	-5.4396
ENSG00000007341	ST7L	ENSMUSG00000045576	St7l	0.00532429	6.25293	0.192381	0.84869	0.989007	-5.41787
ENSG00000007372	PAX6	ENSMUSG00000027168	Pax6	0.250838	4.18195	0.88998	0.380287	0.964362	-4.91252
ENSG00000007376	RPUSD1	ENSMUSG00000041199	Rpusd1	0.0405278	4.19958	0.449802	0.655962	0.975031	-5.15505
ENSG00000007384	RHBDF1	ENSMUSG00000020282	Rhbdf1	0.0631796	3.24821	0.740209	0.464706	0.964362	-4.93066
ENSG00000007392	LUC7L	ENSMUSG00000024188	Luc7l	0.00603305	7.05748	0.145381	0.885345	0.992733	-5.44613
ENSG00000007402	CACNA2D2	ENSMUSG00000010066	Cacna2d2	0.0676853	4.5427	0.781445	0.440429	0.964362	-5.05246
ENSG00000007516	BAIAP3	ENSMUSG00000047507	Baiap3	0.356171	3.10371	1.22708	0.228969	0.964362	-4.61468
ENSG00000007520	TSR3	ENSMUSG00000015126	Tsr3	0.0270304	4.00469	0.428304	0.671372	0.976121	-5.12525
ENSG00000007541	PIGQ	ENSMUSG00000025728	Pigq	-0.0457239	5.33488	-0.977056	0.336055	0.964362	-4.99064
ENSG00000007545	CRAMP1	ENSMUSG00000038002	Cramp1l	0.0212901	5.16526	0.397566	0.693656	0.977486	-5.29859
ENSG00000007923	DNAJC11	ENSMUSG00000039768	Dnajc11	-0.0393891	5.95696	-1.01497	0.317927	0.964362	-4.99947
ENSG00000007944	MYLIP	ENSMUSG00000038175	Mylip	0.0128427	4.00768	0.194391	0.84713	0.988671	-5.1942
ENSG00000007968	E2F2	ENSMUSG00000018983	E2f2	0.0368002	0.418432	0.227934	0.821184	0.987631	-4.76713
ENSG00000008018	PSMB1	ENSMUSG00000014769	Psmb1	-0.0741244	6.65712	-1.34945	0.186902	0.964362	-4.70395
ENSG00000008056	SYN1	ENSMUSG00000037217	Syn1	-0.0609717	7.06856	-0.472748	0.639683	0.972775	-5.36329
ENSG00000008083	JARID2	ENSMUSG00000038518	Jarid2	0.0412268	5.76694	0.579639	0.56632	0.972775	-5.27009
ENSG00000008086	CDKL5	ENSMUSG00000031292	Cdkl5	-0.128565	8.41194	-1.6063	0.11828	0.964362	-4.41768
ENSG00000008118	CAMK1G	ENSMUSG00000016179	Camk1g	0.0766294	5.01262	0.802986	0.428057	0.964362	-5.06349
ENSG00000008128	CDK11A	ENSMUSG00000029062	Cdk11b	-0.0108038	5.67889	-0.205517	0.838503	0.988456	-5.37718
ENSG00000008130	NADK	ENSMUSG00000029063	Nadk	-0.0211776	5.61153	-0.404928	0.688293	0.976984	-5.327
ENSG00000008196	TFAP2B	ENSMUSG00000025927	Tfap2b	0.248223	0.343796	1.18973	0.243127	0.964362	-4.56289
ENSG00000008197	TFAP2D	ENSMUSG00000042596	Tfap2d	0.509759	0.296886	0.696259	0.49142	0.965839	-4.68218
ENSG00000008226	DLEC1	ENSMUSG00000038060	Dlec1	0.114647	1.15962	0.836365	0.409308	0.964362	-4.68501
ENSG00000008256	CYTH3	ENSMUSG00000018001	Cyth3	0.0333558	5.80772	1.18129	0.246412	0.964362	-4.84752
ENSG00000008277	ADAM22	ENSMUSG00000040537	Adam22	-0.075402	9.055	-1.6855	0.101868	0.964362	-4.31709
ENSG00000008282	SYPL1	ENSMUSG00000020570	Sypl	-0.0531972	5.26136	-1.2759	0.211405	0.964362	-4.71795
ENSG00000008283	CYB561	ENSMUSG00000019590	Cyb561	-0.0948441	5.14003	-1.46772	0.152189	0.964362	-4.51703
ENSG00000008294	SPAG9	ENSMUSG00000020859	Spag9	-0.0652825	9.64848	-2.19248	0.0359254	0.964362	-3.58724
ENSG00000008300	CELSR3	ENSMUSG00000023473	Celsr3	0.0788855	5.92723	1.3729	0.179568	0.964362	-4.66107
ENSG00000008311	AASS	ENSMUSG00000029695	Aass	0.027762	2.62873	0.355963	0.724264	0.978398	-4.96205
ENSG00000008324	SS18L2	ENSMUSG00000032526	Ss18l2	-0.070387	4.33139	-1.39352	0.17331	0.964362	-4.54139
ENSG00000008382	MPND	ENSMUSG00000003199	Mpnd	0.00257637	5.70832	0.0496974	0.96068	0.99802	-5.4029
ENSG00000008394	MGST1	ENSMUSG00000008540	Mgst1	0.140038	2.22207	0.822491	0.417038	0.964362	-4.75138
ENSG00000008405	CRY1	ENSMUSG00000020038	Cry1	0.0627733	4.53214	0.812981	0.422388	0.964362	-5.01368
ENSG00000008438	PGLYRP1	ENSMUSG00000030413	Pglyrp1	0.0869416	-0.246456	0.390555	0.698779	0.977875	-4.70053
ENSG00000008441	NFIX	ENSMUSG00000001911	Nfix	-0.117679	6.02101	-1.12733	0.268197	0.964362	-4.91045
ENSG00000008513	ST3GAL1	ENSMUSG00000013846	St3gal1	0.0587086	3.7687	0.491272	0.626672	0.972775	-5.07504
ENSG00000008710	PKD1	ENSMUSG00000032855	Pkd1	0.0364822	7.27808	0.72111	0.47621	0.964362	-5.23873
ENSG00000008735	MAPK8IP2	ENSMUSG00000022619	Mapk8ip2	-0.0197988	7.556	-0.505722	0.616605	0.972775	-5.35172
ENSG00000008838	MED24	ENSMUSG00000017210	Med24	0.0161366	6.39969	0.356866	0.723594	0.978398	-5.38775
ENSG00000008853	RHOBTB2	ENSMUSG00000022075	Rhobtb2	0.0906889	6.24048	1.95507	0.0595817	0.964362	-3.93694
ENSG00000008869	HEATR5B	ENSMUSG00000039414	Heatr5b	-0.0313219	6.58617	-0.682902	0.499707	0.967204	-5.25161
ENSG00000008952	SEC62	ENSMUSG00000027706	Sec62	-0.0827152	7.91174	-1.90431	0.0661238	0.964362	-4.019
ENSG00000008988	RPS20	ENSMUSG00000028234	Rps20	0.0310831	4.71638	0.539586	0.593312	0.972775	-5.17493
ENSG00000009307	CSDE1	ENSMUSG00000068823	Csde1	-0.0526211	8.75503	-1.758	0.0885534	0.964362	-4.2219
ENSG00000009335	UBE3C	ENSMUSG00000039000	Ube3c	-0.0108011	7.20229	-0.290802	0.773127	0.983991	-5.42071
ENSG00000009413	REV3L	ENSMUSG00000019841	Rev3l	0.0196334	7.46557	0.224394	0.823913	0.987749	-5.43823
ENSG00000009694	TENM1	ENSMUSG00000016150	Tenm1	-0.0382351	7.83528	-0.515569	0.609789	0.972775	-5.34938
ENSG00000009724	MASP2	ENSMUSG00000028979	Masp2	-0.17681	0.653272	-0.812117	0.422876	0.964362	-4.67023
ENSG00000009780	FAM76A	ENSMUSG00000028878	Fam76a	-0.0804969	5.32348	-1.78725	0.0836137	0.964362	-4.14279
ENSG00000009790	TRAF3IP3	ENSMUSG00000037318	Traf3ip3	-0.161842	0.517067	-1.07413	0.291	0.964362	-4.5987
ENSG00000009830	POMT2	ENSMUSG00000034126	Pomt2	0.000844254	5.13758	0.0216661	0.982852	0.999128	-5.35414
ENSG00000009844	VTA1	ENSMUSG00000019868	Vta1	-0.0346262	5.29958	-0.803471	0.42778	0.964362	-5.09485
ENSG00000009950	MLXIPL	ENSMUSG00000005373	Mlxipl	-0.112066	0.554211	-0.790796	0.435032	0.964362	-4.67332
ENSG00000009954	BAZ1B	ENSMUSG00000002748	Baz1b	0.0231784	8.29622	0.851104	0.401195	0.964362	-5.16021
ENSG00000010017	RANBP9	ENSMUSG00000038546	Ranbp9	-0.056527	7.1387	-1.07711	0.289689	0.964362	-4.97497
ENSG00000010072	SPRTN	ENSMUSG00000031986	Sprtn	-0.00358357	3.71223	-0.070798	0.94401	0.995575	-5.15229
ENSG00000010165	METTL13	ENSMUSG00000026694	Mettl13	0.0614765	4.27832	1.08116	0.287909	0.964362	-4.81128
ENSG00000010244	ZNF207	ENSMUSG00000017421	Zfp207	0.0333956	7.50796	0.630163	0.533176	0.968965	-5.29209
ENSG00000010256	UQCRC1	ENSMUSG00000025651	Uqcrc1	-0.0484564	6.94569	-1.20967	0.235491	0.964362	-4.8507
ENSG00000010270	STARD3NL	ENSMUSG00000003062	Stard3nl	0.0588046	5.51479	1.42436	0.164265	0.964362	-4.57407
ENSG00000010278	CD9	ENSMUSG00000030342	Cd9	-0.00259005	3.65535	-0.0262798	0.979202	0.998513	-5.12243
ENSG00000010282	HHATL	ENSMUSG00000032523	Hhatl	-0.0692612	2.23282	-0.746958	0.46068	0.964362	-4.81115
ENSG00000010292	NCAPD2	ENSMUSG00000038252	Ncapd2	0.0555813	4.61101	1.04449	0.304283	0.964362	-4.8362
ENSG00000010295	IFFO1	ENSMUSG00000038271	Iffo1	0.00207213	5.54243	0.0529196	0.958133	0.997078	-5.38755
ENSG00000010310	GIPR	ENSMUSG00000030406	Gipr	0.414738	1.28596	2.07366	0.046451	0.964362	-4.1003
ENSG00000010318	PHF7	ENSMUSG00000021902	Phf7	-0.145394	2.11337	-1.5198	0.13863	0.964362	-4.37695
ENSG00000010319	SEMA3G	ENSMUSG00000021904	Sema3g	0.00826771	2.18148	0.0870397	0.931196	0.995357	-4.93647
ENSG00000010322	NISCH	ENSMUSG00000021910	Nisch	-0.0239494	8.51441	-0.827781	0.41408	0.964362	-5.17693
ENSG00000010327	STAB1	ENSMUSG00000042286	Stab1	0.0754857	3.97281	0.959028	0.344917	0.964362	-4.84362
ENSG00000010361	FUZ	ENSMUSG00000011658	Fuz	0.157148	3.89021	2.11962	0.0420925	0.964362	-3.72836
ENSG00000010379	SLC6A13	ENSMUSG00000030108	Slc6a13	0.209016	3.44692	1.33716	0.190835	0.964362	-4.53579
ENSG00000010404	IDS	ENSMUSG00000035847	Ids	-0.114992	7.52704	-1.18743	0.24402	0.964362	-4.87747
ENSG00000010539	ZNF200	ENSMUSG00000071281	Zfp65	-0.0184626	4.9825	-0.470322	0.641395	0.972775	-5.25349
ENSG00000010610	CD4	ENSMUSG00000023274	Cd4	-0.0877261	-0.447519	-0.160293	0.873684	0.991577	-4.68789
ENSG00000010626	LRRC23	ENSMUSG00000030125	Lrrc23	0.12684	0.894086	0.402341	0.690176	0.97733	-4.76269
ENSG00000010671	BTK	ENSMUSG00000031264	Btk	0.422663	-0.185552	2.62139	0.0134152	0.964362	-4.05056
ENSG00000010704	HFE	ENSMUSG00000006611	Hfe	0.231326	1.17017	1.81028	0.0798911	0.964362	-4.29214
ENSG00000010803	SCMH1	ENSMUSG00000000085	Scmh1	0.052843	5.41825	1.12615	0.268689	0.964362	-4.87619
ENSG00000010810	FYN	ENSMUSG00000019843	Fyn	0.0273372	7.06622	0.502892	0.618571	0.972775	-5.34715
ENSG00000010818	HIVEP2	ENSMUSG00000015501	Hivep2	-0.0357787	9.29707	-0.655071	0.517222	0.968965	-5.28337
ENSG00000010932	FMO1	ENSMUSG00000040181	Fmo1	-0.022387	3.55727	-0.162446	0.872002	0.991577	-5.10201
ENSG00000011007	ELOA	ENSMUSG00000028668	Eloa	-0.00236985	5.91564	-0.0616537	0.951232	0.996078	-5.41655
ENSG00000011009	LYPLA2	ENSMUSG00000028670	Lypla2	-0.116693	3.49953	-1.43577	0.161018	0.964362	-4.45907
ENSG00000011021	CLCN6	ENSMUSG00000029016	Clcn6	-0.0106548	5.976	-0.255711	0.799852	0.987583	-5.40286
ENSG00000011028	MRC2	ENSMUSG00000020695	Mrc2	0.248249	3.33583	2.126	0.0415174	0.964362	-3.75349
ENSG00000011083	SLC6A7	ENSMUSG00000052026	Slc6a7	0.0140465	5.89481	0.265493	0.792376	0.987005	-5.3877
ENSG00000011105	TSPAN9	ENSMUSG00000030352	Tspan9	0.0733088	4.65087	0.72281	0.475179	0.964362	-5.10131
ENSG00000011114	BTBD7	ENSMUSG00000041702	Btbd7	0.0672485	4.74108	1.19154	0.242425	0.964362	-4.76846
ENSG00000011132	APBA3	ENSMUSG00000004931	Apba3	0.149897	3.31424	2.24209	0.0322012	0.964362	-3.61292
ENSG00000011143	MKS1	ENSMUSG00000034121	Mks1	-0.0787792	2.0955	-0.712951	0.481174	0.964362	-4.7787
ENSG00000011198	ABHD5	ENSMUSG00000032540	Abhd5	-0.0560802	4.35856	-1.11073	0.275171	0.964362	-4.79151
ENSG00000011243	AKAP8L	ENSMUSG00000002625	Akap8l	-0.0085575	6.5132	-0.169206	0.866726	0.991245	-5.42999
ENSG00000011258	MBTD1	ENSMUSG00000059474	Mbtd1	0.0213171	6.24872	0.471548	0.64053	0.972775	-5.34001
ENSG00000011260	UTP18	ENSMUSG00000054079	Utp18	-0.0652663	5.15208	-1.85456	0.0731306	0.964362	-4.05444
ENSG00000011275	RNF216	ENSMUSG00000045078	Rnf216	0.0463828	5.75842	1.2613	0.216549	0.964362	-4.7667
ENSG00000011295	TTC19	ENSMUSG00000042298	Ttc19	-0.0948343	7.70629	-2.22581	0.0333832	0.964362	-3.5345
ENSG00000011304	PTBP1	ENSMUSG00000006498	Ptbp1	0.0752694	4.09391	1.16128	0.254334	0.964362	-4.7305
ENSG00000011332	DPF1	ENSMUSG00000030584	Dpf1	0.069813	5.74168	1.56708	0.127181	0.964362	-4.4333
ENSG00000011347	SYT7	ENSMUSG00000024743	Syt7	-0.0519961	7.45968	-0.813807	0.421922	0.964362	-5.18205
ENSG00000011376	LARS2	ENSMUSG00000035202	Lars2	-0.156285	5.17235	-0.744817	0.461955	0.964362	-5.13932
ENSG00000011405	PIK3C2A	ENSMUSG00000030660	Pik3c2a	-0.00981264	7.04803	-0.29823	0.767505	0.983377	-5.41728
ENSG00000011426	ANLN	ENSMUSG00000036777	Anln	0.154217	4.82431	0.944692	0.352073	0.964362	-4.93712
ENSG00000011451	WIZ	ENSMUSG00000024050	Wiz	0.0656	4.18861	1.10941	0.275728	0.964362	-4.78398
ENSG00000011454	RABGAP1	ENSMUSG00000035437	Rabgap1	-0.0392482	7.88615	-1.46435	0.1531	0.964362	-4.58632
ENSG00000011465	DCN	ENSMUSG00000019929	Dcn	0.151306	3.50974	1.11067	0.275196	0.964362	-4.71898
ENSG00000011478	QPCTL	ENSMUSG00000030407	Qpctl	0.0263216	3.37074	0.424207	0.674325	0.976121	-5.04698
ENSG00000011485	PPP5C	ENSMUSG00000003099	Ppp5c	-0.0553467	6.54591	-0.966227	0.341359	0.964362	-5.05863
ENSG00000011523	CEP68	ENSMUSG00000044066	Cep68	0.0394167	5.67878	1.21701	0.232724	0.964362	-4.80504
ENSG00000011566	MAP4K3	ENSMUSG00000024242	Map4k3	-0.051897	7.26456	-0.949095	0.349865	0.964362	-5.08188
ENSG00000011600	TYROBP	ENSMUSG00000030579	Tyrobp	0.153162	2.24743	1.33275	0.192263	0.964362	-4.49936
ENSG00000011638	LDAF1	ENSMUSG00000030917	Tmem159	-0.139577	3.38484	-1.25182	0.219938	0.964362	-4.57549
ENSG00000011677	GABRA3	ENSMUSG00000031343	Gabra3	-0.0945134	7.30035	-1.59616	0.120532	0.964362	-4.4267
ENSG00000012048	BRCA1	ENSMUSG00000017146	Brca1	0.0289833	2.6909	0.29456	0.770281	0.983647	-4.98575
ENSG00000012061	ERCC1	ENSMUSG00000003549	Ercc1	0.0643874	3.32587	1.02552	0.313004	0.964362	-4.75588
ENSG00000012171	SEMA3B	ENSMUSG00000057969	Sema3b	0.285208	1.42415	1.67342	0.10424	0.964362	-4.30923
ENSG00000012174	MBTPS2	ENSMUSG00000046873	Mbtps2	0.00289318	5.38196	0.0565634	0.955254	0.996402	-5.37687
ENSG00000012211	PRICKLE3	ENSMUSG00000031145	Prickle3	0.0934061	0.865917	0.729035	0.471416	0.964362	-4.70725
ENSG00000012232	EXTL3	ENSMUSG00000021978	Extl3	-0.0835718	6.80449	-1.41081	0.168193	0.964362	-4.64045
ENSG00000012660	ELOVL5	ENSMUSG00000032349	Elovl5	-0.0124993	6.10488	-0.160434	0.873573	0.991577	-5.41973
ENSG00000012779	ALOX5	ENSMUSG00000025701	Alox5	0.225721	0.197275	1.27648	0.211205	0.964362	-4.53887
ENSG00000012817	KDM5D	ENSMUSG00000056673	Kdm5d	0.0655721	6.50199	0.977049	0.336058	0.964362	-5.04449
ENSG00000012822	CALCOCO1	ENSMUSG00000023055	Calcoco1	0.0100933	5.62255	0.267953	0.790499	0.98643	-5.36342
ENSG00000012963	UBR7	ENSMUSG00000041712	Ubr7	-0.0337563	5.78552	-0.862024	0.39525	0.964362	-5.10346
ENSG00000012983	MAP4K5	ENSMUSG00000034761	Map4k5	0.0105724	6.75556	0.293761	0.770886	0.983796	-5.41327
ENSG00000013016	EHD3	ENSMUSG00000024065	Ehd3	-0.00629394	6.37844	-0.156038	0.877008	0.991577	-5.41889
ENSG00000013275	PSMC4	ENSMUSG00000030603	Psmc4	0.023405	5.98928	0.470845	0.641026	0.972775	-5.32677
ENSG00000013288	MAN2B2	ENSMUSG00000029119	Man2b2	-0.00569623	3.76164	-0.0903275	0.928604	0.995357	-5.1685
ENSG00000013293	SLC7A14	ENSMUSG00000069072	Slc7a14	0.0301885	7.69985	0.261387	0.795511	0.987341	-5.43212
ENSG00000013297	CLDN11	ENSMUSG00000037625	Cldn11	-0.151525	5.09922	-0.832331	0.411546	0.964362	-5.03746
ENSG00000013306	SLC25A39	ENSMUSG00000018677	Slc25a39	0.0387641	3.92377	0.617131	0.541625	0.970254	-5.05152
ENSG00000013364	MVP	ENSMUSG00000030681	Mvp	0.129726	3.58594	2.34713	0.0254378	0.964362	-3.45873
ENSG00000013374	NUB1	ENSMUSG00000028954	Nub1	-0.00476887	6.82156	-0.175033	0.862185	0.990744	-5.43994
ENSG00000013375	PGM3	ENSMUSG00000056131	Pgm3	0.0275585	4.61764	0.641636	0.525794	0.968965	-5.13864
ENSG00000013392	RWDD2A	ENSMUSG00000032417	Rwdd2a	0.000573654	4.42909	0.00625656	0.995048	0.999315	-5.25638
ENSG00000013441	CLK1	ENSMUSG00000026034	Clk1	0.0636432	7.86945	0.982229	0.333541	0.964362	-5.05918
ENSG00000013503	POLR3B	ENSMUSG00000034453	Polr3b	0.0876871	4.92793	2.32309	0.0268608	0.964362	-3.38735
ENSG00000013523	ANGEL1	ENSMUSG00000021257	Angel1	-0.03807	2.33866	-0.355671	0.72448	0.978398	-4.93748
ENSG00000013561	RNF14	ENSMUSG00000060450	Rnf14	-0.0603154	8.46863	-1.36287	0.182679	0.964362	-4.70116
ENSG00000013563	DNASE1L1	ENSMUSG00000019088	Dnase1l1	0.107994	0.212419	0.664303	0.511376	0.968965	-4.68593
ENSG00000013573	DDX11	ENSMUSG00000035842	Ddx11	0.253201	1.64441	1.4498	0.157091	0.964362	-4.43871
ENSG00000013583	HEBP1	ENSMUSG00000042770	Hebp1	0.00385056	4.43654	0.0458568	0.963717	0.998227	-5.22152
ENSG00000013619	MAMLD1	ENSMUSG00000059401	Mamld1	0.00245208	4.41175	0.0270212	0.978615	0.998513	-5.26401
ENSG00000013725	CD6	ENSMUSG00000024670	Cd6	-0.763656	0.195265	-1.9386	0.0616407	0.964362	-4.407
ENSG00000013810	TACC3	ENSMUSG00000037313	Tacc3	-0.173829	2.8616	-1.83009	0.0768028	0.964362	-4.10587
ENSG00000014123	UFL1	ENSMUSG00000040359	Ufl1	-0.0199168	6.05691	-0.548386	0.587329	0.972775	-5.29707
ENSG00000014138	POLA2	ENSMUSG00000024833	Pola2	7.72e-05	2.36206	0.000927178	0.999266	0.999801	-4.97789
ENSG00000014164	ZC3H3	ENSMUSG00000075600	Zc3h3	0.117546	1.54033	1.16263	0.253794	0.964362	-4.58335
ENSG00000014216	CAPN1	ENSMUSG00000024942	Capn1	0.0797296	3.55643	1.03472	0.308751	0.964362	-4.77749
ENSG00000014641	MDH1	ENSMUSG00000020321	Mdh1	-0.0996959	7.94018	-1.64024	0.110999	0.964362	-4.3741
ENSG00000014824	SLC30A9	ENSMUSG00000029221	Slc30a9	-0.0483218	7.94565	-1.64248	0.11053	0.964362	-4.37109
ENSG00000014914	MTMR11	ENSMUSG00000045934	Mtmr11	0.249817	3.08425	1.33135	0.192718	0.964362	-4.52757
ENSG00000014919	COX15	ENSMUSG00000040018	Cox15	0.00859446	4.81929	0.179965	0.858344	0.989716	-5.29776
ENSG00000015133	CCDC88C	ENSMUSG00000021182	Ccdc88c	0.00396497	5.90904	0.0412112	0.96739	0.998467	-5.39966
ENSG00000015153	YAF2	ENSMUSG00000022634	Yaf2	-0.130335	6.36198	-1.97298	0.0574112	0.964362	-3.91258
ENSG00000015171	ZMYND11	ENSMUSG00000021156	Zmynd11	-0.00889548	7.88307	-0.319202	0.751701	0.980886	-5.41927
ENSG00000015285	WAS	ENSMUSG00000031165	Was	0.106093	0.580397	0.539869	0.593119	0.972775	-4.7199
ENSG00000015475	BID	ENSMUSG00000004446	Bid	-0.00819216	3.27347	-0.0796032	0.937061	0.995357	-5.09098
ENSG00000015479	MATR3	ENSMUSG00000037236	Matr3	-0.0445092	9.27175	-1.21556	0.233268	0.964362	-4.85273
ENSG00000015520	NPC1L1	ENSMUSG00000020447	Npc1l1	-0.00680063	-0.0175958	-0.0368378	0.970849	0.998467	-4.74344
ENSG00000015532	XYLT2	ENSMUSG00000020868	Xylt2	0.0400998	4.49278	0.922931	0.363124	0.964362	-4.94967
ENSG00000015592	STMN4	ENSMUSG00000022044	Stmn4	-0.0952368	7.22231	-1.43593	0.160971	0.964362	-4.61463
ENSG00000015676	NUDCD3	ENSMUSG00000053838	Nudcd3	-0.0161488	7.09113	-0.456234	0.651381	0.97358	-5.36721
ENSG00000016082	ISL1	ENSMUSG00000042258	Isl1	1.00691	-2.24394	0.690975	0.49469	0.965839	-4.61733
ENSG00000016391	CHDH	ENSMUSG00000015970	Chdh	0.166424	2.50868	1.39157	0.173894	0.964362	-4.46527
ENSG00000016402	IL20RA	ENSMUSG00000020007	Il20ra	0.729598	-0.660817	1.2773	0.210918	0.964362	-4.55111
ENSG00000016864	GLT8D1	ENSMUSG00000021916	Glt8d1	0.0635231	4.27183	0.86602	0.393089	0.964362	-4.95248
ENSG00000017260	ATP2C1	ENSMUSG00000032570	Atp2c1	-0.0623003	8.1835	-1.72692	0.09407	0.964362	-4.26254
ENSG00000017427	IGF1	ENSMUSG00000020053	Igf1	-0.0296015	4.55032	-0.202766	0.840634	0.988456	-5.26312
ENSG00000017483	SLC38A5	ENSMUSG00000031170	Slc38a5	0.0587219	0.897632	0.23759	0.813752	0.987583	-4.7813
ENSG00000017797	RALBP1	ENSMUSG00000024096	Ralbp1	-0.0381582	6.40122	-0.733563	0.46869	0.964362	-5.21723
ENSG00000018189	RUFY3	ENSMUSG00000029291	Rufy3	-0.0559195	8.50896	-1.77245	0.0860831	0.964362	-4.20237
ENSG00000018236	CNTN1	ENSMUSG00000055022	Cntn1	-0.0715304	9.40527	-1.58252	0.123614	0.964362	-4.44662
ENSG00000018280	SLC11A1	ENSMUSG00000026177	Slc11a1	0.171913	0.638966	1.21121	0.234907	0.964362	-4.55565
ENSG00000018408	WWTR1	ENSMUSG00000027803	Wwtr1	0.00877758	4.51878	0.0963361	0.92387	0.995357	-5.2611
ENSG00000018510	AGPS	ENSMUSG00000042410	Agps	-0.041572	6.64909	-1.32905	0.193468	0.964362	-4.72693
ENSG00000018610	STEEP1	ENSMUSG00000006423	C330007P06Rik	-0.0406816	5.84082	-1.02131	0.314959	0.964362	-4.98293
ENSG00000018625	ATP1A2	ENSMUSG00000007097	Atp1a2	-0.0208211	9.4429	-0.393344	0.69674	0.977743	-5.39787
ENSG00000018699	TTC27	ENSMUSG00000024078	Ttc27	0.05264	5.06097	1.0568	0.298715	0.964362	-4.8968
ENSG00000018869	ZNF582	ENSMUSG00000109398	Gm3854	0.0522799	3.82486	1.07008	0.292789	0.964362	-4.78142
ENSG00000019102	VSIG2	ENSMUSG00000001943	Vsig2	-0.149268	1.27463	-1.33076	0.192912	0.964362	-4.50239
ENSG00000019144	PHLDB1	ENSMUSG00000048537	Phldb1	0.131107	6.18562	1.10347	0.278258	0.964362	-4.92167
ENSG00000019485	PRDM11	ENSMUSG00000075028	Prdm11	0.0544437	4.84751	0.861076	0.395764	0.964362	-5.03654
ENSG00000019505	SYT13	ENSMUSG00000027220	Syt13	-0.0937338	7.05085	-1.09498	0.281907	0.964362	-4.95857
ENSG00000019582	CD74	ENSMUSG00000024610	Cd74	0.0104556	0.596565	0.0365662	0.971064	0.998467	-4.76219
ENSG00000019991	HGF	ENSMUSG00000028864	Hgf	-0.0408078	4.37306	-0.440052	0.662932	0.975657	-5.1271
ENSG00000019995	ZRANB1	ENSMUSG00000030967	Zranb1	-0.0282762	7.11054	-0.810049	0.424046	0.964362	-5.1815
ENSG00000020129	NCDN	ENSMUSG00000028833	Ncdn	0.0361091	8.6007	0.693811	0.492933	0.965839	-5.26196
ENSG00000020181	ADGRA2	ENSMUSG00000031486	Adgra2	0.240573	3.01176	2.20465	0.0349774	0.964362	-3.70643
ENSG00000020256	ZFP64	ENSMUSG00000027551	Zfp64	0.0607151	4.04286	1.00093	0.32456	0.964362	-4.84323
ENSG00000020426	MNAT1	ENSMUSG00000021103	Mnat1	0.0312354	5.34018	0.798928	0.430371	0.964362	-5.10811
ENSG00000020577	SAMD4A	ENSMUSG00000021838	Samd4	0.0185409	6.06862	0.393906	0.696329	0.977668	-5.35825
ENSG00000020922	MRE11	ENSMUSG00000031928	Mre11a	0.043681	4.91421	0.937952	0.355472	0.964362	-4.97826
ENSG00000021300	PLEKHB1	ENSMUSG00000030701	Plekhb1	-0.0628505	6.57035	-0.533237	0.597647	0.972775	-5.32023
ENSG00000021355	SERPINB1	ENSMUSG00000051029	Serpinb1b	0.0366396	0.127935	0.152433	0.879826	0.991801	-4.71952
ENSG00000021355	SERPINB1	ENSMUSG00000044734	Serpinb1a	0.0707258	2.76318	0.473312	0.639285	0.972775	-4.92348
ENSG00000021461	CYP3A43	ENSMUSG00000029727	Cyp3a13	-0.372174	-0.114246	-2.0635	0.0474665	0.964362	-4.27515
ENSG00000021574	SPAST	ENSMUSG00000024068	Spast	-0.0225052	6.92173	-0.670769	0.507302	0.968008	-5.26261
ENSG00000021645	NRXN3	ENSMUSG00000066392	Nrxn3	0.0236872	8.81434	0.34423	0.732982	0.978398	-5.41467
ENSG00000021762	OSBPL5	ENSMUSG00000037606	Osbpl5	-0.0615712	4.90927	-1.1469	0.26014	0.964362	-4.82055
ENSG00000021776	AQR	ENSMUSG00000040383	Aqr	0.0124402	6.41751	0.384554	0.703176	0.978102	-5.37798
ENSG00000022267	FHL1	ENSMUSG00000050035	Fhl4	-0.119672	0.489523	-0.885237	0.382799	0.964362	-4.65
ENSG00000022277	RTF2	ENSMUSG00000027502	Rtfdc1	0.020851	6.18207	0.592503	0.557783	0.972044	-5.28027
ENSG00000022355	GABRA1	ENSMUSG00000010803	Gabra1	-0.150589	8.58469	-2.12791	0.041347	0.964362	-3.68824
ENSG00000022567	SLC45A4	ENSMUSG00000079020	Slc45a4	0.0344006	5.14128	0.588853	0.560198	0.972152	-5.20751
ENSG00000022840	RNF10	ENSMUSG00000041740	Rnf10	0.00314327	6.56712	0.0644569	0.949018	0.995803	-5.44384
ENSG00000022976	ZNF839	ENSMUSG00000021271	Zfp839	-0.074737	3.83032	-1.59746	0.120242	0.964362	-4.31526
ENSG00000023041	ZDHHC6	ENSMUSG00000024982	Zdhhc6	-0.0471068	4.5948	-1.19872	0.239662	0.964362	-4.74133
ENSG00000023171	GRAMD1B	ENSMUSG00000040111	Gramd1b	0.00244226	7.58547	0.0366667	0.970984	0.998467	-5.46017
ENSG00000023191	RNH1	ENSMUSG00000038650	Rnh1	0.0281703	3.86171	0.445654	0.658924	0.975313	-5.11415
ENSG00000023228	NDUFS1	ENSMUSG00000025968	Ndufs1	-0.045505	7.6314	-1.08724	0.285256	0.964362	-4.96987
ENSG00000023287	RB1CC1	ENSMUSG00000025907	Rb1cc1	-0.0406244	8.46355	-0.968608	0.340188	0.964362	-5.07248
ENSG00000023318	ERP44	ENSMUSG00000028343	Erp44	-0.00903486	5.88589	-0.218764	0.828258	0.988209	-5.39095
ENSG00000023330	ALAS1	ENSMUSG00000032786	Alas1	-0.0252007	5.8524	-0.69397	0.492835	0.965839	-5.21858
ENSG00000023445	BIRC3	ENSMUSG00000032000	Birc3	0.148367	2.14332	1.36878	0.180841	0.964362	-4.47815
ENSG00000023516	AKAP11	ENSMUSG00000022016	Akap11	-0.0423318	9.04238	-0.777859	0.44251	0.964362	-5.2102
ENSG00000023608	SNAPC1	ENSMUSG00000021113	Snapc1	-0.0451907	5.86975	-0.747946	0.460092	0.964362	-5.17806
ENSG00000023697	DERA	ENSMUSG00000030225	Dera	0.13198	1.70119	1.17776	0.247797	0.964362	-4.57526
ENSG00000023734	STRAP	ENSMUSG00000030224	Strap	-0.0644927	6.72195	-1.08358	0.286854	0.964362	-4.96333
ENSG00000023892	DEF6	ENSMUSG00000002257	Def6	0.0124821	1.29658	0.0890676	0.929597	0.995357	-4.82973
ENSG00000023902	PLEKHO1	ENSMUSG00000015745	Plekho1	-0.0470441	4.90633	-0.617822	0.541175	0.970254	-5.18041
ENSG00000023909	GCLM	ENSMUSG00000028124	Gclm	-0.052361	5.70073	-0.83351	0.410892	0.964362	-5.11838
ENSG00000024048	UBR2	ENSMUSG00000023977	Ubr2	0.0314287	6.73577	0.614949	0.543047	0.970254	-5.29124
ENSG00000024422	EHD2	ENSMUSG00000074364	Ehd2	0.266348	1.43374	2.21246	0.0343811	0.964362	-3.96961
ENSG00000024862	CCDC28A	ENSMUSG00000059554	Ccdc28a	0.00405195	4.84432	0.0593399	0.95306	0.99632	-5.32093
ENSG00000025039	RRAGD	ENSMUSG00000028278	Rragd	0.0551597	7.56039	0.654744	0.517429	0.968965	-5.27948
ENSG00000025156	HSF2	ENSMUSG00000019878	Hsf2	-0.0458776	5.3805	-1.40809	0.16899	0.964362	-4.59636
ENSG00000025293	PHF20	ENSMUSG00000038116	Phf20	-0.014865	7.06799	-0.506951	0.615753	0.972775	-5.34671
ENSG00000025434	NR1H3	ENSMUSG00000002108	Nr1h3	0.0360549	1.36879	0.282455	0.77946	0.984484	-4.84424
ENSG00000025708	TYMP	ENSMUSG00000022615	Tymp	0.156536	-0.167391	0.886606	0.382073	0.964362	-4.63226
ENSG00000025770	NCAPH2	ENSMUSG00000008690	Ncaph2	-0.00421716	6.57398	-0.123581	0.90244	0.995357	-5.43914
ENSG00000025772	TOMM34	ENSMUSG00000018322	Tomm34	-0.0196948	5.76305	-0.295989	0.7692	0.983377	-5.36465
ENSG00000025796	SEC63	ENSMUSG00000019802	Sec63	0.00606111	6.83009	0.11834	0.906557	0.995357	-5.445
ENSG00000025800	KPNA6	ENSMUSG00000003731	Kpna6	-0.038688	6.78143	-0.857345	0.397791	0.964362	-5.14429
ENSG00000026025	VIM	ENSMUSG00000026728	Vim	0.0806577	5.09462	0.940066	0.354404	0.964362	-4.99105
ENSG00000026036	RTEL1-TNFRSF6B	ENSMUSG00000038685	Rtel1	0.0140232	4.60614	0.15544	0.877476	0.991577	-5.27928
ENSG00000026103	FAS	ENSMUSG00000024778	Fas	-0.0299959	0.731474	-0.257504	0.79848	0.987583	-4.77789
ENSG00000026297	RNASET2	ENSMUSG00000095687	Rnaset2a	0.111764	-0.316106	0.555985	0.582186	0.972775	-4.68796
ENSG00000026508	CD44	ENSMUSG00000005087	Cd44	-0.0149074	2.18849	-0.0991653	0.921641	0.995357	-4.88412
ENSG00000026559	KCNG1	ENSMUSG00000074575	Kcng1	0.106605	4.58914	0.752315	0.457499	0.964362	-5.04132
ENSG00000026652	AGPAT4	ENSMUSG00000023827	Agpat4	0.0637712	5.0091	1.16488	0.252894	0.964362	-4.8211
ENSG00000027001	MIPEP	ENSMUSG00000021993	Mipep	-0.0143733	5.11286	-0.307228	0.760711	0.982641	-5.30579
ENSG00000027075	PRKCH	ENSMUSG00000021108	Prkch	0.0686179	2.83879	0.283275	0.778836	0.984452	-4.99059
ENSG00000027697	IFNGR1	ENSMUSG00000020009	Ifngr1	0.049791	3.9705	0.82988	0.41291	0.964362	-4.94389
ENSG00000027847	B4GALT7	ENSMUSG00000021504	B4galt7	0.090063	3.96062	1.75738	0.0886608	0.964362	-4.14834
ENSG00000028116	VRK2	ENSMUSG00000064090	Vrk2	-0.062967	2.93235	-0.846651	0.403636	0.964362	-4.86432
ENSG00000028137	TNFRSF1B	ENSMUSG00000028599	Tnfrsf1b	0.235114	1.41488	1.80966	0.07999	0.964362	-4.24662
ENSG00000028203	VEZT	ENSMUSG00000036099	Vezt	-0.0116549	7.71898	-0.440654	0.662501	0.975657	-5.37947
ENSG00000028277	POU2F2	ENSMUSG00000008496	Pou2f2	0.0689615	2.5969	0.828683	0.413577	0.964362	-4.80577
ENSG00000028310	BRD9	ENSMUSG00000057649	Brd9	-0.0272068	6.82778	-0.647306	0.522168	0.968965	-5.27503
ENSG00000028528	SNX1	ENSMUSG00000032382	Snx1	-0.0227638	5.94693	-0.408062	0.686014	0.976984	-5.34842
ENSG00000028839	TBPL1	ENSMUSG00000071359	Tbpl1	-0.0761164	6.52967	-2.25828	0.031063	0.964362	-3.48122
ENSG00000029153	ARNTL2	ENSMUSG00000040187	Arntl2	0.105673	3.76112	1.51532	0.139756	0.964362	-4.38542
ENSG00000029363	BCLAF1	ENSMUSG00000037608	Bclaf1	-0.0318308	8.71668	-0.985033	0.332184	0.964362	-5.05957
ENSG00000029364	SLC39A9	ENSMUSG00000048833	Slc39a9	-0.0274394	5.58779	-0.725139	0.47377	0.964362	-5.1779
ENSG00000029534	ANK1	ENSMUSG00000031543	Ank1	0.0437705	5.64832	0.531119	0.599096	0.972775	-5.29541
ENSG00000029639	TFB1M	ENSMUSG00000036983	Tfb1m	-0.0524948	2.4384	-0.729221	0.471305	0.964362	-4.8307
ENSG00000029725	RABEP1	ENSMUSG00000020817	Rabep1	-0.0414786	8.5728	-0.915325	0.36704	0.964362	-5.11399
ENSG00000029993	HMGB3	ENSMUSG00000015217	Hmgb3	-0.0209108	3.03177	-0.158887	0.874782	0.991577	-5.04024
ENSG00000030066	NUP160	ENSMUSG00000051329	Nup160	0.0310126	5.0085	0.734108	0.468363	0.964362	-5.12604
ENSG00000030110	BAK1	ENSMUSG00000057789	Bak1	0.204026	2.84431	2.51926	0.0170918	0.964362	-3.39242
ENSG00000030304	MUSK	ENSMUSG00000057280	Musk	0.128492	0.0687545	0.66636	0.510078	0.968965	-4.69458
ENSG00000030419	IKZF2	ENSMUSG00000025997	Ikzf2	0.0408759	4.13093	0.351587	0.727511	0.978398	-5.18188
ENSG00000030582	GRN	ENSMUSG00000034708	Grn	0.0667174	4.64804	1.50723	0.141809	0.964362	-4.4406
ENSG00000031003	FAM13B	ENSMUSG00000036501	Fam13b	-0.00781825	6.79244	-0.207626	0.83687	0.988456	-5.43275
ENSG00000031081	ARHGAP31	ENSMUSG00000022799	Arhgap31	0.0512686	5.60864	0.780716	0.440852	0.964362	-5.13505
ENSG00000031691	CENPQ	ENSMUSG00000023919	Cenpq	0.0425563	3.18973	0.568582	0.573709	0.972775	-4.94887
ENSG00000031698	SARS1	ENSMUSG00000068739	Sars	0.0296332	7.92328	0.750528	0.458559	0.964362	-5.22557
ENSG00000031823	RANBP3	ENSMUSG00000002372	Ranbp3	0.0169088	6.15812	0.422735	0.675388	0.976121	-5.35442
ENSG00000032219	ARID4A	ENSMUSG00000048118	Arid4a	-0.00187593	7.01238	-0.0469995	0.962813	0.998188	-5.45318
ENSG00000032389	EIPR1	ENSMUSG00000036613	Tssc1	0.0272934	5.59017	0.474851	0.6382	0.972775	-5.2899
ENSG00000032444	PNPLA6	ENSMUSG00000004565	Pnpla6	0.0400518	5.75191	1.21413	0.233807	0.964362	-4.81282
ENSG00000032742	IFT88	ENSMUSG00000040040	Ift88	0.0150525	5.59691	0.486353	0.630115	0.972775	-5.29201
ENSG00000033011	ALG1	ENSMUSG00000039427	Alg1	0.0984669	4.28538	1.80932	0.0800433	0.964362	-4.09112
ENSG00000033030	ZCCHC8	ENSMUSG00000029427	Zcchc8	0.117702	4.88948	1.79634	0.082128	0.964362	-4.12147
ENSG00000033050	ABCF2	ENSMUSG00000028953	Abcf2	-0.0419956	7.02933	-1.27559	0.211515	0.964362	-4.78536
ENSG00000033100	CHPF2	ENSMUSG00000038181	Chpf2	0.00961371	5.62138	0.22913	0.820263	0.987631	-5.38172
ENSG00000033122	LRRC7	ENSMUSG00000028176	Lrrc7	-0.0202293	8.59085	-0.746538	0.46093	0.964362	-5.23025
ENSG00000033170	FUT8	ENSMUSG00000021065	Fut8	-0.10288	6.17804	-2.41344	0.0218604	0.964362	-3.2303
ENSG00000033178	UBA6	ENSMUSG00000035898	Uba6	0.0230094	6.45183	0.529281	0.600356	0.972775	-5.32292
ENSG00000033327	GAB2	ENSMUSG00000004508	Gab2	-0.0190093	4.8778	-0.341122	0.735298	0.978398	-5.24574
ENSG00000033627	ATP6V0A1	ENSMUSG00000019302	Atp6v0a1	-0.0837352	8.26107	-1.39264	0.173573	0.964362	-4.66842
ENSG00000033800	PIAS1	ENSMUSG00000032405	Pias1	-0.0202651	5.87655	-0.533496	0.59747	0.972775	-5.29914
ENSG00000033867	SLC4A7	ENSMUSG00000021733	Slc4a7	0.0712661	6.20887	0.970729	0.339147	0.964362	-5.03823
ENSG00000034053	APBA2	ENSMUSG00000030519	Apba2	-0.043143	7.82367	-0.515331	0.609953	0.972775	-5.34971
ENSG00000034152	MAP2K3	ENSMUSG00000018932	Map2k3	-0.019926	2.9133	-0.21029	0.834808	0.988456	-5.03672
ENSG00000034239	EFCAB1	ENSMUSG00000068617	Efcab1	0.014484	3.37477	0.127175	0.899617	0.995357	-5.07343
ENSG00000034510	TMSB10	ENSMUSG00000091955	Gm9844	-0.216112	0.453459	-0.983997	0.332685	0.964362	-4.62642
ENSG00000034533	ASTE1	ENSMUSG00000032567	Aste1	0.0126729	3.45632	0.153992	0.878608	0.991577	-5.07092
ENSG00000034677	RNF19A	ENSMUSG00000022280	Rnf19a	-0.00161988	6.20601	-0.0429716	0.965998	0.998284	-5.43147
ENSG00000034693	PEX3	ENSMUSG00000019809	Pex3	-0.0348373	5.39531	-0.801336	0.428996	0.964362	-5.11508
ENSG00000034713	GABARAPL2	ENSMUSG00000031950	Gabarapl2	-0.0756342	4.70667	-1.7873	0.0836058	0.964362	-4.1262
ENSG00000034971	MYOC	ENSMUSG00000026697	Myoc	-0.336975	1.87439	-0.711677	0.481951	0.964362	-4.63751
ENSG00000035115	SH3YL1	ENSMUSG00000020669	Sh3yl1	-0.0931244	3.39688	-1.53871	0.133953	0.964362	-4.36149
ENSG00000035141	FAM136A	ENSMUSG00000057497	Fam136a	-0.038808	4.55192	-0.972346	0.338356	0.964362	-4.91857
ENSG00000035403	VCL	ENSMUSG00000021823	Vcl	0.0560676	5.52405	1.38818	0.174913	0.964362	-4.62801
ENSG00000035664	DAPK2	ENSMUSG00000032380	Dapk2	-0.331987	0.235593	-1.63195	0.112742	0.964362	-4.40593
ENSG00000035681	NSMAF	ENSMUSG00000028245	Nsmaf	0.0388278	6.4817	0.691934	0.494095	0.965839	-5.24173
ENSG00000035687	ADSS2	ENSMUSG00000015961	Adss	-0.0713062	6.94666	-1.09751	0.280813	0.964362	-4.95525
ENSG00000035862	TIMP2	ENSMUSG00000017466	Timp2	0.0155823	6.86626	0.354173	0.725591	0.978398	-5.39803
ENSG00000035928	RFC1	ENSMUSG00000029191	Rfc1	0.00119491	6.22983	0.0437192	0.965407	0.998284	-5.43089
ENSG00000036054	TBC1D23	ENSMUSG00000022749	Tbc1d23	-0.00824784	6.08006	-0.220511	0.82691	0.987967	-5.40422
ENSG00000036257	CUL3	ENSMUSG00000004364	Cul3	-0.0782174	7.86154	-1.20219	0.238333	0.964362	-4.86445
ENSG00000036448	MYOM2	ENSMUSG00000031461	Myom2	0.126728	-0.627344	0.547599	0.587863	0.972775	-4.69193
ENSG00000036530	CYP46A1	ENSMUSG00000021259	Cyp46a1	-0.0131567	6.25952	-0.196952	0.845143	0.988456	-5.41547
ENSG00000036549	ZZZ3	ENSMUSG00000039068	Zzz3	0.00553386	7.34026	0.190297	0.850309	0.989074	-5.44281
ENSG00000036672	USP2	ENSMUSG00000032010	Usp2	-0.0799303	4.71359	-1.13905	0.263349	0.964362	-4.81663
ENSG00000037042	TUBG2	ENSMUSG00000045007	Tubg2	-0.00246879	4.14871	-0.0381758	0.969791	0.998467	-5.22644
ENSG00000037280	FLT4	ENSMUSG00000020357	Flt4	0.0981431	1.3929	0.638581	0.527755	0.968965	-4.76463
ENSG00000037474	NSUN2	ENSMUSG00000021595	Nsun2	-0.026457	6.68066	-0.665868	0.510388	0.968965	-5.26095
ENSG00000037637	FBXO42	ENSMUSG00000028920	Fbxo42	0.0568636	5.10019	1.11663	0.272676	0.964362	-4.86123
ENSG00000037749	MFAP3	ENSMUSG00000020522	Mfap3	0.0178346	5.60292	0.447842	0.657361	0.975031	-5.31125
ENSG00000037757	MRI1	ENSMUSG00000004996	Mri1	-0.0377611	3.29179	-0.51358	0.611163	0.972775	-4.95313
ENSG00000037897	METTL1	ENSMUSG00000006732	Mettl1	-0.00976654	3.03361	-0.165766	0.86941	0.991577	-5.05893
ENSG00000038002	AGA	ENSMUSG00000031521	Aga	0.0261389	2.6536	0.296681	0.768676	0.983377	-4.97408
ENSG00000038210	PI4K2B	ENSMUSG00000029186	Pi4k2b	-0.0413942	2.34599	-0.433379	0.66772	0.975733	-4.89186
ENSG00000038219	BOD1L1	ENSMUSG00000061755	Bod1l	-0.00549235	8.40069	-0.157756	0.875666	0.991577	-5.45372
ENSG00000038274	MAT2B	ENSMUSG00000042032	Mat2b	-0.10517	6.75658	-2.09604	0.044281	0.964362	-3.7338
ENSG00000038295	TLL1	ENSMUSG00000053626	Tll1	0.442438	3.46074	1.22448	0.229935	0.964362	-4.62971
ENSG00000038358	EDC4	ENSMUSG00000036270	Edc4	0.00690815	6.11831	0.216493	0.830012	0.988209	-5.40892
ENSG00000038382	TRIO	ENSMUSG00000022263	Trio	-0.0205424	8.82185	-0.53705	0.595042	0.972775	-5.34294
ENSG00000038427	VCAN	ENSMUSG00000021614	Vcan	-0.0107488	6.25666	-0.0981781	0.922419	0.995357	-5.42674
ENSG00000038532	CLEC16A	ENSMUSG00000068663	Clec16a	-0.0363257	6.74697	-0.684709	0.498582	0.967204	-5.25571
ENSG00000039068	CDH1	ENSMUSG00000000303	Cdh1	0.360458	1.57151	1.92547	0.0633254	0.964362	-4.12865
ENSG00000039123	MTREX	ENSMUSG00000016018	Skiv2l2	0.0134122	6.62	0.37097	0.713167	0.978398	-5.38559
ENSG00000039139	DNAH5	ENSMUSG00000022262	Dnah5	0.0755138	5.21375	0.892809	0.378793	0.964362	-5.04613
ENSG00000039523	RIPOR1	ENSMUSG00000038604	Ripor1	0.0575507	4.49616	0.646857	0.522454	0.968965	-5.12587
ENSG00000039560	RAI14	ENSMUSG00000022246	Rai14	-0.0174725	5.03412	-0.212118	0.833394	0.988209	-5.31515
ENSG00000039650	PNKP	ENSMUSG00000002963	Pnkp	0.0853715	3.92642	1.81861	0.0785806	0.964362	-4.07925
ENSG00000040199	PHLPP2	ENSMUSG00000031732	Phlpp2	-0.0937475	6.30368	-1.35082	0.186468	0.964362	-4.69781
ENSG00000040275	SPDL1	ENSMUSG00000069910	Spdl1	-0.00238231	0.559243	-0.0138109	0.989069	0.999315	-4.76063
ENSG00000040341	STAU2	ENSMUSG00000025920	Stau2	-0.107689	6.8704	-2.06602	0.0472126	0.964362	-3.78002
ENSG00000040487	SLC66A1	ENSMUSG00000028744	Pqlc2	0.0988665	3.28527	1.84463	0.0746015	0.964362	-4.05662
ENSG00000040531	CTNS	ENSMUSG00000005949	Ctns	0.0641971	4.26407	1.35846	0.184059	0.964362	-4.57153
ENSG00000040608	RTN4R	ENSMUSG00000043811	Rtn4r	0.0168166	4.27963	0.140541	0.889136	0.993898	-5.2565
ENSG00000040633	PHF23	ENSMUSG00000018572	Phf23	0.0150815	4.31961	0.22562	0.822968	0.987749	-5.20766
ENSG00000040731	CDH10	ENSMUSG00000022321	Cdh10	-0.0656419	7.45315	-1.72637	0.0941704	0.964362	-4.26143
ENSG00000040933	INPP4A	ENSMUSG00000026113	Inpp4a	-0.0789021	7.85828	-1.46716	0.15234	0.964362	-4.58353
ENSG00000041353	RAB27B	ENSMUSG00000024511	Rab27b	-0.135086	6.58707	-1.64314	0.110394	0.964362	-4.36199
ENSG00000041357	PSMA4	ENSMUSG00000032301	Psma4	-0.00533607	5.84242	-0.105827	0.916397	0.995357	-5.40138
ENSG00000041515	MYO16	ENSMUSG00000039057	Myo16	0.227644	6.17533	0.874277	0.388646	0.964362	-5.11612
ENSG00000041802	LSG1	ENSMUSG00000022538	Lsg1	0.0691496	4.89643	1.31198	0.199097	0.964362	-4.65959
ENSG00000041880	PARP3	ENSMUSG00000023249	Parp3	0.145776	2.52228	1.82322	0.0778623	0.964362	-4.11333
ENSG00000041982	TNC	ENSMUSG00000028364	Tnc	0.110585	3.64502	0.723317	0.474872	0.964362	-4.93082
ENSG00000041988	THAP3	ENSMUSG00000039759	Thap3	-0.0179272	2.64994	-0.219804	0.827455	0.988034	-4.98826
ENSG00000042088	TDP1	ENSMUSG00000021177	Tdp1	0.0706274	3.58181	0.94107	0.353897	0.964362	-4.83194
ENSG00000042286	AIFM2	ENSMUSG00000020085	Aifm2	-0.069934	2.76546	-1.08143	0.287793	0.964362	-4.67904
ENSG00000042317	SPATA7	ENSMUSG00000021007	Spata7	-0.0292676	5.34707	-0.652706	0.518725	0.968965	-5.20336
ENSG00000042429	MED17	ENSMUSG00000031935	Med17	-0.0195273	5.206	-0.652736	0.518706	0.968965	-5.18742
ENSG00000042445	RETSAT	ENSMUSG00000056666	Retsat	0.0851311	2.75785	1.26639	0.214745	0.964362	-4.55824
ENSG00000042493	CAPG	ENSMUSG00000056737	Capg	0.0935972	-0.0453744	0.524764	0.603455	0.972775	-4.69831
ENSG00000042753	AP2S1	ENSMUSG00000008036	Ap2s1	-0.0963096	5.34776	-1.57926	0.124362	0.964362	-4.40438
ENSG00000042781	USH2A	ENSMUSG00000026609	Ush2a	0.275356	-0.411251	1.28888	0.206913	0.964362	-4.54541
ENSG00000042813	ZPBP	ENSMUSG00000020193	Zpbp	-0.0759308	1.83737	-0.74764	0.460274	0.964362	-4.78006
ENSG00000043039	BARX2	ENSMUSG00000032033	Barx2	-0.221922	1.58927	-1.54344	0.132806	0.964362	-4.38124
ENSG00000043093	DCUN1D1	ENSMUSG00000027708	Dcun1d1	-0.00315431	5.94082	-0.0924669	0.926918	0.995357	-5.41208
ENSG00000043143	JADE2	ENSMUSG00000020387	Jade2	0.0428104	5.88044	0.532849	0.597913	0.972775	-5.29681
ENSG00000043355	ZIC2	ENSMUSG00000061524	Zic2	0.195757	2.23705	1.17349	0.249478	0.964362	-4.59571
ENSG00000043462	LCP2	ENSMUSG00000002699	Lcp2	0.0218532	1.87731	0.184561	0.854767	0.989275	-4.87194
ENSG00000043514	TRIT1	ENSMUSG00000028653	Trit1	0.0286185	4.61608	0.568139	0.574006	0.972775	-5.16239
ENSG00000043591	ADRB1	ENSMUSG00000035283	Adrb1	-0.0652359	4.44466	-0.615566	0.542645	0.970254	-5.1406
ENSG00000044090	CUL7	ENSMUSG00000038545	Cul7	0.0268225	5.07304	0.700799	0.488621	0.964702	-5.15535
ENSG00000044115	CTNNA1	ENSMUSG00000037815	Ctnna1	0.00488584	6.12468	0.109103	0.913819	0.995357	-5.41899
ENSG00000044446	PHKA2	ENSMUSG00000031295	Phka2	0.0115142	5.72176	0.223832	0.824347	0.987749	-5.38538
ENSG00000044459	CNTLN	ENSMUSG00000038070	Cntln	-0.0553493	6.19702	-1.00721	0.321578	0.964362	-5.01134
ENSG00000044524	EPHA3	ENSMUSG00000052504	Epha3	0.0736179	5.18416	0.522719	0.604861	0.972775	-5.2654
ENSG00000044574	HSPA5	ENSMUSG00000026864	Hspa5	0.0771852	8.38478	0.817598	0.419786	0.964362	-5.18335
ENSG00000046604	DSG2	ENSMUSG00000044393	Dsg2	0.0398152	2.295	0.26515	0.792637	0.987083	-4.90746
ENSG00000046647	GEMIN8	ENSMUSG00000040621	Gemin8	-0.121968	1.64106	-1.34965	0.186837	0.964362	-4.48963
ENSG00000046651	OFD1	ENSMUSG00000040586	Ofd1	0.00279212	4.80293	0.0413013	0.967319	0.998467	-5.30824
ENSG00000046653	GPM6B	ENSMUSG00000031342	Gpm6b	-0.119702	9.52385	-2.55667	0.0156488	0.964362	-2.98436
ENSG00000046889	PREX2	ENSMUSG00000048960	Prex2	-0.0283801	7.87156	-0.512642	0.611811	0.972775	-5.35049
ENSG00000047056	WDR37	ENSMUSG00000021147	Wdr37	-0.045879	7.24066	-1.26514	0.215185	0.964362	-4.79842
ENSG00000047188	YTHDC2	ENSMUSG00000034653	Ythdc2	-0.0432486	6.71917	-1.08865	0.284646	0.964362	-4.957
ENSG00000047230	CTPS2	ENSMUSG00000031360	Ctps2	-0.0140143	5.51122	-0.257222	0.798696	0.987583	-5.3624
ENSG00000047249	ATP6V1H	ENSMUSG00000033793	Atp6v1h	-0.0577787	7.6335	-1.14883	0.259357	0.964362	-4.91372
ENSG00000047315	POLR2B	ENSMUSG00000029250	Polr2b	-0.0082888	7.26214	-0.28376	0.778469	0.984367	-5.42248
ENSG00000047346	FAM214A	ENSMUSG00000034858	Fam214a	0.0346899	6.00747	0.499107	0.621204	0.972775	-5.312
ENSG00000047365	ARAP2	ENSMUSG00000037999	Arap2	-0.11262	8.404	-2.75246	0.00976792	0.964362	-2.63735
ENSG00000047410	TPR	ENSMUSG00000006005	Tpr	0.00412333	8.57858	0.116698	0.907847	0.995357	-5.45905
ENSG00000047457	CP	ENSMUSG00000003617	Cp	0.226648	4.92851	2.69976	0.0111063	0.964362	-2.80583
ENSG00000047578	KATNIP	ENSMUSG00000032743	D430042O09Rik	0.0545566	5.91231	1.70669	0.097814	0.964362	-4.26732
ENSG00000047579	DTNBP1	ENSMUSG00000057531	Dtnbp1	-0.0723246	4.76169	-1.033	0.309543	0.964362	-4.9014
ENSG00000047597	XK	ENSMUSG00000015342	Xk	-0.10392	4.72635	-1.2024	0.238253	0.964362	-4.75959
ENSG00000047617	ANO2	ENSMUSG00000038115	Ano2	-0.215263	0.882616	-0.418326	0.678573	0.976421	-4.75783
ENSG00000047621	C12orf4	ENSMUSG00000030347	D6Wsu163e	-0.000959623	6.04684	-0.0267488	0.97883	0.998513	-5.41971
ENSG00000047648	ARHGAP6	ENSMUSG00000031355	Arhgap6	0.176972	3.42712	1.11639	0.272777	0.964362	-4.70072
ENSG00000047662	FAM184B	ENSMUSG00000015879	Fam184b	0.039692	4.28927	0.387394	0.701094	0.977875	-5.16944
ENSG00000047849	MAP4	ENSMUSG00000032479	Map4	-0.0162539	8.26393	-0.349913	0.728755	0.978398	-5.41211
ENSG00000047932	GOPC	ENSMUSG00000019861	Gopc	-0.0847816	6.35787	-1.78992	0.0831745	0.964362	-4.16784
ENSG00000048028	USP28	ENSMUSG00000032267	Usp28	0.0322667	5.07349	0.776649	0.443213	0.964362	-5.10616
ENSG00000048052	HDAC9	ENSMUSG00000004698	Hdac9	-0.00734281	7.48013	-0.105514	0.916644	0.995357	-5.45483
ENSG00000048140	TSPAN17	ENSMUSG00000025875	Tspan17	-0.0575655	3.63827	-0.707521	0.484493	0.9644	-4.98131
ENSG00000048162	NOP16	ENSMUSG00000025869	Nop16	0.00913832	3.98764	0.156746	0.876455	0.991577	-5.17249
ENSG00000048342	CC2D2A	ENSMUSG00000039765	Cc2d2a	-0.00446013	5.89937	-0.0889554	0.929686	0.995357	-5.40619
ENSG00000048392	RRM2B	ENSMUSG00000022292	Rrm2b	-0.0255513	5.95825	-0.447297	0.65775	0.975096	-5.33021
ENSG00000048405	ZNF800	ENSMUSG00000039841	Zfp800	0.0064471	5.46167	0.134457	0.893904	0.994741	-5.37237
ENSG00000048471	SNX29	ENSMUSG00000071669	Snx29	-0.0284221	4.59278	-0.471225	0.640757	0.972775	-5.17332
ENSG00000048540	LMO3	ENSMUSG00000030226	Lmo3	0.0698962	6.79537	0.621036	0.539086	0.970155	-5.28532
ENSG00000048544	MRPS10	ENSMUSG00000034729	Mrps10	0.102854	5.10024	2.57342	0.0150399	0.964362	-2.99098
ENSG00000048649	RSF1	ENSMUSG00000035623	Rsf1	0.00937962	7.92669	0.357569	0.723073	0.978398	-5.40846
ENSG00000048707	VPS13D	ENSMUSG00000020220	Vps13d	-0.0123937	8.60892	-0.475149	0.63799	0.972775	-5.36924
ENSG00000048740	CELF2	ENSMUSG00000002107	Celf2	-0.00185692	9.07869	-0.0505964	0.95997	0.99802	-5.46351
ENSG00000048828	FAM120A	ENSMUSG00000038014	Fam120a	0.00339637	7.17054	0.114808	0.909332	0.995357	-5.45013
ENSG00000048991	R3HDM1	ENSMUSG00000056211	R3hdm1	-0.11684	9.55945	-2.18235	0.036731	0.964362	-3.60316
ENSG00000049089	COL9A2	ENSMUSG00000028626	Col9a2	0.0588647	2.26821	0.428853	0.670976	0.976121	-4.91801
ENSG00000049130	KITLG	ENSMUSG00000019966	Kitl	0.0983505	6.30051	1.29728	0.204043	0.964362	-4.74734
ENSG00000049167	ERCC8	ENSMUSG00000021694	Ercc8	0.062256	4.27677	1.55942	0.128982	0.964362	-4.37287
ENSG00000049192	ADAMTS6	ENSMUSG00000046169	Adamts6	0.0632013	4.07351	0.587722	0.560948	0.972534	-5.0712
ENSG00000049239	H6PD	ENSMUSG00000028980	H6pd	-0.0200809	3.72496	-0.274982	0.785143	0.985456	-5.15281
ENSG00000049245	VAMP3	ENSMUSG00000028955	Vamp3	0.0408197	4.51684	0.535619	0.596019	0.972775	-5.1561
ENSG00000049246	PER3	ENSMUSG00000028957	Per3	0.065956	6.24798	1.08677	0.28546	0.964362	-4.95016
ENSG00000049323	LTBP1	ENSMUSG00000001870	Ltbp1	0.0290848	4.83557	0.463823	0.645994	0.973044	-5.22368
ENSG00000049449	RCN1	ENSMUSG00000005973	Rcn1	0.0280053	4.91353	0.393633	0.696528	0.977706	-5.25667
ENSG00000049540	ELN	ENSMUSG00000029675	Eln	-0.0848836	2.14477	-0.593206	0.557319	0.972044	-4.84474
ENSG00000049541	RFC2	ENSMUSG00000023104	Rfc2	0.0703277	4.82238	1.69433	0.100162	0.964362	-4.24128
ENSG00000049618	ARID1B	ENSMUSG00000069729	Arid1b	0.00455427	6.85809	0.0872045	0.931066	0.995357	-5.44989
ENSG00000049656	CLPTM1L	ENSMUSG00000021610	Clptm1l	-0.0199476	5.96007	-0.48715	0.629557	0.972775	-5.32232
ENSG00000049759	NEDD4L	ENSMUSG00000024589	Nedd4l	0.007938	7.74967	0.105838	0.916388	0.995357	-5.45669
ENSG00000049769	PPP1R3F	ENSMUSG00000039556	Ppp1r3f	0.0148693	2.79853	0.209491	0.835427	0.988456	-5.01668
ENSG00000049860	HEXB	ENSMUSG00000021665	Hexb	-0.0164343	6.23036	-0.431141	0.66933	0.975754	-5.35309
ENSG00000049883	PTCD2	ENSMUSG00000021650	Ptcd2	-0.0105304	5.36212	-0.279193	0.781939	0.985211	-5.33537
ENSG00000050030	NEXMIF	ENSMUSG00000046449	C77370	0.012777	7.6758	0.338574	0.737198	0.978398	-5.4122
ENSG00000050130	JKAMP	ENSMUSG00000005078	Jkamp	-0.0621643	4.92278	-1.63938	0.111177	0.964362	-4.31159
ENSG00000050165	DKK3	ENSMUSG00000030772	Dkk3	-0.101418	8.6737	-0.844282	0.404938	0.964362	-5.16576
ENSG00000050327	ARHGEF5	ENSMUSG00000033542	Arhgef5	-0.00793189	2.52494	-0.07513	0.940591	0.995575	-4.96124
ENSG00000050344	NFE2L3	ENSMUSG00000029832	Nfe2l3	-0.166496	2.724	-1.1712	0.250386	0.964362	-4.61627
ENSG00000050393	MCUR1	ENSMUSG00000021371	Mcur1	-0.0441836	4.06316	-0.943063	0.352893	0.964362	-4.88164
ENSG00000050405	LIMA1	ENSMUSG00000023022	Lima1	0.0748644	4.56354	0.820178	0.418336	0.964362	-5.01553
ENSG00000050426	LETMD1	ENSMUSG00000037353	Letmd1	-0.0129024	4.86176	-0.295787	0.769352	0.983377	-5.28562
ENSG00000050438	SLC4A8	ENSMUSG00000023032	Slc4a8	-0.0309707	7.21045	-0.490342	0.627322	0.972775	-5.3562
ENSG00000050555	LAMC3	ENSMUSG00000026840	Lamc3	0.117244	3.05019	1.20234	0.238276	0.964362	-4.61551
ENSG00000050628	PTGER3	ENSMUSG00000040016	Ptger3	-0.0039609	3.04198	-0.0411252	0.967458	0.998467	-5.04894
ENSG00000050748	MAPK9	ENSMUSG00000020366	Mapk9	-0.103939	7.70368	-2.36438	0.0244595	0.964362	-3.31003
ENSG00000050767	COL23A1	ENSMUSG00000063564	Col23a1	0.216386	3.6124	0.835419	0.409833	0.964362	-4.86557
ENSG00000050820	BCAR1	ENSMUSG00000031955	Bcar1	0.0343761	4.60193	0.498619	0.621544	0.972775	-5.19039
ENSG00000051009	FHIP1B	ENSMUSG00000044465	Fam160a2	-0.0456722	7.47401	-1.03748	0.307484	0.964362	-5.01196
ENSG00000051108	HERPUD1	ENSMUSG00000031770	Herpud1	0.069317	5.05824	1.13478	0.265108	0.964362	-4.83182
ENSG00000051128	HOMER3	ENSMUSG00000003573	Homer3	0.238129	0.941225	1.70049	0.0989861	0.964362	-4.34231
ENSG00000051180	RAD51	ENSMUSG00000027323	Rad51	0.0207517	1.13021	0.137341	0.891643	0.994364	-4.81913
ENSG00000051341	POLQ	ENSMUSG00000034206	Polq	0.0307581	3.86688	0.322053	0.74956	0.980659	-5.13653
ENSG00000051382	PIK3CB	ENSMUSG00000032462	Pik3cb	0.0131153	4.96838	0.2291	0.820286	0.987631	-5.31372
ENSG00000051523	CYBA	ENSMUSG00000006519	Cyba	0.201994	0.769858	1.15992	0.254878	0.964362	-4.57291
ENSG00000051596	THOC3	ENSMUSG00000025872	Thoc3	-0.0489665	4.53896	-0.972286	0.338385	0.964362	-4.92071
ENSG00000051620	HEBP2	ENSMUSG00000019853	Hebp2	0.195723	1.63076	1.5059	0.142149	0.964362	-4.41759
ENSG00000051825	MPHOSPH9	ENSMUSG00000038126	Mphosph9	-0.000306791	6.15566	-0.00590527	0.995326	0.999315	-5.4312
ENSG00000052126	PLEKHA5	ENSMUSG00000030231	Plekha5	0.0257989	7.17077	0.461841	0.647399	0.973044	-5.36674
ENSG00000052723	SIKE1	ENSMUSG00000027854	Sike1	0.0668165	6.00535	1.38908	0.174641	0.964362	-4.64376
ENSG00000052749	RRP12	ENSMUSG00000035049	Rrp12	-0.0184067	5.43274	-0.328736	0.744551	0.979689	-5.33744
ENSG00000052795	FNIP2	ENSMUSG00000061175	Fnip2	0.0059599	5.35565	0.15478	0.877992	0.991577	-5.36811
ENSG00000052802	MSMO1	ENSMUSG00000031604	Msmo1	-0.0416988	6.99414	-0.571862	0.571512	0.972775	-5.31414
ENSG00000052841	TTC17	ENSMUSG00000027194	Ttc17	0.0408124	6.10387	1.3987	0.171762	0.964362	-4.6391
ENSG00000052850	ALX4	ENSMUSG00000040310	Alx4	0.189921	1.04212	0.75803	0.45412	0.964362	-4.70578
ENSG00000053108	FSTL4	ENSMUSG00000036264	Fstl4	-0.0688701	4.61386	-0.667462	0.509383	0.968953	-5.1417
ENSG00000053254	FOXN3	ENSMUSG00000033713	Foxn3	0.0276997	5.01284	0.484738	0.631247	0.972775	-5.23348
ENSG00000053328	METTL24	ENSMUSG00000045555	Mettl24	-0.195181	1.00954	-1.13694	0.264219	0.964362	-4.58578
ENSG00000053372	MRTO4	ENSMUSG00000028741	Mrto4	0.0830513	3.75616	1.36892	0.180798	0.964362	-4.53242
ENSG00000053501	USE1	ENSMUSG00000002395	Use1	0.0383202	5.03137	0.763744	0.450756	0.964362	-5.0892
ENSG00000053702	NRIP2	ENSMUSG00000001520	Nrip2	0.17917	3.05929	1.95465	0.0596339	0.964362	-3.96234
ENSG00000053747	LAMA3	ENSMUSG00000024421	Lama3	0.193883	5.27835	1.11353	0.273986	0.964362	-4.85897
ENSG00000053770	AP5M1	ENSMUSG00000036291	Ap5m1	-0.0331753	5.2288	-0.712457	0.481475	0.964362	-5.16254
ENSG00000053900	ANAPC4	ENSMUSG00000029176	Anapc4	-0.0253158	6.43971	-0.813714	0.421975	0.964362	-5.165
ENSG00000053918	KCNQ1	ENSMUSG00000009545	Kcnq1	0.0271407	0.0229679	0.113111	0.910667	0.995357	-4.73011
ENSG00000054116	TRAPPC3	ENSMUSG00000028847	Trappc3	-0.0351985	5.54338	-0.840165	0.407207	0.964362	-5.0988
ENSG00000054118	THRAP3	ENSMUSG00000043962	Thrap3	-0.00222347	6.28491	-0.0630924	0.950095	0.995896	-5.42948
ENSG00000054148	PHPT1	ENSMUSG00000036504	Phpt1	0.0223175	2.46391	0.218367	0.828565	0.988209	-4.96762
ENSG00000054179	ENTPD2	ENSMUSG00000015085	Entpd2	0.027031	1.47693	0.21468	0.831413	0.988209	-4.81832
ENSG00000054219	LY75	ENSMUSG00000026980	Ly75	-0.0294762	2.18282	-0.300733	0.765613	0.983377	-4.8878
ENSG00000054267	ARID4B	ENSMUSG00000039219	Arid4b	0.00119691	7.38659	0.0298004	0.976416	0.998513	-5.45881
ENSG00000054277	OPN3	ENSMUSG00000026525	Opn3	-0.176714	2.61303	-1.6375	0.111572	0.964362	-4.27575
ENSG00000054282	SDCCAG8	ENSMUSG00000026504	Sdccag8	0.0363815	6.00311	0.887168	0.381775	0.964362	-5.09404
ENSG00000054356	PTPRN	ENSMUSG00000026204	Ptprn	-0.0786153	7.47632	-1.08333	0.286963	0.964362	-4.97251
ENSG00000054392	HHAT	ENSMUSG00000037375	Hhat	0.132411	1.63679	0.989714	0.329926	0.964362	-4.66633
ENSG00000054523	KIF1B	ENSMUSG00000063077	Kif1b	-0.0969766	10.4237	-1.52728	0.136764	0.964362	-4.5091
ENSG00000054598	FOXC1	ENSMUSG00000050295	Foxc1	0.0542163	3.08739	0.567912	0.574158	0.972775	-4.96441
ENSG00000054611	TBC1D22A	ENSMUSG00000051864	Tbc1d22a	0.012736	5.31878	0.208965	0.835834	0.988456	-5.36161
ENSG00000054654	SYNE2	ENSMUSG00000063450	Syne2	0.0249194	6.93314	0.26257	0.794608	0.987319	-5.42094
ENSG00000054690	PLEKHH1	ENSMUSG00000060716	Plekhh1	-0.0349274	4.78119	-0.231328	0.81857	0.987631	-5.24964
ENSG00000054793	ATP9A	ENSMUSG00000027546	Atp9a	-0.0349022	8.21767	-0.628962	0.533951	0.968965	-5.29731
ENSG00000054803	CBLN4	ENSMUSG00000067578	Cbln4	0.0780624	2.96387	0.468599	0.642613	0.973044	-5.00799
ENSG00000054965	FAM168A	ENSMUSG00000029461	Fam168a	-0.128594	8.00188	-1.79218	0.0828054	0.964362	-4.17501
ENSG00000054967	RELT	ENSMUSG00000008318	Relt	-0.158984	2.84343	-1.97133	0.0576089	0.964362	-3.93802
ENSG00000054983	GALC	ENSMUSG00000021003	Galc	0.0208247	4.8292	0.445066	0.659344	0.975399	-5.23604
ENSG00000055044	NOP58	ENSMUSG00000026020	Nop58	0.0145432	6.7067	0.442034	0.661513	0.975657	-5.36587
ENSG00000055070	SZRD1	ENSMUSG00000040842	Szrd1	0.0622226	4.27003	0.92056	0.364342	0.964362	-4.92299
ENSG00000055118	KCNH2	ENSMUSG00000038319	Kcnh2	0.0951221	4.52817	0.90096	0.37451	0.964362	-4.9684
ENSG00000055130	CUL1	ENSMUSG00000029686	Cul1	-0.0509518	7.55447	-1.68626	0.101721	0.964362	-4.31386
ENSG00000055147	FAM114A2	ENSMUSG00000020523	Fam114a2	-0.018886	5.06884	-0.319673	0.751346	0.980659	-5.27304
ENSG00000055163	CYFIP2	ENSMUSG00000020340	Cyfip2	-0.101451	9.53972	-1.05368	0.300121	0.964362	-5.00021
ENSG00000055208	TAB2	ENSMUSG00000015755	Tab2	0.0281277	5.71607	0.530693	0.599388	0.972775	-5.29542
ENSG00000055211	GINM1	ENSMUSG00000040006	Ginm1	-0.0323788	4.7432	-0.568758	0.573591	0.972775	-5.16126
ENSG00000055332	EIF2AK2	ENSMUSG00000024079	Eif2ak2	-0.0921018	3.8296	-1.4577	0.154915	0.964362	-4.44958
ENSG00000055483	USP36	ENSMUSG00000033909	Usp36	0.0407361	5.11121	0.932414	0.358281	0.964362	-5.00806
ENSG00000055609	KMT2C	ENSMUSG00000038056	Kmt2c	0.013305	8.55798	0.338813	0.73702	0.978398	-5.41617
ENSG00000055813	CCDC85A	ENSMUSG00000032878	Ccdc85a	-0.0523808	6.86038	-1.11608	0.272907	0.964362	-4.9376
ENSG00000055917	PUM2	ENSMUSG00000020594	Pum2	-0.0051712	7.93013	-0.106026	0.916241	0.995357	-5.45813
ENSG00000055950	MRPL43	ENSMUSG00000025208	Mrpl43	-0.0187445	4.20288	-0.34286	0.734002	0.978398	-5.18573
ENSG00000056050	HPF1	ENSMUSG00000038005	Hpf1	0.00714826	5.53704	0.169908	0.86618	0.991101	-5.37729
ENSG00000056097	ZFR	ENSMUSG00000022201	Zfr	-0.0707995	8.78461	-1.61721	0.115899	0.964362	-4.40421
ENSG00000056277	ZNF280C	ENSMUSG00000036916	Zfp280c	-0.0293941	5.79235	-0.646024	0.522986	0.968965	-5.23702
ENSG00000056291	NPFFR2	ENSMUSG00000035528	Npffr2	1.41508	-0.192115	1.17299	0.249677	0.964362	-4.57086
ENSG00000056487	PHF21B	ENSMUSG00000016624	Phf21b	0.105392	3.52497	1.44642	0.15803	0.964362	-4.45536
ENSG00000056558	TRAF1	ENSMUSG00000026875	Traf1	0.297601	0.0294568	0.936654	0.356129	0.964362	-4.62264
ENSG00000056586	RC3H2	ENSMUSG00000075376	Rc3h2	-0.0302932	8.5449	-0.972285	0.338385	0.964362	-5.06975
ENSG00000056736	IL17RB	ENSMUSG00000015966	Il17rb	-0.0681224	0.0842375	-0.35502	0.724963	0.978398	-4.72293
ENSG00000056972	TRAF3IP2	ENSMUSG00000019842	Traf3ip2	-0.174061	0.455499	-0.614404	0.543402	0.970254	-4.69873
ENSG00000057019	DCBLD2	ENSMUSG00000035107	Dcbld2	-0.00230619	6.02018	-0.0684364	0.945875	0.995575	-5.42093
ENSG00000057252	SOAT1	ENSMUSG00000026600	Soat1	0.0565366	5.78326	1.23078	0.227602	0.964362	-4.77094
ENSG00000057294	PKP2	ENSMUSG00000041957	Pkp2	0.137407	3.00698	0.902488	0.373711	0.964362	-4.79785
ENSG00000057468	MSH4	ENSMUSG00000005493	Msh4	-0.00113558	0.440425	-0.00948704	0.992491	0.999315	-4.75981
ENSG00000057608	GDI2	ENSMUSG00000021218	Gdi2	-0.0818962	7.81847	-1.79509	0.0823301	0.964362	-4.17065
ENSG00000057657	PRDM1	ENSMUSG00000038151	Prdm1	0.350914	1.58356	1.13934	0.263233	0.964362	-4.59312
ENSG00000057663	ATG5	ENSMUSG00000038160	Atg5	-0.0619562	4.8484	-1.38432	0.176081	0.964362	-4.58557
ENSG00000057704	TMCC3	ENSMUSG00000020023	Tmcc3	0.130185	5.1544	1.19952	0.239353	0.964362	-4.77724
ENSG00000057757	PITHD1	ENSMUSG00000028669	Pithd1	-0.0446812	5.6634	-0.859378	0.396686	0.964362	-5.09457
ENSG00000057935	MTA3	ENSMUSG00000055817	Mta3	-0.0625054	5.61566	-0.811032	0.42349	0.964362	-5.11621
ENSG00000058056	USP13	ENSMUSG00000056900	Usp13	0.0101142	6.12494	0.310314	0.758385	0.982641	-5.38965
ENSG00000058063	ATP11B	ENSMUSG00000037400	Atp11b	-0.0915878	7.5424	-1.68582	0.101805	0.964362	-4.31462
ENSG00000058085	LAMC2	ENSMUSG00000026479	Lamc2	-0.073345	4.09831	-0.754442	0.45624	0.964362	-4.99479
ENSG00000058091	CDK14	ENSMUSG00000028926	Cdk14	-0.0134339	8.66527	-0.360434	0.720951	0.978398	-5.40984
ENSG00000058262	SEC61A1	ENSMUSG00000030082	Sec61a1	0.0136199	5.62242	0.302295	0.764433	0.983377	-5.3593
ENSG00000058272	PPP1R12A	ENSMUSG00000019907	Ppp1r12a	-0.0471815	8.25294	-1.34776	0.187438	0.964362	-4.71689
ENSG00000058335	RASGRF1	ENSMUSG00000032356	Rasgrf1	0.00167038	8.61017	0.045272	0.964179	0.998284	-5.46411
ENSG00000058404	CAMK2B	ENSMUSG00000057897	Camk2b	0.0221012	9.08093	0.588326	0.560548	0.97222	-5.31841
ENSG00000058453	CROCC	ENSMUSG00000040860	Crocc	0.0288334	6.06325	0.41944	0.677768	0.976121	-5.30074
ENSG00000058600	POLR3E	ENSMUSG00000030880	Polr3e	0.00106474	5.44608	0.0304799	0.975878	0.998513	-5.38381
ENSG00000058668	ATP2B4	ENSMUSG00000026463	Atp2b4	0.00598015	8.88181	0.0822445	0.934978	0.995357	-5.46211
ENSG00000058673	ZC3H11A	ENSMUSG00000102976	Zc3h11a	0.0704144	4.6522	1.38219	0.176727	0.964362	-4.5734
ENSG00000058799	YIPF1	ENSMUSG00000057375	Yipf1	0.00670701	4.53944	0.117066	0.907558	0.995357	-5.2553
ENSG00000058804	NDC1	ENSMUSG00000028614	Ndc1	0.0458645	4.46876	1.1626	0.253808	0.964362	-4.76096
ENSG00000058866	DGKG	ENSMUSG00000022861	Dgkg	0.125855	6.26234	1.67513	0.103903	0.964362	-4.31177
ENSG00000059122	FLYWCH1	ENSMUSG00000040097	Flywch1	-0.0022794	7.28419	-0.0365039	0.971113	0.998467	-5.45775
ENSG00000059145	UNKL	ENSMUSG00000015127	Unkl	0.0670529	3.79584	1.06641	0.29442	0.964362	-4.75383
ENSG00000059377	TBXAS1	ENSMUSG00000029925	Tbxas1	0.158378	2.20602	1.41775	0.166172	0.964362	-4.44696
ENSG00000059378	PARP12	ENSMUSG00000038507	Parp12	0.113718	3.47487	1.21277	0.23432	0.964362	-4.6319
ENSG00000059573	ALDH18A1	ENSMUSG00000025007	Aldh18a1	0.0354682	4.68471	0.749357	0.459254	0.964362	-5.06919
ENSG00000059588	TARBP1	ENSMUSG00000090290	Tarbp1	0.114038	3.54169	1.32498	0.194799	0.964362	-4.5536
ENSG00000059691	GATB	ENSMUSG00000028085	Gatb	0.0281686	4.52838	0.550693	0.585765	0.972775	-5.14735
ENSG00000059728	MXD1	ENSMUSG00000001156	Mxd1	0.0400322	5.22277	0.9376	0.35565	0.964362	-5.00126
ENSG00000059758	CDK17	ENSMUSG00000020015	Cdk17	-0.0622894	8.1535	-1.45887	0.154594	0.964362	-4.59307
ENSG00000059915	PSD	ENSMUSG00000037126	Psd	-0.0274326	7.70419	-0.439493	0.663333	0.975657	-5.37989
ENSG00000060069	CTDP1	ENSMUSG00000033323	Ctdp1	0.0559927	5.13468	1.18382	0.245423	0.964362	-4.80331
ENSG00000060138	YBX3	ENSMUSG00000030189	Ybx3	-0.0115916	5.12243	-0.301799	0.764808	0.983377	-5.30133
ENSG00000060237	WNK1	ENSMUSG00000045962	Wnk1	-0.0317393	8.37478	-0.851871	0.400776	0.964362	-5.15982
ENSG00000060339	CCAR1	ENSMUSG00000020074	Ccar1	0.0394192	6.66621	0.78747	0.436947	0.964362	-5.18635
ENSG00000060491	OGFR	ENSMUSG00000049401	Ogfr	0.066351	5.0268	1.08812	0.284876	0.964362	-4.86569
ENSG00000060558	GNA15	ENSMUSG00000034792	Gna15	0.104143	0.847218	0.884115	0.383395	0.964362	-4.65804
ENSG00000060566	CREB3L3	ENSMUSG00000035041	Creb3l3	-0.224659	-0.162143	-0.911042	0.369257	0.964362	-4.62913
ENSG00000060642	PIGV	ENSMUSG00000043257	Pigv	-0.00580835	2.44322	-0.0580878	0.954049	0.99632	-4.94188
ENSG00000060656	PTPRU	ENSMUSG00000028909	Ptpru	0.0212825	5.27891	0.260713	0.796026	0.987491	-5.32744
ENSG00000060688	SNRNP40	ENSMUSG00000074088	Snrnp40	0.029249	4.14252	0.563582	0.577067	0.972775	-5.09932
ENSG00000060709	RIMBP2	ENSMUSG00000029420	Rimbp2	-0.0443843	7.23298	-0.49835	0.621732	0.972775	-5.35295
ENSG00000060718	COL11A1	ENSMUSG00000027966	Col11a1	0.112552	4.34028	0.908753	0.370445	0.964362	-4.9423
ENSG00000060749	QSER1	ENSMUSG00000074994	Qser1	0.0290719	5.66408	0.501986	0.619201	0.972775	-5.29833
ENSG00000060762	MPC1	ENSMUSG00000023861	Mpc1	0.0470628	4.10056	0.688911	0.495969	0.966524	-5.00446
ENSG00000060971	ACAA1	ENSMUSG00000036138	Acaa1a	-0.0479365	4.11386	-0.638074	0.528081	0.968965	-4.99366
ENSG00000060982	BCAT1	ENSMUSG00000030268	Bcat1	0.0134362	7.02298	0.16487	0.87011	0.991577	-5.4432
ENSG00000061273	HDAC7	ENSMUSG00000022475	Hdac7	0.082644	3.31548	1.08131	0.287845	0.964362	-4.71644
ENSG00000061337	LZTS1	ENSMUSG00000036306	Lzts1	0.00164357	7.4696	0.0327095	0.974115	0.998513	-5.45831
ENSG00000061656	SPAG4	ENSMUSG00000038180	Spag4	-0.115461	2.0035	-1.42276	0.164727	0.964362	-4.44376
ENSG00000061676	NCKAP1	ENSMUSG00000027002	Nckap1	-0.112901	9.37667	-1.75711	0.088707	0.964362	-4.22243
ENSG00000061794	MRPS35	ENSMUSG00000040112	Mrps35	0.0351688	4.98171	0.98602	0.331707	0.964362	-4.95541
ENSG00000061918	GUCY1B1	ENSMUSG00000028005	Gucy1b3	-0.0506697	7.92815	-1.29933	0.203348	0.964362	-4.76736
ENSG00000061936	SFSWAP	ENSMUSG00000029439	Sfswap	0.0176059	6.69635	0.620435	0.539476	0.970155	-5.28656
ENSG00000061938	TNK2	ENSMUSG00000022791	Tnk2	-0.0187586	6.827	-0.346005	0.731661	0.978398	-5.40274
ENSG00000061987	MON2	ENSMUSG00000034602	Mon2	0.00200856	7.19618	0.0714035	0.943532	0.995575	-5.4546
ENSG00000062194	GPBP1	ENSMUSG00000032745	Gpbp1	-0.0323265	7.3896	-1.00868	0.320885	0.964362	-5.03504
ENSG00000062282	DGAT2	ENSMUSG00000030747	Dgat2	0.0223083	4.84211	0.288287	0.775034	0.983991	-5.26907
ENSG00000062370	ZNF112	ENSMUSG00000052675	Zfp112	0.00583184	4.81693	0.124829	0.90146	0.995357	-5.31273
ENSG00000062485	CS	ENSMUSG00000046934	Csl	-0.117158	2.68816	-0.755531	0.455595	0.964362	-4.86828
ENSG00000062485	CS	ENSMUSG00000005683	Cs	-0.046247	7.26887	-1.04778	0.302788	0.964362	-5.00186
ENSG00000062524	LTK	ENSMUSG00000027297	Ltk	-0.00763827	2.44829	-0.0588956	0.953411	0.99632	-4.95084
ENSG00000062582	MRPS24	ENSMUSG00000020477	Mrps24	0.017665	3.63887	0.331403	0.742556	0.979265	-5.10392
ENSG00000062598	ELMO2	ENSMUSG00000017670	Elmo2	-0.06771	6.85375	-1.24897	0.220964	0.964362	-4.81082
ENSG00000062650	WAPL	ENSMUSG00000041408	Wapl	-0.0382766	7.42419	-1.29647	0.204321	0.964362	-4.76773
ENSG00000062716	VMP1	ENSMUSG00000018171	Vmp1	-0.100492	6.70712	-1.79824	0.0818193	0.964362	-4.16063
ENSG00000062725	APPBP2	ENSMUSG00000018481	Appbp2	-0.0717786	7.46735	-1.77992	0.0848298	0.964362	-4.19013
ENSG00000062822	POLD1	ENSMUSG00000038644	Pold1	0.0483709	1.92903	0.429628	0.670418	0.976121	-4.84932
ENSG00000063015	SEZ6	ENSMUSG00000000632	Sez6	-0.0566818	7.34299	-0.427769	0.671757	0.976121	-5.3811
ENSG00000063046	EIF4B	ENSMUSG00000058655	Eif4b	-0.00560223	7.95807	-0.190118	0.850448	0.989074	-5.44769
ENSG00000063169	BICRA	ENSMUSG00000070808	Bicra	0.0987918	2.73085	1.12627	0.268638	0.964362	-4.66047
ENSG00000063176	SPHK2	ENSMUSG00000057342	Sphk2	-0.0332181	3.77594	-0.493427	0.625165	0.972775	-5.08068
ENSG00000063177	RPL18	ENSMUSG00000059070	Rpl18	0.0818532	1.99346	0.779848	0.441355	0.964362	-4.76374
ENSG00000063180	CA11	ENSMUSG00000003273	Car11	0.0586837	5.7704	0.865139	0.393565	0.964362	-5.10024
ENSG00000063241	ISOC2	ENSMUSG00000052605	Isoc2b	-0.120487	2.23758	-1.46002	0.15428	0.964362	-4.41754
ENSG00000063241	ISOC2	ENSMUSG00000086784	Isoc2a	0.0299489	2.59811	0.535063	0.596399	0.972775	-4.91625
ENSG00000063244	U2AF2	ENSMUSG00000030435	U2af2	-0.0649681	5.22592	-1.30321	0.202038	0.964362	-4.69535
ENSG00000063245	EPN1	ENSMUSG00000035203	Epn1	-0.0232544	6.53866	-0.420418	0.677061	0.976121	-5.37029
ENSG00000063322	MED29	ENSMUSG00000003444	Med29	0.222137	2.18123	1.43644	0.160828	0.964362	-4.43533
ENSG00000063438	AHRR	ENSMUSG00000021575	Ahrr	-0.0757195	1.45914	-0.49776	0.622143	0.972775	-4.80219
ENSG00000063601	MTMR1	ENSMUSG00000015214	Mtmr1	0.00810774	6.2784	0.204756	0.839093	0.988456	-5.41481
ENSG00000063660	GPC1	ENSMUSG00000034220	Gpc1	-0.0191778	5.87564	-0.289876	0.773828	0.983991	-5.38354
ENSG00000063761	ADCK1	ENSMUSG00000021044	Adck1	0.0016748	5.02355	0.0426645	0.966241	0.998284	-5.34451
ENSG00000063854	HAGH	ENSMUSG00000024158	Hagh	-0.0219359	5.21302	-0.340588	0.735696	0.978398	-5.31851
ENSG00000063978	RNF4	ENSMUSG00000029110	Rnf4	0.0124507	6.39686	0.366996	0.716099	0.978398	-5.38213
ENSG00000064012	CASP8	ENSMUSG00000026029	Casp8	-0.0260607	2.49094	-0.262648	0.794548	0.987319	-4.95481
ENSG00000064042	LIMCH1	ENSMUSG00000037736	Limch1	0.012588	7.65541	0.162068	0.872297	0.991577	-5.4489
ENSG00000064102	INTS13	ENSMUSG00000040250	Ints13	0.0119901	6.07981	0.314771	0.75503	0.98227	-5.38092
ENSG00000064115	TM7SF3	ENSMUSG00000040234	Tm7sf3	0.0180777	5.42091	0.253073	0.801872	0.987583	-5.36358
ENSG00000064199	SPA17	ENSMUSG00000001948	Spa17	0.173736	1.61841	1.1765	0.248293	0.964362	-4.57419
ENSG00000064225	ST3GAL6	ENSMUSG00000022747	St3gal6	-0.0413261	4.53222	-0.909487	0.370064	0.964362	-4.94979
ENSG00000064270	ATP2C2	ENSMUSG00000034112	Atp2c2	-0.122277	0.355164	-0.601971	0.551543	0.970254	-4.6934
ENSG00000064309	CDON	ENSMUSG00000038119	Cdon	-0.074352	4.5063	-1.22485	0.229797	0.964362	-4.71803
ENSG00000064313	TAF2	ENSMUSG00000037343	Taf2	-0.014032	6.01892	-0.488335	0.628726	0.972775	-5.32281
ENSG00000064393	HIPK2	ENSMUSG00000061436	Hipk2	0.00117053	5.8809	0.0222191	0.982415	0.998971	-5.40967
ENSG00000064419	TNPO3	ENSMUSG00000012535	Tnpo3	0.00537869	7.01922	0.207596	0.836894	0.988456	-5.43574
ENSG00000064490	RFXANK	ENSMUSG00000036120	Rfxank	0.113917	3.25868	1.76974	0.0865428	0.964362	-4.14199
ENSG00000064545	TMEM161A	ENSMUSG00000002342	Tmem161a	0.0669915	3.85979	0.980489	0.334386	0.964362	-4.84684
ENSG00000064601	CTSA	ENSMUSG00000017760	Ctsa	0.00406524	5.88779	0.114747	0.909381	0.995357	-5.40974
ENSG00000064607	SUGP2	ENSMUSG00000036054	Sugp2	0.0102442	6.53419	0.348257	0.729986	0.978398	-5.39485
ENSG00000064651	SLC12A2	ENSMUSG00000024597	Slc12a2	-0.00274543	6.94564	-0.0395376	0.968714	0.998467	-5.44982
ENSG00000064652	SNX24	ENSMUSG00000024535	Snx24	-0.00624324	3.55577	-0.10201	0.919401	0.995357	-5.13087
ENSG00000064655	EYA2	ENSMUSG00000017897	Eya2	0.460735	1.66617	1.34943	0.186908	0.964362	-4.48982
ENSG00000064666	CNN2	ENSMUSG00000004665	Cnn2	0.109052	2.05582	1.02151	0.314868	0.964362	-4.6715
ENSG00000064687	ABCA7	ENSMUSG00000035722	Abca7	0.0449129	4.69663	0.773638	0.444966	0.964362	-5.07214
ENSG00000064692	SNCAIP	ENSMUSG00000024534	Sncaip	0.282102	2.28539	1.35046	0.18658	0.964362	-4.49085
ENSG00000064703	DDX20	ENSMUSG00000027905	Ddx20	0.128949	4.74814	2.77055	0.00934453	0.964362	-2.70213
ENSG00000064726	BTBD1	ENSMUSG00000025103	Btbd1	-0.00890677	6.80804	-0.17074	0.865531	0.990896	-5.4374
ENSG00000064763	FAR2	ENSMUSG00000030303	Far2	-0.0408002	5.69044	-0.902321	0.373798	0.964362	-5.0705
ENSG00000064787	BCAS1	ENSMUSG00000013523	Bcas1	0.0148898	6.71197	0.104716	0.917271	0.995357	-5.43493
ENSG00000064932	SBNO2	ENSMUSG00000035673	Sbno2	0.139423	3.52033	2.12836	0.0413063	0.964362	-3.7286
ENSG00000064933	PMS1	ENSMUSG00000026098	Pms1	0.0593047	5.4712	1.09528	0.281777	0.964362	-4.89724
ENSG00000064961	HMG20B	ENSMUSG00000020232	Hmg20b	-0.0273099	3.01254	-0.399258	0.692422	0.977486	-4.99291
ENSG00000064989	CALCRL	ENSMUSG00000059588	Calcrl	-0.0364601	4.00348	-0.593553	0.557089	0.972044	-5.07101
ENSG00000064995	TAF11	ENSMUSG00000024218	Taf11	0.020571	4.81532	0.527044	0.60189	0.972775	-5.19445
ENSG00000064999	ANKS1A	ENSMUSG00000024219	Anks1	0.103752	4.6438	2.11659	0.0423685	0.964362	-3.69467
ENSG00000065000	AP3D1	ENSMUSG00000020198	Ap3d1	-0.0242701	7.82809	-0.70311	0.4872	0.9644	-5.25404
ENSG00000065029	ZNF76	ENSMUSG00000024220	Zfp523	0.00667176	6.02581	0.170871	0.865428	0.990896	-5.4103
ENSG00000065054	SLC9A3R2	ENSMUSG00000002504	Slc9a3r2	0.132265	4.46433	1.75403	0.0892432	0.964362	-4.15821
ENSG00000065057	NTHL1	ENSMUSG00000041429	Nthl1	0.166496	1.51283	1.53488	0.134892	0.964362	-4.39152
ENSG00000065060	UHRF1BP1	ENSMUSG00000039512	Uhrf1bp1	0.0185875	5.38106	0.451414	0.654813	0.974634	-5.30444
ENSG00000065135	GNAI3	ENSMUSG00000000001	Gnai3	0.0207673	5.68885	0.318819	0.751988	0.980939	-5.35768
ENSG00000065150	IPO5	ENSMUSG00000030662	Ipo5	-0.0414088	7.47799	-0.83249	0.411458	0.964362	-5.16918
ENSG00000065154	OAT	ENSMUSG00000030934	Oat	-0.0080065	6.08389	-0.181107	0.857455	0.989716	-5.41017
ENSG00000065183	WDR3	ENSMUSG00000033285	Wdr3	0.0547323	5.83756	1.57317	0.125764	0.964362	-4.43082
ENSG00000065243	PKN2	ENSMUSG00000004591	Pkn2	0.00810005	6.70046	0.246495	0.806913	0.987583	-5.41993
ENSG00000065268	WDR18	ENSMUSG00000035754	Wdr18	0.00175897	4.80641	0.0352609	0.972096	0.998467	-5.31073
ENSG00000065308	TRAM2	ENSMUSG00000041779	Tram2	0.562687	-0.0342071	3.93383	0.000435214	0.964362	-3.46316
ENSG00000065320	NTN1	ENSMUSG00000020902	Ntn1	0.0478662	2.73106	0.441798	0.661682	0.975657	-4.96208
ENSG00000065325	GLP2R	ENSMUSG00000049928	Glp2r	-0.270311	1.18516	-1.07465	0.290769	0.964362	-4.59706
ENSG00000065328	MCM10	ENSMUSG00000026669	Mcm10	0.0428489	1.68367	0.443747	0.660287	0.975612	-4.82892
ENSG00000065357	DGKA	ENSMUSG00000025357	Dgka	0.116434	3.95013	1.73641	0.0923563	0.964362	-4.171
ENSG00000065361	ERBB3	ENSMUSG00000018166	Erbb3	-0.0475864	3.59168	-0.320496	0.750729	0.980659	-5.06362
ENSG00000065413	ANKRD44	ENSMUSG00000052331	Ankrd44	0.0314569	4.77203	0.441031	0.662231	0.975657	-5.23106
ENSG00000065427	KARS1	ENSMUSG00000031948	Kars	0.0208608	5.86636	0.554268	0.583346	0.972775	-5.28561
ENSG00000065457	ADAT1	ENSMUSG00000031949	Adat1	0.0666503	3.37058	0.958854	0.345002	0.964362	-4.81025
ENSG00000065485	PDIA5	ENSMUSG00000022844	Pdia5	0.0675556	1.95996	0.723699	0.474641	0.964362	-4.79468
ENSG00000065491	TBC1D22B	ENSMUSG00000042203	Tbc1d22b	-0.0535763	4.62337	-1.27237	0.212639	0.964362	-4.68044
ENSG00000065518	NDUFB4	ENSMUSG00000022820	Ndufb4	0.0682566	1.55657	0.591436	0.558488	0.972044	-4.78225
ENSG00000065526	SPEN	ENSMUSG00000040761	Spen	0.114295	6.71325	1.60995	0.11748	0.964362	-4.405
ENSG00000065534	MYLK	ENSMUSG00000022836	Mylk	0.0296232	4.4024	0.418111	0.678729	0.976421	-5.17256
ENSG00000065548	ZC3H15	ENSMUSG00000027091	Zc3h15	-0.0534605	7.11217	-0.763794	0.450727	0.964362	-5.2098
ENSG00000065559	MAP2K4	ENSMUSG00000033352	Map2k4	-0.107786	7.78877	-2.00765	0.0534054	0.964362	-3.86908
ENSG00000065600	PACC1	ENSMUSG00000026627	Tmem206	-0.0517032	3.52525	-1.03325	0.309429	0.964362	-4.77495
ENSG00000065609	SNAP91	ENSMUSG00000033419	Snap91	-0.0668308	8.25797	-1.20018	0.239103	0.964362	-4.86789
ENSG00000065613	SLK	ENSMUSG00000025060	Slk	-0.0493064	8.0118	-1.41589	0.16671	0.964362	-4.64185
ENSG00000065615	CYB5R4	ENSMUSG00000032872	Cyb5r4	0.0579224	5.11261	1.13046	0.266895	0.964362	-4.82111
ENSG00000065618	COL17A1	ENSMUSG00000025064	Col17a1	-0.167036	1.56923	-1.58901	0.122141	0.964362	-4.33175
ENSG00000065621	GSTO2	ENSMUSG00000025069	Gsto2	0.10414	-0.0282311	0.617007	0.541706	0.970254	-4.67759
ENSG00000065665	SEC61A2	ENSMUSG00000025816	Sec61a2	-0.0116291	6.2418	-0.271568	0.787743	0.98618	-5.40519
ENSG00000065675	PRKCQ	ENSMUSG00000026778	Prkcq	-0.014642	3.38335	-0.137971	0.89115	0.994364	-5.06576
ENSG00000065717	TLE2	ENSMUSG00000034771	Tle2	0.162912	3.84102	1.92811	0.0629834	0.964362	-3.95288
ENSG00000065802	ASB1	ENSMUSG00000026311	Asb1	-0.0266133	5.91419	-0.544072	0.590258	0.972775	-5.28238
ENSG00000065809	FAM107B	ENSMUSG00000026655	Fam107b	0.0642198	3.83572	0.573335	0.570527	0.972775	-5.03261
ENSG00000065833	ME1	ENSMUSG00000032418	Me1	-0.0332887	5.0262	-0.577453	0.567777	0.972775	-5.20023
ENSG00000065882	TBC1D1	ENSMUSG00000029174	Tbc1d1	0.0820025	5.75587	1.86618	0.0714383	0.964362	-4.05436
ENSG00000065883	CDK13	ENSMUSG00000041297	Cdk13	-0.00328377	7.42516	-0.101691	0.919652	0.995357	-5.45474
ENSG00000065911	MTHFD2	ENSMUSG00000005667	Mthfd2	0.0346989	2.7754	0.405485	0.687888	0.976984	-4.95287
ENSG00000065923	SLC9A7	ENSMUSG00000037341	Slc9a7	-0.00338969	5.66099	-0.0944251	0.925375	0.995357	-5.39808
ENSG00000065970	FOXJ2	ENSMUSG00000003154	Foxj2	0.0186764	4.8732	0.428238	0.671419	0.976121	-5.24426
ENSG00000065978	YBX1	ENSMUSG00000028639	Ybx1	0.0604865	6.43146	0.761952	0.451809	0.964362	-5.19651
ENSG00000065989	PDE4A	ENSMUSG00000032177	Pde4a	-0.0545422	5.44692	-0.661075	0.513415	0.968965	-5.22084
ENSG00000066027	PPP2R5A	ENSMUSG00000026626	Ppp2r5a	0.0159786	6.51254	0.42209	0.675853	0.976121	-5.36546
ENSG00000066032	CTNNA2	ENSMUSG00000063063	Ctnna2	-0.0531301	8.06729	-1.52786	0.136622	0.964362	-4.51248
ENSG00000066044	ELAVL1	ENSMUSG00000040028	Elavl1	-0.0383041	6.88625	-0.898999	0.375538	0.964362	-5.11576
ENSG00000066056	TIE1	ENSMUSG00000033191	Tie1	0.0521928	2.83723	0.706577	0.485072	0.9644	-4.87088
ENSG00000066084	DIP2B	ENSMUSG00000023026	Dip2b	-0.0642629	7.28065	-1.33151	0.192666	0.964362	-4.7305
ENSG00000066117	SMARCD1	ENSMUSG00000023018	Smarcd1	-0.023664	6.21411	-0.37608	0.709402	0.978398	-5.37602
ENSG00000066135	KDM4A	ENSMUSG00000033326	Kdm4a	0.0200397	6.15716	0.45549	0.65191	0.97358	-5.34257
ENSG00000066136	NFYC	ENSMUSG00000032897	Nfyc	0.132087	4.02445	1.65812	0.107313	0.964362	-4.25727
ENSG00000066248	NGEF	ENSMUSG00000026259	Ngef	-0.0767355	7.53626	-0.853153	0.400076	0.964362	-5.15561
ENSG00000066279	ASPM	ENSMUSG00000033952	Aspm	0.0593131	2.01943	0.281507	0.78018	0.984697	-4.85688
ENSG00000066294	CD84	ENSMUSG00000038147	Cd84	0.00458813	2.7226	0.0477158	0.962247	0.998188	-4.99595
ENSG00000066322	ELOVL1	ENSMUSG00000006390	Elovl1	-0.0476181	2.55131	-0.402924	0.689751	0.97733	-4.88039
ENSG00000066336	SPI1	ENSMUSG00000002111	Spi1	0.00481176	0.599408	0.0294477	0.976695	0.998513	-4.75897
ENSG00000066379	POLR1H	ENSMUSG00000036315	Znrd1	0.118963	2.89826	1.42839	0.163112	0.964362	-4.44634
ENSG00000066382	MPPED2	ENSMUSG00000016386	Mpped2	-0.0293904	5.13812	-0.60451	0.549875	0.970254	-5.20242
ENSG00000066422	ZBTB11	ENSMUSG00000022601	Zbtb11	0.01999	7.49502	0.489895	0.627635	0.972775	-5.35806
ENSG00000066427	ATXN3	ENSMUSG00000021189	Atxn3	0.0510728	6.39119	1.26672	0.21463	0.964362	-4.78138
ENSG00000066455	GOLGA5	ENSMUSG00000021192	Golga5	-0.0312346	5.92916	-0.902045	0.373943	0.964362	-5.08376
ENSG00000066468	FGFR2	ENSMUSG00000030849	Fgfr2	0.0957341	5.94211	0.696476	0.491286	0.965839	-5.21074
ENSG00000066557	LRRC40	ENSMUSG00000063052	Lrrc40	-0.0361581	5.44629	-0.742751	0.463187	0.964362	-5.15692
ENSG00000066583	ISOC1	ENSMUSG00000024601	Isoc1	0.313473	4.17425	1.02424	0.313596	0.964362	-4.8363
ENSG00000066629	EML1	ENSMUSG00000058070	Eml1	-0.0372763	6.13482	-0.606437	0.548611	0.970254	-5.27451
ENSG00000066651	TRMT11	ENSMUSG00000019792	Trmt11	-0.0240992	4.21497	-0.488502	0.628609	0.972775	-5.14183
ENSG00000066654	THUMPD1	ENSMUSG00000030942	Thumpd1	-0.0143419	6.04208	-0.384394	0.703294	0.978102	-5.347
ENSG00000066697	MSANTD3	ENSMUSG00000039693	Msantd3	0.03949	4.35953	0.707933	0.484241	0.9644	-5.05492
ENSG00000066735	KIF26A	ENSMUSG00000021294	Kif26a	0.115168	3.76487	0.95097	0.348927	0.964362	-4.85298
ENSG00000066739	ATG2B	ENSMUSG00000041341	Atg2b	0.0162366	7.1232	0.517635	0.608363	0.972775	-5.34349
ENSG00000066777	ARFGEF1	ENSMUSG00000067851	Arfgef1	-0.0481803	8.08036	-1.13356	0.265612	0.964362	-4.93013
ENSG00000066827	ZFAT	ENSMUSG00000022335	Zfat	0.0648279	4.98861	1.59846	0.120017	0.964362	-4.36433
ENSG00000066855	MTFR1	ENSMUSG00000027601	Mtfr1	0.117772	3.23559	1.75017	0.0899169	0.964362	-4.16197
ENSG00000066923	STAG3	ENSMUSG00000036928	Stag3	-0.0496885	1.13476	-0.332571	0.741682	0.979265	-4.7694
ENSG00000066926	FECH	ENSMUSG00000024588	Fech	-0.0636387	5.54289	-1.45754	0.154957	0.964362	-4.55062
ENSG00000066933	MYO9A	ENSMUSG00000039585	Myo9a	-0.054869	9.03263	-1.21181	0.234682	0.964362	-4.85686
ENSG00000067048	DDX3Y	ENSMUSG00000069045	Ddx3y	-0.0269779	7.29444	-0.632729	0.53152	0.968965	-5.289
ENSG00000067057	PFKP	ENSMUSG00000021196	Pfkp	0.00262943	8.80867	0.0890542	0.929608	0.995357	-5.46162
ENSG00000067064	IDI1	ENSMUSG00000058258	Idi1	-0.0204883	2.84035	-0.222523	0.825357	0.987967	-4.99693
ENSG00000067082	KLF6	ENSMUSG00000000078	Klf6	-0.0549271	6.81056	-0.707339	0.484605	0.9644	-5.24104
ENSG00000067113	PLPP1	ENSMUSG00000021759	Plpp1	-0.0741851	4.41505	-1.09235	0.28304	0.964362	-4.79556
ENSG00000067141	NEO1	ENSMUSG00000032340	Neo1	-0.0672643	7.40136	-1.87919	0.0695852	0.964362	-4.05379
ENSG00000067167	TRAM1	ENSMUSG00000025935	Tram1	-0.0536782	5.08806	-1.37609	0.178591	0.964362	-4.61266
ENSG00000067177	PHKA1	ENSMUSG00000034055	Phka1	0.0149192	5.16749	0.299813	0.766308	0.983377	-5.30911
ENSG00000067182	TNFRSF1A	ENSMUSG00000030341	Tnfrsf1a	0.209655	1.6474	1.71431	0.0963882	0.964362	-4.27385
ENSG00000067191	CACNB1	ENSMUSG00000020882	Cacnb1	0.0201065	6.20633	0.246368	0.80701	0.987583	-5.40422
ENSG00000067208	EVI5	ENSMUSG00000011831	Evi5	-0.0253267	7.72175	-0.734855	0.467914	0.964362	-5.23392
ENSG00000067221	STOML1	ENSMUSG00000032333	Stoml1	-0.0605271	5.04489	-1.0872	0.285274	0.964362	-4.87906
ENSG00000067225	PKM	ENSMUSG00000032294	Pkm	-0.0433046	8.68916	-0.828415	0.413727	0.964362	-5.17673
ENSG00000067248	DHX29	ENSMUSG00000042426	Dhx29	0.0428608	6.05341	1.18952	0.243208	0.964362	-4.84464
ENSG00000067334	DNTTIP2	ENSMUSG00000039756	Dnttip2	0.0778038	5.3808	1.55777	0.129374	0.964362	-4.43057
ENSG00000067365	METTL22	ENSMUSG00000039345	Mettl22	-0.00714405	3.49107	-0.0889331	0.929703	0.995357	-5.12477
ENSG00000067369	TP53BP1	ENSMUSG00000043909	Trp53bp1	-0.02677	7.78845	-0.67913	0.502062	0.967204	-5.26771
ENSG00000067445	TRO	ENSMUSG00000025272	Tro	0.090048	8.64709	1.09868	0.28031	0.964362	-4.96268
ENSG00000067533	RRP15	ENSMUSG00000001305	Rrp15	0.0261871	4.44438	0.636705	0.52896	0.968965	-5.10957
ENSG00000067560	RHOA	ENSMUSG00000007815	Rhoa	-0.0155041	5.24373	-0.239094	0.812596	0.987583	-5.3469
ENSG00000067596	DHX8	ENSMUSG00000034931	Dhx8	-0.015425	5.97447	-0.487273	0.62947	0.972775	-5.31759
ENSG00000067606	PRKCZ	ENSMUSG00000029053	Prkcz	-0.0619106	7.17224	-1.30239	0.202314	0.964362	-4.75927
ENSG00000067646	ZFY	ENSMUSG00000079509	Zfx	0.0214254	6.29871	0.567198	0.574637	0.972775	-5.30326
ENSG00000067704	IARS2	ENSMUSG00000026618	Iars2	-0.0395085	6.50391	-1.08002	0.288411	0.964362	-4.96123
ENSG00000067715	SYT1	ENSMUSG00000035864	Syt1	-0.109116	10.6031	-1.56829	0.126898	0.964362	-4.45898
ENSG00000067798	NAV3	ENSMUSG00000020181	Nav3	-0.146463	8.21944	-2.14107	0.0401856	0.964362	-3.66782
ENSG00000067829	IDH3G	ENSMUSG00000002010	Idh3g	-0.0159375	6.62442	-0.433941	0.667317	0.975733	-5.36742
ENSG00000067836	ROGDI	ENSMUSG00000022540	Rogdi	0.022397	4.38762	0.300012	0.766158	0.983377	-5.21524
ENSG00000067840	PDZD4	ENSMUSG00000002006	Pdzd4	-0.0259267	7.11053	-0.612753	0.544479	0.970254	-5.29663
ENSG00000067842	ATP2B3	ENSMUSG00000031376	Atp2b3	-0.0888045	7.34489	-1.30795	0.200442	0.964362	-4.75578
ENSG00000067900	ROCK1	ENSMUSG00000024290	Rock1	0.0116813	6.94431	0.249378	0.804703	0.987583	-5.42533
ENSG00000067955	CBFB	ENSMUSG00000031885	Cbfb	0.0151726	5.32538	0.34341	0.733593	0.978398	-5.32223
ENSG00000067992	PDK3	ENSMUSG00000035232	Pdk3	0.013595	5.71673	0.320789	0.750509	0.980659	-5.3511
ENSG00000068001	HYAL2	ENSMUSG00000010047	Hyal2	0.0582397	1.7791	0.649071	0.521041	0.968965	-4.80277
ENSG00000068024	HDAC4	ENSMUSG00000026313	Hdac4	0.0688287	7.09145	1.26293	0.215969	0.964362	-4.79871
ENSG00000068028	RASSF1	ENSMUSG00000010067	Rassf1	0.0567691	3.80634	0.71668	0.478901	0.964362	-4.98847
ENSG00000068078	FGFR3	ENSMUSG00000054252	Fgfr3	0.0126381	5.85128	0.324864	0.747452	0.980597	-5.36785
ENSG00000068079	IFI35	ENSMUSG00000010358	Ifi35	0.176366	1.49233	1.40843	0.16889	0.964362	-4.46263
ENSG00000068097	HEATR6	ENSMUSG00000000976	Heatr6	0.0888963	4.44697	1.80214	0.0811913	0.964362	-4.10095
ENSG00000068120	COASY	ENSMUSG00000001755	Coasy	0.0515335	4.34365	1.04915	0.302168	0.964362	-4.83796
ENSG00000068137	PLEKHH3	ENSMUSG00000035172	Plekhh3	0.0567616	2.81236	0.592638	0.557694	0.972044	-4.94633
ENSG00000068305	MEF2A	ENSMUSG00000030557	Mef2a	0.00708493	8.07326	0.168343	0.8674	0.991539	-5.45129
ENSG00000068308	OTUD5	ENSMUSG00000031154	Otud5	0.0260013	6.16592	0.970807	0.339109	0.964362	-5.04124
ENSG00000068323	TFE3	ENSMUSG00000000134	Tfe3	0.0317654	4.49302	0.67609	0.503964	0.967204	-5.09868
ENSG00000068354	TBC1D25	ENSMUSG00000039201	Tbc1d25	-0.110552	3.11863	-1.63382	0.112347	0.964362	-4.27239
ENSG00000068366	ACSL4	ENSMUSG00000031278	Acsl4	-0.0595724	7.69786	-0.896959	0.376609	0.964362	-5.12444
ENSG00000068383	INPP5A	ENSMUSG00000025477	Inpp5a	0.0449122	5.41444	0.824975	0.415648	0.964362	-5.10172
ENSG00000068394	GPKOW	ENSMUSG00000031148	Gpkow	0.0111376	5.24418	0.306935	0.760932	0.982641	-5.32285
ENSG00000068400	GRIPAP1	ENSMUSG00000031153	Gripap1	-0.0224761	6.90263	-0.859467	0.396637	0.964362	-5.14386
ENSG00000068438	FTSJ1	ENSMUSG00000031171	Ftsj1	-0.0289578	3.37454	-0.445374	0.659124	0.975313	-5.04202
ENSG00000068615	REEP1	ENSMUSG00000052852	Reep1	-0.0280758	7.00296	-0.638553	0.527773	0.968965	-5.28243
ENSG00000068650	ATP11A	ENSMUSG00000031441	Atp11a	0.031556	6.4822	1.02911	0.311339	0.964362	-5.00357
ENSG00000068654	POLR1A	ENSMUSG00000049553	Polr1a	0.0322355	5.96358	0.860292	0.396189	0.964362	-5.08798
ENSG00000068697	LAPTM4A	ENSMUSG00000020585	Laptm4a	-0.0323948	6.83006	-0.780361	0.441058	0.964362	-5.19484
ENSG00000068724	TTC7A	ENSMUSG00000036918	Ttc7	-0.031324	2.94361	-0.431222	0.669272	0.975754	-4.968
ENSG00000068745	IP6K2	ENSMUSG00000032599	Ip6k2	0.0412123	6.0974	0.824086	0.416145	0.964362	-5.15003
ENSG00000068781	STON1-GTF2A1L	ENSMUSG00000033855	Ston1	-0.101616	0.214628	-0.668589	0.508673	0.96877	-4.68575
ENSG00000068784	SRBD1	ENSMUSG00000024135	Srbd1	0.0627309	4.87151	1.52385	0.137618	0.964362	-4.43433
ENSG00000068796	KIF2A	ENSMUSG00000021693	Kif2a	0.00938299	7.27287	0.119517	0.905632	0.995357	-5.45172
ENSG00000068831	RASGRP2	ENSMUSG00000032946	Rasgrp2	0.155141	4.17142	0.760754	0.452514	0.964362	-4.99178
ENSG00000068878	PSME4	ENSMUSG00000040850	Psme4	0.0205321	7.30514	0.413051	0.682394	0.976765	-5.38557
ENSG00000068885	IFT80	ENSMUSG00000027778	Ift80	0.0349617	6.01071	1.08739	0.28519	0.964362	-4.93893
ENSG00000068903	SIRT2	ENSMUSG00000015149	Sirt2	-0.0311337	6.15821	-0.612519	0.544632	0.970254	-5.26814
ENSG00000068912	ERLEC1	ENSMUSG00000020311	Erlec1	-0.0487691	5.80164	-0.680956	0.500921	0.967204	-5.22152
ENSG00000068971	PPP2R5B	ENSMUSG00000024777	Ppp2r5b	-0.0163833	6.27711	-0.359825	0.721402	0.978398	-5.38153
ENSG00000068976	PYGM	ENSMUSG00000032648	Pygm	-0.0122182	3.93448	-0.109685	0.913362	0.995357	-5.17304
ENSG00000069018	TRPC7	ENSMUSG00000021541	Trpc7	0.175082	2.82166	1.01167	0.319477	0.964362	-4.7144
ENSG00000069020	MAST4	ENSMUSG00000034751	Mast4	-0.071852	7.10765	-1.23637	0.225546	0.964362	-4.82644
ENSG00000069122	ADGRF5	ENSMUSG00000056492	Adgrf5	0.0185545	5.58785	0.376675	0.708965	0.978398	-5.33343
ENSG00000069188	SDK2	ENSMUSG00000041592	Sdk2	-0.0254088	6.3063	-0.313473	0.756007	0.982421	-5.39442
ENSG00000069248	NUP133	ENSMUSG00000039509	Nup133	0.0252179	5.82218	0.650699	0.520003	0.968965	-5.23569
ENSG00000069275	NUCKS1	ENSMUSG00000026434	Nucks1	-0.0571077	7.50295	-0.828104	0.4139	0.964362	-5.17308
ENSG00000069329	VPS35	ENSMUSG00000031696	Vps35	-0.0834095	7.98365	-1.93187	0.0624983	0.964362	-3.97973
ENSG00000069345	DNAJA2	ENSMUSG00000031701	Dnaja2	-0.0602138	7.34061	-1.30815	0.200375	0.964362	-4.7548
ENSG00000069424	KCNAB2	ENSMUSG00000028931	Kcnab2	-0.0454255	7.45281	-0.869068	0.391445	0.964362	-5.14338
ENSG00000069431	ABCC9	ENSMUSG00000030249	Abcc9	0.0266469	4.0776	0.429818	0.670281	0.976121	-5.13767
ENSG00000069493	CLEC2D	ENSMUSG00000030157	Clec2d	0.0884004	3.07108	0.976473	0.33634	0.964362	-4.75573
ENSG00000069509	FUNDC1	ENSMUSG00000025040	Fundc1	-0.0635637	5.58085	-1.34016	0.189871	0.964362	-4.67667
ENSG00000069535	MAOB	ENSMUSG00000040147	Maob	-0.0837716	4.4181	-1.53797	0.134136	0.964362	-4.38934
ENSG00000069667	RORA	ENSMUSG00000032238	Rora	-0.0916329	7.40244	-1.2557	0.218545	0.964362	-4.80946
ENSG00000069702	TGFBR3	ENSMUSG00000029287	Tgfbr3	0.1305	3.94204	1.58721	0.122548	0.964362	-4.32645
ENSG00000069849	ATP1B3	ENSMUSG00000032412	Atp1b3	-0.0366018	5.92643	-0.710863	0.482448	0.964362	-5.20548
ENSG00000069869	NEDD4	ENSMUSG00000032216	Nedd4	-0.00555097	9.12046	-0.20597	0.838152	0.988456	-5.44666
ENSG00000069943	PIGB	ENSMUSG00000079469	Pigb	-0.0238326	3.70696	-0.295993	0.769196	0.983377	-5.13547
ENSG00000069956	MAPK6	ENSMUSG00000042688	Mapk6	-0.0380786	6.4328	-0.688191	0.496417	0.966672	-5.2465
ENSG00000069966	GNB5	ENSMUSG00000032192	Gnb5	0.0269529	5.89693	0.557091	0.581439	0.972775	-5.28802
ENSG00000069974	RAB27A	ENSMUSG00000032202	Rab27a	0.172105	2.58735	1.77712	0.0852971	0.964362	-4.16538
ENSG00000069998	HDHD5	ENSMUSG00000058979	Hdhd5	0.0237547	5.13359	0.472474	0.639876	0.972775	-5.2559
ENSG00000070010	UFD1	ENSMUSG00000005262	Ufd1	0.0137401	6.25449	0.373815	0.71107	0.978398	-5.37281
ENSG00000070018	LRP6	ENSMUSG00000030201	Lrp6	0.0187295	7.3357	0.646718	0.522543	0.968965	-5.28218
ENSG00000070019	GUCY2C	ENSMUSG00000042638	Gucy2c	-0.180525	-0.0477825	-1.04719	0.303054	0.964362	-4.61527
ENSG00000070047	PHRF1	ENSMUSG00000038611	Phrf1	0.0617852	6.15295	1.60277	0.11906	0.964362	-4.4034
ENSG00000070061	ELP1	ENSMUSG00000028431	Ikbkap	-0.0161644	7.16752	-0.475942	0.637431	0.972775	-5.36102
ENSG00000070081	NUCB2	ENSMUSG00000030659	Nucb2	0.0034213	5.00622	0.0627916	0.950333	0.995915	-5.32365
ENSG00000070087	PFN2	ENSMUSG00000027805	Pfn2	-0.0969694	7.67228	-1.73096	0.0933369	0.964362	-4.25615
ENSG00000070159	PTPN3	ENSMUSG00000038764	Ptpn3	-0.059589	6.41353	-0.808698	0.424811	0.964362	-5.17096
ENSG00000070182	SPTB	ENSMUSG00000021061	Sptb	0.0225164	7.72096	0.509485	0.613996	0.972775	-5.35205
ENSG00000070190	DAPP1	ENSMUSG00000028159	Dapp1	0.10085	2.96716	1.0351	0.308579	0.964362	-4.69551
ENSG00000070193	FGF10	ENSMUSG00000021732	Fgf10	0.015704	2.84443	0.188378	0.8518	0.989074	-5.01969
ENSG00000070214	SLC44A1	ENSMUSG00000028412	Slc44a1	-0.0326331	6.55527	-0.510383	0.613375	0.972775	-5.33407
ENSG00000070269	TMEM260	ENSMUSG00000036339	Tmem260	0.0864649	5.1157	1.59564	0.120648	0.964362	-4.35314
ENSG00000070366	SMG6	ENSMUSG00000038290	Smg6	0.0170801	6.5232	0.560832	0.578917	0.972775	-5.31251
ENSG00000070367	EXOC5	ENSMUSG00000061244	Exoc5	-0.0818207	7.43731	-1.97634	0.057012	0.964362	-3.91435
ENSG00000070404	FSTL3	ENSMUSG00000020325	Fstl3	0.00258189	0.913957	0.0142176	0.988747	0.999315	-4.79585
ENSG00000070413	DGCR2	ENSMUSG00000003166	Dgcr2	-0.0854444	5.6873	-1.98849	0.0555877	0.964362	-3.8831
ENSG00000070413	DGCR2	ENSMUSG00000092470	Gm20518	0.0995398	0.667438	0.624413	0.536895	0.969066	-4.71368
ENSG00000070423	RNF126	ENSMUSG00000035890	Rnf126	0.0164119	4.35582	0.301471	0.765056	0.983377	-5.216
ENSG00000070444	MNT	ENSMUSG00000000282	Mnt	-0.0449663	3.74054	-0.551475	0.585236	0.972775	-5.06741
ENSG00000070476	ZXDC	ENSMUSG00000034430	Zxdc	0.0212349	5.46272	0.52038	0.606472	0.972775	-5.2784
ENSG00000070495	JMJD6	ENSMUSG00000056962	Jmjd6	0.145774	4.57778	3.24959	0.00276772	0.964362	-1.91752
ENSG00000070501	POLB	ENSMUSG00000031536	Polb	0.00299855	6.3117	0.0841169	0.933501	0.995357	-5.43206
ENSG00000070540	WIPI1	ENSMUSG00000041895	Wipi1	-0.0454736	4.34404	-0.884653	0.383109	0.964362	-4.94861
ENSG00000070601	FRMPD1	ENSMUSG00000035615	Frmpd1	-0.0988125	3.62057	-1.55445	0.13016	0.964362	-4.35338
ENSG00000070610	GBA2	ENSMUSG00000028467	Gba2	0.0332953	5.91403	0.7058	0.485549	0.9644	-5.21443
ENSG00000070614	NDST1	ENSMUSG00000054008	Ndst1	-0.0299738	6.50697	-0.691862	0.49414	0.965839	-5.24236
ENSG00000070669	ASNS	ENSMUSG00000029752	Asns	-0.0475435	6.42888	-0.754914	0.45596	0.964362	-5.20059
ENSG00000070718	AP3M2	ENSMUSG00000031539	Ap3m2	-0.0603524	6.70435	-1.20056	0.238955	0.964362	-4.85182
ENSG00000070731	ST6GALNAC2	ENSMUSG00000057286	St6galnac2	0.07675	1.04388	0.612292	0.544781	0.970254	-4.73723
ENSG00000070748	CHAT	ENSMUSG00000021919	Chat	0.239825	-0.47076	0.523686	0.604197	0.972775	-4.67118
ENSG00000070756	PABPC1	ENSMUSG00000022283	Pabpc1	-0.0299037	5.75086	-0.558711	0.580346	0.972775	-5.28006
ENSG00000070759	TESK2	ENSMUSG00000033985	Tesk2	-0.00889474	2.69785	-0.0943328	0.925448	0.995357	-5.00409
ENSG00000070761	CFAP20	ENSMUSG00000031796	Cfap20	0.0332445	5.07085	0.80937	0.424431	0.964362	-5.08301
ENSG00000070770	CSNK2A2	ENSMUSG00000046707	Csnk2a2	-0.0494057	4.89	-0.781477	0.440411	0.964362	-5.08301
ENSG00000070778	PTPN21	ENSMUSG00000021009	Ptpn21	-0.088698	3.80829	-1.02245	0.314429	0.964362	-4.81401
ENSG00000070785	EIF2B3	ENSMUSG00000028683	Eif2b3	-0.0146598	4.71497	-0.331512	0.742474	0.979265	-5.26767
ENSG00000070808	CAMK2A	ENSMUSG00000024617	Camk2a	-0.0288028	9.63664	-0.333706	0.740833	0.979265	-5.41496
ENSG00000070814	TCOF1	ENSMUSG00000024613	Tcof1	0.0758257	4.82257	1.404	0.170194	0.964362	-4.57048
ENSG00000070831	CDC42	ENSMUSG00000006699	Cdc42	-0.065688	7.90067	-1.83976	0.0753325	0.964362	-4.1095
ENSG00000070882	OSBPL3	ENSMUSG00000029822	Osbpl3	0.0297352	6.14492	0.534934	0.596487	0.972775	-5.30538
ENSG00000070886	EPHA8	ENSMUSG00000028661	Epha8	0.0558562	1.77365	0.371663	0.712656	0.978398	-4.86238
ENSG00000070950	RAD18	ENSMUSG00000030254	Rad18	-0.0299428	3.91936	-0.500899	0.619957	0.972775	-5.06722
ENSG00000070961	ATP2B1	ENSMUSG00000019943	Atp2b1	-0.106928	10.1207	-2.4381	0.0206516	0.964362	-3.18724
ENSG00000071051	NCK2	ENSMUSG00000066877	Nck2	0.0413795	5.61864	1.07155	0.292139	0.964362	-4.93363
ENSG00000071054	MAP4K4	ENSMUSG00000026074	Map4k4	-0.0121323	7.52109	-0.209072	0.835751	0.988456	-5.44035
ENSG00000071073	MGAT4A	ENSMUSG00000026110	Mgat4a	0.00534093	6.18672	0.151004	0.880944	0.992186	-5.42081
ENSG00000071082	RPL31	ENSMUSG00000073702	Rpl31	0.00785233	2.76361	0.102053	0.919368	0.995357	-5.00584
ENSG00000071127	WDR1	ENSMUSG00000005103	Wdr1	-0.0296249	7.49532	-0.931421	0.358786	0.964362	-5.09715
ENSG00000071189	SNX13	ENSMUSG00000020590	Snx13	-0.0693833	7.67463	-1.90029	0.0666685	0.964362	-4.02426
ENSG00000071205	ARHGAP10	ENSMUSG00000037148	Arhgap10	-0.0482831	6.34349	-0.721222	0.476142	0.964362	-5.22257
ENSG00000071242	RPS6KA2	ENSMUSG00000023809	Rps6ka2	0.066004	6.08532	1.03647	0.307949	0.964362	-4.97147
ENSG00000071243	ING3	ENSMUSG00000029670	Ing3	0.0344077	4.23162	0.709417	0.483333	0.9644	-5.05404
ENSG00000071246	VASH1	ENSMUSG00000021256	Vash1	0.0520121	3.89338	0.802392	0.428395	0.964362	-4.96073
ENSG00000071282	LMCD1	ENSMUSG00000057604	Lmcd1	0.0250073	2.78674	0.336715	0.738586	0.978556	-4.97257
ENSG00000071462	BUD23	ENSMUSG00000005378	Wbscr22	-0.0507789	4.13632	-0.98531	0.33205	0.964362	-4.86546
ENSG00000071537	SEL1L	ENSMUSG00000020964	Sel1l	-0.0571106	8.0757	-1.0815	0.28776	0.964362	-4.97644
ENSG00000071539	TRIP13	ENSMUSG00000021569	Trip13	-0.118453	0.0986015	-0.717703	0.478279	0.964362	-4.67644
ENSG00000071553	ATP6AP1	ENSMUSG00000019087	Atp6ap1	-0.0279424	7.33683	-0.642672	0.525131	0.968965	-5.28416
ENSG00000071564	TCF3	ENSMUSG00000020167	Tcf3	0.0819427	3.89986	1.16316	0.253583	0.964362	-4.70991
ENSG00000071575	TRIB2	ENSMUSG00000020601	Trib2	0.0584463	5.96621	0.556628	0.581752	0.972775	-5.292
ENSG00000071626	DAZAP1	ENSMUSG00000069565	Dazap1	0.00620029	4.5207	0.158581	0.875021	0.991577	-5.25906
ENSG00000071655	MBD3	ENSMUSG00000035478	Mbd3	0.0780672	4.25435	0.673421	0.505637	0.967204	-5.0741
ENSG00000071794	HLTF	ENSMUSG00000002428	Hltf	0.0242083	6.20902	0.648879	0.521163	0.968965	-5.25339
ENSG00000071859	FAM50A	ENSMUSG00000001962	Fam50a	-0.0051412	5.15205	-0.105145	0.916933	0.995357	-5.34399
ENSG00000071889	FAM3A	ENSMUSG00000031399	Fam3a	0.00974896	3.53362	0.144289	0.8862	0.992867	-5.12632
ENSG00000071894	CPSF1	ENSMUSG00000034022	Cpsf1	0.0264782	5.61277	0.565147	0.576015	0.972775	-5.26643
ENSG00000071909	MYO3B	ENSMUSG00000042064	Myo3b	0.247635	1.47734	0.905295	0.372246	0.964362	-4.68133
ENSG00000071967	CYBRD1	ENSMUSG00000027015	Cybrd1	-0.130046	1.68898	-0.692942	0.493471	0.965839	-4.76967
ENSG00000071991	CDH19	ENSMUSG00000047216	Cdh19	0.00892817	4.76077	0.15221	0.880001	0.991918	-5.28247
ENSG00000071994	PDCD2	ENSMUSG00000014771	Pdcd2	-0.015445	3.58755	-0.27085	0.78829	0.986228	-5.09625
ENSG00000072041	SLC6A15	ENSMUSG00000019894	Slc6a15	-0.0228362	6.17066	-0.408244	0.685882	0.976984	-5.35905
ENSG00000072042	RDH11	ENSMUSG00000066441	Rdh11	-0.0582464	5.26615	-1.36252	0.182788	0.964362	-4.64066
ENSG00000072062	PRKACA	ENSMUSG00000005469	Prkaca	-0.0215024	6.27451	-0.410627	0.684152	0.976765	-5.35872
ENSG00000072071	ADGRL1	ENSMUSG00000013033	Adgrl1	-0.0829792	8.47468	-1.06763	0.293878	0.964362	-4.99017
ENSG00000072110	ACTN1	ENSMUSG00000015143	Actn1	-0.0557882	6.57561	-0.721173	0.476172	0.964362	-5.22803
ENSG00000072121	ZFYVE26	ENSMUSG00000066440	Zfyve26	0.0557142	5.18436	1.37829	0.177915	0.964362	-4.62011
ENSG00000072133	RPS6KA6	ENSMUSG00000025665	Rps6ka6	0.00394674	3.28227	0.0499353	0.960492	0.99802	-5.07673
ENSG00000072134	EPN2	ENSMUSG00000001036	Epn2	-0.0193233	7.10194	-0.504521	0.617439	0.972775	-5.34654
ENSG00000072135	PTPN18	ENSMUSG00000026126	Ptpn18	0.232769	0.876809	1.56186	0.128407	0.964362	-4.42029
ENSG00000072163	LIMS2	ENSMUSG00000024395	Lims2	-0.0124694	2.6426	-0.12469	0.901569	0.995357	-4.99355
ENSG00000072182	ASIC4	ENSMUSG00000033007	Asic4	0.123811	3.26995	0.722885	0.475134	0.964362	-4.90364
ENSG00000072195	SPEG	ENSMUSG00000026207	Speg	0.0268784	6.30724	0.538245	0.594227	0.972775	-5.31426
ENSG00000072201	LNX1	ENSMUSG00000029228	Lnx1	0.0359265	5.16795	0.769063	0.447638	0.964362	-5.11038
ENSG00000072210	ALDH3A2	ENSMUSG00000010025	Aldh3a2	0.0267004	5.45812	0.679247	0.501989	0.967204	-5.18972
ENSG00000072274	TFRC	ENSMUSG00000022797	Tfrc	-0.167383	7.74064	-2.91704	0.00649598	0.964362	-2.33679
ENSG00000072310	SREBF1	ENSMUSG00000020538	Srebf1	0.0859046	5.22383	1.13752	0.263981	0.964362	-4.85599
ENSG00000072315	TRPC5	ENSMUSG00000041710	Trpc5	-0.0609812	5.02524	-0.68859	0.496169	0.966524	-5.14639
ENSG00000072364	AFF4	ENSMUSG00000049470	Aff4	-0.00468133	8.86122	-0.159418	0.874367	0.991577	-5.45418
ENSG00000072401	UBE2D1	ENSMUSG00000019927	Ube2d1	-0.0286928	4.30593	-0.378175	0.707861	0.978398	-5.18876
ENSG00000072415	PALS1	ENSMUSG00000021112	Mpp5	-0.0631878	6.49459	-1.35903	0.18388	0.964362	-4.689
ENSG00000072422	RHOBTB1	ENSMUSG00000019944	Rhobtb1	0.069463	3.04707	0.823845	0.41628	0.964362	-4.84739
ENSG00000072501	SMC1A	ENSMUSG00000041133	Smc1a	-0.0112565	7.33778	-0.239793	0.812059	0.987583	-5.43328
ENSG00000072506	HSD17B10	ENSMUSG00000025260	Hsd17b10	-0.0708728	3.92142	-1.57202	0.12603	0.964362	-4.34424
ENSG00000072518	MARK2	ENSMUSG00000024969	Mark2	-0.0205807	5.8746	-0.404479	0.68862	0.976984	-5.34948
ENSG00000072571	HMMR	ENSMUSG00000020330	Hmmr	-0.148141	1.38036	-0.990756	0.329425	0.964362	-4.64233
ENSG00000072609	CHFR	ENSMUSG00000014668	Chfr	0.0100386	6.00427	0.395264	0.695337	0.9775	-5.35632
ENSG00000072657	TRHDE	ENSMUSG00000050663	Trhde	-0.0883927	6.37046	-1.40977	0.168497	0.964362	-4.63505
ENSG00000072682	P4HA2	ENSMUSG00000018906	P4ha2	0.183909	3.70034	2.26558	0.0305615	0.964362	-3.56679
ENSG00000072694	FCGR2B	ENSMUSG00000026656	Fcgr2b	0.35787	2.11521	3.11481	0.00392796	0.964362	-2.87992
ENSG00000072694	FCGR2B	ENSMUSG00000059498	Fcgr3	0.132075	3.77505	1.48332	0.14802	0.964362	-4.41576
ENSG00000072736	NFATC3	ENSMUSG00000031902	Nfatc3	0.00493987	4.28316	0.0850809	0.932741	0.995357	-5.24302
ENSG00000072756	TRNT1	ENSMUSG00000013736	Trnt1	0.018006	6.18679	0.51508	0.610127	0.972775	-5.31635
ENSG00000072778	ACADVL	ENSMUSG00000018574	Acadvl	0.0515395	5.46572	1.31085	0.199474	0.964362	-4.70758
ENSG00000072786	STK10	ENSMUSG00000020272	Stk10	-0.0567994	3.01085	-0.528335	0.601004	0.972775	-4.95998
ENSG00000072803	FBXW11	ENSMUSG00000020271	Fbxw11	-0.0582278	7.09307	-1.28005	0.209963	0.964362	-4.78137
ENSG00000072832	CRMP1	ENSMUSG00000029121	Crmp1	-0.0360004	6.39727	-0.756802	0.454844	0.964362	-5.20098
ENSG00000072840	EVC	ENSMUSG00000029122	Evc	0.173835	3.64762	2.4415	0.0204896	0.964362	-3.33678
ENSG00000072849	DERL2	ENSMUSG00000018442	Derl2	0.0251664	5.38974	0.619383	0.54016	0.970155	-5.22411
ENSG00000072858	SIDT1	ENSMUSG00000022696	Sidt1	-0.0412567	6.04771	-0.57291	0.570811	0.972775	-5.29363
ENSG00000072864	NDE1	ENSMUSG00000022678	Nde1	0.0339215	3.88419	0.421187	0.676505	0.976121	-5.09934
ENSG00000072952	IRAG1	ENSMUSG00000005611	Mrvi1	0.0932794	1.77594	0.943517	0.352664	0.964362	-4.68502
ENSG00000072954	TMEM38A	ENSMUSG00000031791	Tmem38a	-0.0415634	6.23031	-0.660229	0.513951	0.968965	-5.24806
ENSG00000072958	AP1M1	ENSMUSG00000003033	Ap1m1	0.0137154	5.66009	0.322887	0.748934	0.980659	-5.35512
ENSG00000073008	PVR	ENSMUSG00000040511	Pvr	0.0301548	3.05007	0.365465	0.71723	0.978398	-4.9959
ENSG00000073050	XRCC1	ENSMUSG00000051768	Xrcc1	0.136219	4.19093	2.17822	0.0370642	0.964362	-3.62757
ENSG00000073060	SCARB1	ENSMUSG00000037936	Scarb1	0.0932691	4.5212	1.95643	0.0594152	0.964362	-3.91118
ENSG00000073111	MCM2	ENSMUSG00000002870	Mcm2	0.0857889	2.68837	1.0592	0.29764	0.964362	-4.67242
ENSG00000073150	PANX2	ENSMUSG00000058441	Panx2	0.0579647	4.51197	0.778219	0.4423	0.964362	-5.05025
ENSG00000073169	SELENOO	ENSMUSG00000035757	Selenoo	-0.00584141	4.70505	-0.104562	0.917392	0.995357	-5.29816
ENSG00000073331	ALPK1	ENSMUSG00000028028	Alpk1	-0.111229	3.26881	-1.52303	0.137822	0.964362	-4.37181
ENSG00000073350	LLGL2	ENSMUSG00000020782	Llgl2	-0.0601485	0.603276	-0.398664	0.692856	0.977486	-4.7562
ENSG00000073417	PDE8A	ENSMUSG00000025584	Pde8a	0.00662242	3.87192	0.049707	0.960673	0.99802	-5.12969
ENSG00000073464	CLCN4	ENSMUSG00000000605	Clcn4	-0.0442043	7.76647	-1.48682	0.147098	0.964362	-4.55996
ENSG00000073536	NLE1	ENSMUSG00000020692	Nle1	-0.0537863	1.82748	-0.640834	0.526309	0.968965	-4.80893
ENSG00000073578	SDHA	ENSMUSG00000021577	Sdha	-0.0443685	8.27394	-1.34471	0.188411	0.964362	-4.72032
ENSG00000073584	SMARCE1	ENSMUSG00000037935	Smarce1	0.0328522	5.18065	0.599191	0.553371	0.970254	-5.20255
ENSG00000073614	KDM5A	ENSMUSG00000030180	Kdm5a	0.0103782	7.42374	0.317961	0.752632	0.980996	-5.41618
ENSG00000073670	ADAM11	ENSMUSG00000020926	Adam11	-0.0131638	5.8748	-0.209304	0.835571	0.988456	-5.39796
ENSG00000073711	PPP2R3A	ENSMUSG00000043154	Ppp2r3a	0.0403512	6.51499	0.813462	0.422117	0.964362	-5.16518
ENSG00000073712	FERMT2	ENSMUSG00000037712	Fermt2	-0.0480368	6.04132	-1.44399	0.158708	0.964362	-4.58404
ENSG00000073756	PTGS2	ENSMUSG00000032487	Ptgs2	0.0503307	3.90912	0.242079	0.810303	0.987583	-5.05126
ENSG00000073792	IGF2BP2	ENSMUSG00000033581	Igf2bp2	0.344852	0.704451	1.57552	0.125221	0.964362	-4.40868
ENSG00000073803	MAP3K13	ENSMUSG00000033618	Map3k13	0.044165	5.29156	0.570543	0.572395	0.972775	-5.23382
ENSG00000073849	ST6GAL1	ENSMUSG00000022885	St6gal1	0.0308121	4.94014	0.592152	0.558015	0.972044	-5.18375
ENSG00000073861	TBX21	ENSMUSG00000001444	Tbx21	1.32737	0.20016	1.31651	0.197592	0.964362	-4.52593
ENSG00000073910	FRY	ENSMUSG00000056602	Fry	-0.0335912	8.56573	-0.730732	0.470394	0.964362	-5.24002
ENSG00000073921	PICALM	ENSMUSG00000039361	Picalm	-0.0426823	7.9361	-1.1175	0.272311	0.964362	-4.94405
ENSG00000073969	NSF	ENSMUSG00000034187	Nsf	-0.0632188	9.49891	-1.33089	0.192867	0.964362	-4.73434
ENSG00000074047	GLI2	ENSMUSG00000048402	Gli2	0.215521	1.23613	1.78782	0.0835207	0.964362	-4.27537
ENSG00000074054	CLASP1	ENSMUSG00000064302	Clasp1	-0.0126749	7.95317	-0.349808	0.728833	0.978398	-5.41108
ENSG00000074071	MRPS34	ENSMUSG00000038880	Mrps34	-0.0833007	3.8891	-1.67648	0.103636	0.964362	-4.23665
ENSG00000074181	NOTCH3	ENSMUSG00000038146	Notch3	0.103012	3.09916	1.27282	0.212483	0.964362	-4.57529
ENSG00000074201	CLNS1A	ENSMUSG00000025439	Clns1a	-0.0438757	5.95604	-1.37176	0.17992	0.964362	-4.65634
ENSG00000074211	PPP2R2C	ENSMUSG00000029120	Ppp2r2c	-0.101166	8.77774	-1.49334	0.14539	0.964362	-4.55427
ENSG00000074219	TEAD2	ENSMUSG00000030796	Tead2	-0.0924167	1.27408	-0.663604	0.511817	0.968965	-4.74987
ENSG00000074266	EED	ENSMUSG00000030619	Eed	0.0409996	4.45732	0.772134	0.445844	0.964362	-5.0381
ENSG00000074317	SNCB	ENSMUSG00000034891	Sncb	-0.0698954	5.47253	-0.627541	0.53487	0.968965	-5.2402
ENSG00000074319	TSG101	ENSMUSG00000014402	Tsg101	0.0120819	4.72038	0.244762	0.808243	0.987583	-5.28011
ENSG00000074356	NCBP3	ENSMUSG00000020783	Ncbp3	0.0717852	6.16072	0.989515	0.330022	0.964362	-5.02969
ENSG00000074370	ATP2A3	ENSMUSG00000020788	Atp2a3	0.0147745	2.35285	0.18507	0.854372	0.989233	-4.90023
ENSG00000074410	CA12	ENSMUSG00000032373	Car12	-0.0588981	3.83214	-0.455702	0.651759	0.97358	-5.13016
ENSG00000074416	MGLL	ENSMUSG00000033174	Mgll	-0.105334	7.02085	-1.6553	0.107888	0.964362	-4.35055
ENSG00000074527	NTN4	ENSMUSG00000020019	Ntn4	0.184439	3.4041	0.887667	0.381511	0.964362	-4.85876
ENSG00000074582	BCS1L	ENSMUSG00000026172	Bcs1l	-0.0426777	3.72469	-0.761171	0.452269	0.964362	-4.95701
ENSG00000074590	NUAK1	ENSMUSG00000020032	Nuak1	0.0220079	6.19195	0.2266	0.822213	0.987749	-5.41071
ENSG00000074603	DPP8	ENSMUSG00000032393	Dpp8	-0.0712472	8.09221	-1.75157	0.0896724	0.964362	-4.2298
ENSG00000074657	ZNF532	ENSMUSG00000042439	Zfp532	0.00171167	7.04252	0.0431541	0.965854	0.998284	-5.45305
ENSG00000074660	SCARF1	ENSMUSG00000038188	Scarf1	-0.0811041	0.442584	-0.471306	0.6407	0.972775	-4.71997
ENSG00000074695	LMAN1	ENSMUSG00000041891	Lman1	0.0191643	5.96881	0.587254	0.561258	0.972698	-5.2805
ENSG00000074696	HACD3	ENSMUSG00000033629	Hacd3	-0.0452253	7.72577	-0.998154	0.325882	0.964362	-5.04584
ENSG00000074706	IPCEF1	ENSMUSG00000064065	Ipcef1	-0.0285233	7.94205	-0.637059	0.528733	0.968965	-5.29108
ENSG00000074755	ZZEF1	ENSMUSG00000055670	Zzef1	0.000999901	7.46002	0.0339933	0.973099	0.998467	-5.45935
ENSG00000074800	ENO1	ENSMUSG00000059040	Eno1b	-0.0107179	2.05273	-0.0822268	0.934992	0.995357	-4.92314
ENSG00000074800	ENO1	ENSMUSG00000063524	Eno1	0.0175375	5.16502	0.318237	0.752425	0.980967	-5.24836
ENSG00000074842	MYDGF	ENSMUSG00000019579	Mydgf	0.0188301	4.10645	0.303224	0.763732	0.983377	-5.17647
ENSG00000074855	ANO8	ENSMUSG00000034863	Ano8	0.0178292	5.84937	0.422325	0.675683	0.976121	-5.3397
ENSG00000074935	TUBE1	ENSMUSG00000019845	Tube1	0.048365	1.73159	0.510516	0.613283	0.972775	-4.8224
ENSG00000074964	ARHGEF10L	ENSMUSG00000040964	Arhgef10l	-0.0508238	5.41829	-0.857567	0.39767	0.964362	-5.0769
ENSG00000075035	WSCD2	ENSMUSG00000063430	Wscd2	0.0532808	5.84635	0.925291	0.361915	0.964362	-5.06439
ENSG00000075043	KCNQ2	ENSMUSG00000016346	Kcnq2	-0.0317641	8.64882	-0.599245	0.553336	0.970254	-5.31322
ENSG00000075089	ACTR6	ENSMUSG00000019948	Actr6	-0.0206944	4.94382	-0.52548	0.602964	0.972775	-5.20517
ENSG00000075131	TIPIN	ENSMUSG00000032397	Tipin	-0.0604034	4.69565	-0.911348	0.369099	0.964362	-4.98571
ENSG00000075142	SRI	ENSMUSG00000003161	Sri	-0.0475301	5.85367	-1.1285	0.267709	0.964362	-4.89343
ENSG00000075151	EIF4G3	ENSMUSG00000028760	Eif4g3	-0.0446027	8.0747	-0.60676	0.5484	0.970254	-5.30748
ENSG00000075188	NUP37	ENSMUSG00000035351	Nup37	-0.0188025	2.50767	-0.235998	0.814977	0.987583	-4.97056
ENSG00000075213	SEMA3A	ENSMUSG00000028883	Sema3a	0.0350012	6.04786	0.538834	0.593825	0.972775	-5.29895
ENSG00000075223	SEMA3C	ENSMUSG00000028780	Sema3c	0.0772495	6.24231	0.707849	0.484293	0.9644	-5.21789
ENSG00000075234	TTC38	ENSMUSG00000035944	Ttc38	-0.192723	2.45097	-2.22724	0.0332775	0.964362	-3.7953
ENSG00000075239	ACAT1	ENSMUSG00000032047	Acat1	0.00563108	6.95994	0.221105	0.826451	0.987967	-5.43161
ENSG00000075240	GRAMD4	ENSMUSG00000035900	Gramd4	0.0545635	6.16977	1.18794	0.243818	0.964362	-4.85117
ENSG00000075275	CELSR1	ENSMUSG00000016028	Celsr1	0.0311122	2.91317	0.337018	0.73836	0.978556	-5.04166
ENSG00000075292	ZNF638	ENSMUSG00000030016	Zfp638	-0.00351238	8.87371	-0.113078	0.910693	0.995357	-5.45955
ENSG00000075303	SLC25A40	ENSMUSG00000054099	Slc25a40	-0.0563591	4.58735	-0.87672	0.387338	0.964362	-4.97745
ENSG00000075336	TIMM21	ENSMUSG00000024645	Timm21	0.0164264	3.12181	0.214329	0.831685	0.988209	-5.05177
ENSG00000075340	ADD2	ENSMUSG00000030000	Add2	-0.0112541	8.52724	-0.306199	0.761486	0.982641	-5.42494
ENSG00000075391	RASAL2	ENSMUSG00000070565	Rasal2	-0.0634492	8.17926	-1.27074	0.213212	0.964362	-4.7978
ENSG00000075399	VPS9D1	ENSMUSG00000001062	Vps9d1	0.0304269	5.33214	0.720697	0.47646	0.964362	-5.1627
ENSG00000075413	MARK3	ENSMUSG00000007411	Mark3	-0.00186012	7.13951	-0.0572363	0.954722	0.99632	-5.45484
ENSG00000075415	SLC25A3	ENSMUSG00000061904	Slc25a3	-0.0434782	7.31567	-0.956292	0.346275	0.964362	-5.0765
ENSG00000075420	FNDC3B	ENSMUSG00000039286	Fndc3b	0.0735796	5.06228	1.2353	0.225939	0.964362	-4.74604
ENSG00000075426	FOSL2	ENSMUSG00000029135	Fosl2	0.209327	5.06921	1.41448	0.167121	0.964362	-4.56892
ENSG00000075429	CACNG5	ENSMUSG00000040373	Cacng5	0.493103	3.40857	0.946735	0.351048	0.964362	-4.81015
ENSG00000075461	CACNG4	ENSMUSG00000020723	Cacng4	0.0395512	3.23123	0.368118	0.715271	0.978398	-5.02611
ENSG00000075539	FRYL	ENSMUSG00000070733	Fryl	0.0509443	7.5788	1.27883	0.210386	0.964362	-4.78605
ENSG00000075568	TMEM131	ENSMUSG00000026116	Tmem131	0.00182141	6.64817	0.0318019	0.974833	0.998513	-5.44794
ENSG00000075618	FSCN1	ENSMUSG00000029581	Fscn1	-0.0769018	6.1301	-0.99452	0.327619	0.964362	-5.02689
ENSG00000075624	ACTB	ENSMUSG00000029580	Actb	-0.0464871	9.23962	-1.1824	0.245977	0.964362	-4.885
ENSG00000075643	MOCOS	ENSMUSG00000039616	Mocos	0.259356	1.48233	1.77471	0.0857022	0.964362	-4.24451
ENSG00000075651	PLD1	ENSMUSG00000027695	Pld1	0.184441	4.16477	3.00902	0.00514931	0.964362	-2.42642
ENSG00000075673	ATP12A	ENSMUSG00000022229	Atp12a	0.0707588	0.836613	0.45531	0.652039	0.97358	-4.79823
ENSG00000075702	WDR62	ENSMUSG00000037020	Wdr62	-0.097483	0.235682	-0.568707	0.573626	0.972775	-4.70462
ENSG00000075711	DLG1	ENSMUSG00000022770	Dlg1	-0.0783631	8.60984	-1.87114	0.0707272	0.964362	-4.06675
ENSG00000075785	RAB7A	ENSMUSG00000079477	Rab7	-0.0827422	5.55464	-1.02579	0.312878	0.964362	-4.97014
ENSG00000075790	BCAP29	ENSMUSG00000020650	Bcap29	-0.0660152	5.37148	-0.834667	0.410249	0.964362	-5.09327
ENSG00000075856	SART3	ENSMUSG00000018974	Sart3	-0.0142613	5.92866	-0.49528	0.623872	0.972775	-5.31556
ENSG00000075884	ARHGAP15	ENSMUSG00000049744	Arhgap15	-0.0814026	4.5566	-0.93845	0.35522	0.964362	-4.95604
ENSG00000075914	EXOSC7	ENSMUSG00000025785	Exosc7	0.0782528	4.24329	1.32377	0.195197	0.964362	-4.60482
ENSG00000075945	KIFAP3	ENSMUSG00000026585	Kifap3	-0.0812965	8.40729	-1.60368	0.118858	0.964362	-4.42048
ENSG00000075975	MKRN2	ENSMUSG00000000439	Mkrn2	0.0188456	5.48144	0.593488	0.557132	0.972044	-5.24174
ENSG00000076003	MCM6	ENSMUSG00000026355	Mcm6	-0.123091	2.68106	-0.846187	0.403891	0.964362	-4.70476
ENSG00000076043	REXO2	ENSMUSG00000032026	Rexo2	-0.0192908	4.48262	-0.536817	0.595201	0.972775	-5.16538
ENSG00000076053	RBM7	ENSMUSG00000042396	Rbm7	-0.0249932	5.02356	-0.438062	0.664359	0.975657	-5.25708
ENSG00000076067	RBMS2	ENSMUSG00000040043	Rbms2	0.0165839	2.88036	0.179354	0.858819	0.989732	-5.0238
ENSG00000076108	BAZ2A	ENSMUSG00000040054	Baz2a	0.0740838	6.29629	1.2093	0.23563	0.964362	-4.83916
ENSG00000076201	PTPN23	ENSMUSG00000036057	Ptpn23	0.0284252	4.70502	0.338525	0.737235	0.978398	-5.26419
ENSG00000076242	MLH1	ENSMUSG00000032498	Mlh1	0.0307377	4.55308	0.527764	0.601396	0.972775	-5.16936
ENSG00000076248	UNG	ENSMUSG00000029591	Ung	-0.0203522	1.33811	-0.124459	0.90175	0.995357	-4.85391
ENSG00000076321	KLHL20	ENSMUSG00000026705	Klhl20	0.0896563	5.09094	1.94876	0.0603636	0.964362	-3.9246
ENSG00000076344	RGS11	ENSMUSG00000024186	Rgs11	0.0054455	4.64826	0.092504	0.926889	0.995357	-5.28504
ENSG00000076351	SLC46A1	ENSMUSG00000020829	Slc46a1	0.177408	2.02569	1.68663	0.101648	0.964362	-4.26416
ENSG00000076356	PLXNA2	ENSMUSG00000026640	Plxna2	-0.0537123	8.13811	-0.935478	0.356725	0.964362	-5.09783
ENSG00000076382	SPAG5	ENSMUSG00000002055	Spag5	0.00366155	4.96311	0.0319242	0.974736	0.998513	-5.3519
ENSG00000076513	ANKRD13A	ENSMUSG00000041870	Ankrd13a	0.022036	5.05752	0.459386	0.649141	0.973044	-5.25057
ENSG00000076554	TPD52	ENSMUSG00000027506	Tpd52	-0.115689	5.88463	-1.62798	0.113585	0.964362	-4.36611
ENSG00000076555	ACACB	ENSMUSG00000042010	Acacb	0.0367307	1.98769	0.263907	0.793587	0.987158	-4.8991
ENSG00000076604	TRAF4	ENSMUSG00000017386	Traf4	-0.0139304	2.3101	-0.116908	0.907682	0.995357	-4.94468
ENSG00000076641	PAG1	ENSMUSG00000027508	Pag1	-0.00888809	5.66105	-0.251143	0.80335	0.987583	-5.3755
ENSG00000076650	GPATCH1	ENSMUSG00000063808	Gpatch1	-0.0459539	5.18274	-1.10119	0.279236	0.964362	-4.87039
ENSG00000076685	NT5C2	ENSMUSG00000025041	Nt5c2	0.0010474	6.45004	0.0333028	0.973645	0.998467	-5.43985
ENSG00000076706	MCAM	ENSMUSG00000032135	Mcam	-0.0993228	3.559	-0.721137	0.476194	0.964362	-4.9182
ENSG00000076716	GPC4	ENSMUSG00000031119	Gpc4	-0.176201	2.83232	-1.55907	0.129064	0.964362	-4.33944
ENSG00000076826	CAMSAP3	ENSMUSG00000044433	Camsap3	-0.00044967	4.08536	-0.00709543	0.994384	0.999315	-5.21722
ENSG00000076864	RAP1GAP	ENSMUSG00000041351	Rap1gap	-0.0684921	6.59265	-1.05546	0.29932	0.964362	-4.98795
ENSG00000076924	XAB2	ENSMUSG00000019470	Xab2	0.0954734	5.61595	2.15973	0.0385899	0.964362	-3.63066
ENSG00000076928	ARHGEF1	ENSMUSG00000040940	Arhgef1	0.00818717	4.10139	0.144926	0.885702	0.992812	-5.21064
ENSG00000076944	STXBP2	ENSMUSG00000004626	Stxbp2	-0.0105155	4.32957	-0.124664	0.901589	0.995357	-5.24636
ENSG00000076984	MAP2K7	ENSMUSG00000002948	Map2k7	0.0757332	4.49869	1.14675	0.260203	0.964362	-4.78396
ENSG00000077044	DGKD	ENSMUSG00000070738	Dgkd	0.0637229	7.03233	1.36951	0.180615	0.964362	-4.68675
ENSG00000077063	CTTNBP2	ENSMUSG00000000416	Cttnbp2	0.0234106	7.39444	0.574263	0.569907	0.972775	-5.31992
ENSG00000077080	ACTL6B	ENSMUSG00000029712	Actl6b	0.0522624	5.10364	1.25154	0.220039	0.964362	-4.73712
ENSG00000077092	RARB	ENSMUSG00000017491	Rarb	-0.103727	3.91765	-0.531934	0.598539	0.972775	-5.07475
ENSG00000077097	TOP2B	ENSMUSG00000017485	Top2b	-0.0243105	8.35302	-0.68325	0.499491	0.967204	-5.26761
ENSG00000077147	TM9SF3	ENSMUSG00000025016	Tm9sf3	-0.109326	7.87546	-2.565	0.0153433	0.964362	-2.97002
ENSG00000077150	NFKB2	ENSMUSG00000025225	Nfkb2	0.384031	0.892743	2.15522	0.0389709	0.964362	-4.12149
ENSG00000077152	UBE2T	ENSMUSG00000026429	Ube2t	-0.098763	0.836051	-0.777064	0.442972	0.964362	-4.71381
ENSG00000077157	PPP1R12B	ENSMUSG00000073557	Ppp1r12b	0.135133	8.0908	1.443	0.158985	0.964362	-4.61118
ENSG00000077232	DNAJC10	ENSMUSG00000027006	Dnajc10	-0.062211	6.90455	-1.87803	0.069749	0.964362	-4.05298
ENSG00000077235	GTF3C1	ENSMUSG00000032777	Gtf3c1	0.049536	7.86219	1.70076	0.0989335	0.964362	-4.2961
ENSG00000077238	IL4R	ENSMUSG00000030748	Il4ra	-0.0590543	2.91989	-0.718181	0.477988	0.964362	-4.87072
ENSG00000077254	USP33	ENSMUSG00000025437	Usp33	-0.0545236	8.18091	-1.58146	0.123857	0.964362	-4.44789
ENSG00000077264	PAK3	ENSMUSG00000031284	Pak3	-0.0663081	8.46633	-1.19746	0.240142	0.964362	-4.8707
ENSG00000077274	CAPN6	ENSMUSG00000067276	Capn6	0.0870555	2.48181	0.381138	0.705683	0.978398	-4.94823
ENSG00000077279	DCX	ENSMUSG00000031285	Dcx	0.0164716	7.22032	0.0822381	0.934983	0.995357	-5.45455
ENSG00000077312	SNRPA	ENSMUSG00000061479	Snrpa	-0.00137667	4.49487	-0.0245223	0.980592	0.998513	-5.26653
ENSG00000077327	SPAG6	ENSMUSG00000022783	Spag6l	0.00554273	4.10702	0.0819005	0.935249	0.995357	-5.19304
ENSG00000077327	SPAG6	ENSMUSG00000037708	Spag6	-0.0481082	1.97821	-0.296451	0.76885	0.983377	-4.8975
ENSG00000077348	EXOSC5	ENSMUSG00000061286	Exosc5	0.0518936	3.06213	0.626781	0.535361	0.968965	-4.94161
ENSG00000077380	DYNC1I2	ENSMUSG00000027012	Dync1i2	-0.0471316	7.52385	-1.29542	0.204678	0.964362	-4.76915
ENSG00000077420	APBB1IP	ENSMUSG00000026786	Apbb1ip	-0.0323967	2.68793	-0.312617	0.756652	0.982577	-4.98948
ENSG00000077458	FAM76B	ENSMUSG00000037808	Fam76b	-0.0508137	5.49019	-0.812422	0.422704	0.964362	-5.11923
ENSG00000077463	SIRT6	ENSMUSG00000034748	Sirt6	-0.0599886	2.52458	-0.639954	0.526873	0.968965	-4.88537
ENSG00000077522	ACTN2	ENSMUSG00000052374	Actn2	0.15546	4.71866	1.30934	0.199979	0.964362	-4.64785
ENSG00000077549	CAPZB	ENSMUSG00000028745	Capzb	-0.0704886	6.59154	-1.31013	0.199714	0.964362	-4.74172
ENSG00000077585	GPR137B	ENSMUSG00000021306	Gpr137b	0.0825692	2.49042	1.02879	0.311486	0.964362	-4.69619
ENSG00000077616	NAALAD2	ENSMUSG00000043943	Naalad2	0.11492	1.88612	1.24652	0.221849	0.964362	-4.54854
ENSG00000077684	JADE1	ENSMUSG00000025764	Jade1	0.0363161	6.37311	0.808353	0.425007	0.964362	-5.16852
ENSG00000077721	UBE2A	ENSMUSG00000016308	Ube2a	-0.0694413	3.8381	-0.817343	0.419929	0.964362	-4.94084
ENSG00000077782	FGFR1	ENSMUSG00000031565	Fgfr1	0.0651594	4.92774	0.735536	0.467506	0.964362	-5.11652
ENSG00000077935	SMC1B	ENSMUSG00000022432	Smc1b	-0.604834	-0.599092	-2.36983	0.0241575	0.964362	-4.27829
ENSG00000077942	FBLN1	ENSMUSG00000006369	Fbln1	0.321375	2.42205	2.8759	0.00720016	0.964362	-3.09541
ENSG00000077943	ITGA8	ENSMUSG00000026768	Itga8	0.129552	4.83266	1.08977	0.284158	0.964362	-4.8424
ENSG00000078018	MAP2	ENSMUSG00000015222	Map2	-0.0595039	11.3735	-1.74696	0.0904799	0.964362	-4.22832
ENSG00000078043	PIAS2	ENSMUSG00000025423	Pias2	-0.0162366	6.72807	-0.484163	0.631651	0.972775	-5.35203
ENSG00000078053	AMPH	ENSMUSG00000021314	Amph	0.00104239	8.16002	0.0344759	0.972717	0.998467	-5.46315
ENSG00000078061	ARAF	ENSMUSG00000001127	Araf	-0.0359525	6.86161	-0.543753	0.590475	0.972775	-5.3276
ENSG00000078070	MCCC1	ENSMUSG00000027709	Mccc1	0.0721703	5.37381	1.47513	0.150195	0.964362	-4.52166
ENSG00000078098	FAP	ENSMUSG00000000392	Fap	-0.269024	3.53581	-2.14023	0.0402594	0.964362	-3.7017
ENSG00000078114	NEBL	ENSMUSG00000053702	Nebl	-0.0316389	7.54591	-0.75682	0.454834	0.964362	-5.21936
ENSG00000078124	ACER3	ENSMUSG00000030760	Acer3	-0.0571944	6.32621	-1.53933	0.133804	0.964362	-4.48167
ENSG00000078140	UBE2K	ENSMUSG00000029203	Ube2k	-0.0417949	6.80456	-0.855895	0.39858	0.964362	-5.14624
ENSG00000078142	PIK3C3	ENSMUSG00000033628	Pik3c3	-0.00143562	6.3477	-0.048098	0.961945	0.998188	-5.43416
ENSG00000078177	N4BP2	ENSMUSG00000037795	N4bp2	0.214386	4.85234	1.50953	0.141223	0.964362	-4.4518
ENSG00000078237	TIGAR	ENSMUSG00000038028	Tigar	-0.0694375	5.07754	-1.05386	0.300038	0.964362	-4.8953
ENSG00000078246	TULP3	ENSMUSG00000001521	Tulp3	0.159874	3.99573	2.03786	0.0501168	0.964362	-3.81506
ENSG00000078269	SYNJ2	ENSMUSG00000023805	Synj2	0.00185315	6.9576	0.0186213	0.985262	0.999315	-5.45283
ENSG00000078295	ADCY2	ENSMUSG00000021536	Adcy2	-0.122898	7.59282	-2.29301	0.0287427	0.964362	-3.42668
ENSG00000078304	PPP2R5C	ENSMUSG00000017843	Ppp2r5c	-0.0678033	7.24664	-1.6417	0.110694	0.964362	-4.36935
ENSG00000078328	RBFOX1	ENSMUSG00000008658	Rbfox1	-0.0874273	8.30536	-1.45805	0.154818	0.964362	-4.5948
ENSG00000078369	GNB1	ENSMUSG00000029064	Gnb1	-0.0756424	8.17745	-1.33438	0.191735	0.964362	-4.73117
ENSG00000078401	EDN1	ENSMUSG00000021367	Edn1	0.123291	1.49933	1.04712	0.303087	0.964362	-4.61998
ENSG00000078403	MLLT10	ENSMUSG00000026743	Mllt10	0.042776	6.40424	1.00245	0.323837	0.964362	-5.025
ENSG00000078487	ZCWPW1	ENSMUSG00000037108	Zcwpw1	0.0699989	3.45705	1.25845	0.217562	0.964362	-4.59714
ENSG00000078549	ADCYAP1R1	ENSMUSG00000029778	Adcyap1r1	0.0749014	6.73549	0.806548	0.426031	0.964362	-5.17621
ENSG00000078596	ITM2A	ENSMUSG00000031239	Itm2a	-0.115357	5.1066	-2.06245	0.0475726	0.964362	-3.7695
ENSG00000078618	NRDC	ENSMUSG00000053510	Nrd1	-0.0268218	7.55667	-0.956301	0.34627	0.964362	-5.07846
ENSG00000078668	VDAC3	ENSMUSG00000008892	Vdac3	-0.0236546	5.31933	-0.479355	0.635028	0.972775	-5.26827
ENSG00000078674	PCM1	ENSMUSG00000031592	Pcm1	-0.0375776	8.31241	-0.830698	0.412455	0.964362	-5.17444
ENSG00000078687	TNRC6C	ENSMUSG00000025571	Tnrc6c	0.0322824	7.34027	0.889317	0.380637	0.964362	-5.12797
ENSG00000078699	CBFA2T2	ENSMUSG00000038533	Cbfa2t2	-0.00770762	5.84952	-0.134286	0.894038	0.994741	-5.40553
ENSG00000078725	BRINP1	ENSMUSG00000028351	Brinp1	-0.0474007	7.94436	-0.96921	0.339893	0.964362	-5.07049
ENSG00000078747	ITCH	ENSMUSG00000027598	Itch	0.00143949	7.12888	0.0500868	0.960372	0.99802	-5.45407
ENSG00000078795	PKD2L2	ENSMUSG00000014503	Pkd2l2	-0.078536	0.582989	-0.426199	0.672888	0.976121	-4.71944
ENSG00000078804	TP53INP2	ENSMUSG00000038375	Trp53inp2	-0.0918025	5.88119	-1.27062	0.213257	0.964362	-4.76403
ENSG00000078808	SDF4	ENSMUSG00000029076	Sdf4	-0.0390129	7.69954	-1.01823	0.316396	0.964362	-5.02959
ENSG00000078814	MYH7B	ENSMUSG00000074652	Myh7b	0.0409235	3.23467	0.25731	0.798629	0.987583	-5.06257
ENSG00000078902	TOLLIP	ENSMUSG00000025139	Tollip	-0.0481264	7.16513	-0.97008	0.339466	0.964362	-5.06439
ENSG00000079102	RUNX1T1	ENSMUSG00000006586	Runx1t1	0.156154	6.00879	2.08528	0.0453129	0.964362	-3.74508
ENSG00000079134	THOC1	ENSMUSG00000024287	Thoc1	-0.00914312	6.08185	-0.19658	0.845431	0.988456	-5.40774
ENSG00000079150	FKBP7	ENSMUSG00000002732	Fkbp7	0.0593909	1.92619	0.452444	0.654079	0.974074	-4.854
ENSG00000079156	OSBPL6	ENSMUSG00000042359	Osbpl6	-0.037079	6.5603	-0.555316	0.582638	0.972775	-5.31806
ENSG00000079215	SLC1A3	ENSMUSG00000005360	Slc1a3	-0.0405099	9.04547	-0.755051	0.455879	0.964362	-5.22497
ENSG00000079246	XRCC5	ENSMUSG00000026187	Xrcc5	-0.0597963	4.98312	-1.25134	0.220108	0.964362	-4.72445
ENSG00000079257	LXN	ENSMUSG00000047557	Lxn	0.0116834	3.58753	0.154863	0.877926	0.991577	-5.10548
ENSG00000079263	SP140	ENSMUSG00000026222	Sp100	0.0473441	2.34827	0.483117	0.632385	0.972775	-4.88297
ENSG00000079277	MKNK1	ENSMUSG00000028708	Mknk1	0.0495627	4.77149	0.806719	0.425934	0.964362	-5.05051
ENSG00000079308	TNS1	ENSMUSG00000055322	Tns1	0.0716843	5.34735	0.956486	0.346178	0.964362	-5.01484
ENSG00000079313	REXO1	ENSMUSG00000047417	Rexo1	0.127511	4.42495	2.08081	0.0457483	0.964362	-3.74843
ENSG00000079332	SAR1A	ENSMUSG00000020088	Sar1a	-0.0429097	7.01496	-1.04459	0.304237	0.964362	-5.00104
ENSG00000079335	CDC14A	ENSMUSG00000033502	Cdc14a	0.0666264	3.14231	0.6992	0.489606	0.965839	-4.91093
ENSG00000079337	RAPGEF3	ENSMUSG00000022469	Rapgef3	0.107375	5.03609	0.88873	0.380948	0.964362	-5.01737
ENSG00000079387	SENP1	ENSMUSG00000033075	Senp1	0.0153789	4.96855	0.262815	0.794421	0.987319	-5.29935
ENSG00000079432	CIC	ENSMUSG00000005442	Cic	0.0344374	6.02874	0.570512	0.572416	0.972775	-5.29386
ENSG00000079435	LIPE	ENSMUSG00000003123	Lipe	0.070032	2.45058	0.873122	0.389265	0.964362	-4.76845
ENSG00000079459	FDFT1	ENSMUSG00000021273	Fdft1	-0.0546259	6.23328	-0.864095	0.394129	0.964362	-5.12583
ENSG00000079462	PAFAH1B3	ENSMUSG00000005447	Pafah1b3	0.0570164	2.70015	0.574136	0.569991	0.972775	-4.92128
ENSG00000079482	OPHN1	ENSMUSG00000031214	Ophn1	0.0597127	6.86613	1.27504	0.211708	0.964362	-4.78373
ENSG00000079616	KIF22	ENSMUSG00000030677	Kif22	-0.0437639	1.6404	-0.375836	0.709582	0.978398	-4.84552
ENSG00000079689	SCGN	ENSMUSG00000021337	Scgn	0.80601	1.696	0.817498	0.419842	0.964362	-4.73412
ENSG00000079691	CARMIL1	ENSMUSG00000021338	Carmil1	0.0906359	6.01549	1.02729	0.312183	0.964362	-4.98782
ENSG00000079739	PGM1	ENSMUSG00000025791	Pgm2	-0.00592422	5.71202	-0.157361	0.875974	0.991577	-5.39038
ENSG00000079785	DDX1	ENSMUSG00000037149	Ddx1	-0.0627237	7.73412	-1.91294	0.0649694	0.964362	-4.00632
ENSG00000079805	DNM2	ENSMUSG00000033335	Dnm2	0.113813	5.558	1.46004	0.154273	0.964362	-4.5445
ENSG00000079819	EPB41L2	ENSMUSG00000019978	Epb41l2	0.00413368	6.29954	0.071647	0.94334	0.995575	-5.43056
ENSG00000079841	RIMS1	ENSMUSG00000041670	Rims1	-0.0914286	8.49415	-1.11553	0.273142	0.964362	-4.94747
ENSG00000079931	MOXD1	ENSMUSG00000020000	Moxd1	0.0263964	3.35967	0.311948	0.757155	0.982577	-5.04166
ENSG00000079950	STX7	ENSMUSG00000019998	Stx7	-0.0711011	6.86511	-1.71715	0.0958617	0.964362	-4.26962
ENSG00000079974	RABL2B	ENSMUSG00000022621	Rabl2	-0.000776717	4.22428	-0.0128337	0.989842	0.999315	-5.21272
ENSG00000079999	KEAP1	ENSMUSG00000003308	Keap1	0.0248235	6.03817	0.498669	0.621509	0.972775	-5.31847
ENSG00000080031	PTPRH	ENSMUSG00000035429	Ptprh	0.105817	0.157921	0.580949	0.565447	0.972775	-4.711
ENSG00000080166	DCT	ENSMUSG00000022129	Dct	-0.118502	0.609291	-0.223435	0.824653	0.987749	-4.74968
ENSG00000080189	SLC35C2	ENSMUSG00000017664	Slc35c2	0.183439	4.29425	3.94352	0.000423664	0.964362	-0.819849
ENSG00000080200	CRYBG3	ENSMUSG00000022723	Crybg3	0.137236	4.27188	0.984831	0.332281	0.964362	-4.8583
ENSG00000080224	EPHA6	ENSMUSG00000055540	Epha6	0.0916329	6.58967	1.22489	0.229784	0.964362	-4.82919
ENSG00000080298	RFX3	ENSMUSG00000040929	Rfx3	-0.0583838	7.65832	-0.962678	0.34311	0.964362	-5.07434
ENSG00000080345	RIF1	ENSMUSG00000036202	Rif1	0.0383216	7.23588	0.763756	0.450749	0.964362	-5.21317
ENSG00000080371	RAB21	ENSMUSG00000020132	Rab21	-0.120729	4.7936	-1.3261	0.194431	0.964362	-4.6488
ENSG00000080493	SLC4A4	ENSMUSG00000060961	Slc4a4	-0.0246381	7.75448	-0.228672	0.820616	0.987631	-5.43987
ENSG00000080503	SMARCA2	ENSMUSG00000024921	Smarca2	-0.0542086	8.56984	-0.635484	0.529745	0.968965	-5.29423
ENSG00000080546	SESN1	ENSMUSG00000038332	Sesn1	0.0569318	5.89509	1.35343	0.18564	0.964362	-4.67705
ENSG00000080561	MID2	ENSMUSG00000000266	Mid2	0.080413	5.21171	1.72171	0.0950215	0.964362	-4.22698
ENSG00000080573	COL5A3	ENSMUSG00000004098	Col5a3	0.235626	1.39778	2.20253	0.0351406	0.964362	-3.95559
ENSG00000080603	SRCAP	ENSMUSG00000107023	Gm42715	-0.0717213	2.94341	-0.741815	0.463746	0.964362	-4.87641
ENSG00000080603	SRCAP	ENSMUSG00000053877	Srcap	-0.00239157	4.64832	-0.040912	0.967627	0.998467	-5.29153
ENSG00000080608	PUM3	ENSMUSG00000041360	Pum3	-0.00583904	5.68208	-0.136807	0.892062	0.994364	-5.3905
ENSG00000080644	CHRNA3	ENSMUSG00000032303	Chrna3	0.578757	-0.625301	0.898416	0.375844	0.964362	-4.61877
ENSG00000080709	KCNN2	ENSMUSG00000054477	Kcnn2	0.0650272	5.77438	1.2665	0.214704	0.964362	-4.76225
ENSG00000080802	CNOT4	ENSMUSG00000038784	Cnot4	-0.00280503	6.44055	-0.0810861	0.935891	0.995357	-5.43723
ENSG00000080815	PSEN1	ENSMUSG00000019969	Psen1	-0.0517858	5.7081	-1.16677	0.252142	0.964362	-4.85551
ENSG00000080819	CPOX	ENSMUSG00000022742	Cpox	-0.00602635	5.04459	-0.102903	0.918698	0.995357	-5.3201
ENSG00000080822	CLDND1	ENSMUSG00000022744	Cldnd1	-0.0632048	5.63447	-1.65709	0.107522	0.964362	-4.32313
ENSG00000080823	MOK	ENSMUSG00000056458	Mok	0.102009	3.78325	1.67511	0.103906	0.964362	-4.23558
ENSG00000080824	HSP90AA1	ENSMUSG00000021270	Hsp90aa1	-0.0819049	7.79495	-1.08674	0.285474	0.964362	-4.97077
ENSG00000080839	RBL1	ENSMUSG00000027641	Rbl1	0.169233	2.68223	1.49061	0.146102	0.964362	-4.39535
ENSG00000080845	DLGAP4	ENSMUSG00000061689	Dlgap4	-0.0231131	6.10116	-0.275245	0.784943	0.985456	-5.39532
ENSG00000080854	IGSF9B	ENSMUSG00000034275	Igsf9b	-0.00392997	5.76791	-0.0443843	0.964881	0.998284	-5.41442
ENSG00000080986	NDC80	ENSMUSG00000024056	Ndc80	-0.444461	-0.870919	-1.01265	0.319016	0.964362	-4.59807
ENSG00000081014	AP4E1	ENSMUSG00000001998	Ap4e1	0.0463335	5.43521	1.05205	0.300857	0.964362	-4.93154
ENSG00000081019	RSBN1	ENSMUSG00000044098	Rsbn1	0.0378455	6.43526	0.966495	0.341227	0.964362	-5.0538
ENSG00000081026	MAGI3	ENSMUSG00000052539	Magi3	-0.03988	7.451	-0.872231	0.389744	0.964362	-5.14098
ENSG00000081059	TCF7	ENSMUSG00000000782	Tcf7	0.142231	1.51534	0.774217	0.444629	0.964362	-4.73739
ENSG00000081087	OSTM1	ENSMUSG00000038280	Ostm1	-0.0192628	6.36635	-0.411381	0.683605	0.976765	-5.36369
ENSG00000081138	CDH7	ENSMUSG00000026312	Cdh7	-0.0397134	6.19889	-0.430633	0.669695	0.975778	-5.3544
ENSG00000081148	IMPG2	ENSMUSG00000035270	Impg2	0.185684	2.53767	1.44732	0.157779	0.964362	-4.4269
ENSG00000081177	EXD2	ENSMUSG00000032705	Exd2	-0.0567588	6.65826	-0.955725	0.346557	0.964362	-5.06802
ENSG00000081181	ARG2	ENSMUSG00000021125	Arg2	0.139507	1.20201	0.454963	0.652285	0.97358	-4.77457
ENSG00000081189	MEF2C	ENSMUSG00000005583	Mef2c	-0.123618	10.1004	-1.78792	0.0835031	0.964362	-4.17921
ENSG00000081237	PTPRC	ENSMUSG00000026395	Ptprc	0.0973439	3.9266	0.949292	0.349766	0.964362	-4.86779
ENSG00000081248	CACNA1S	ENSMUSG00000026407	Cacna1s	0.032505	1.33915	0.212082	0.833422	0.988209	-4.98893
ENSG00000081307	UBA5	ENSMUSG00000032557	Uba5	-0.00904749	5.95874	-0.32388	0.748189	0.980659	-5.379
ENSG00000081320	STK17B	ENSMUSG00000026094	Stk17b	-0.0690192	3.6472	-1.06392	0.295527	0.964362	-4.76135
ENSG00000081377	CDC14B	ENSMUSG00000033102	Cdc14b	0.0507434	5.00925	1.22735	0.228871	0.964362	-4.76118
ENSG00000081479	LRP2	ENSMUSG00000027070	Lrp2	0.306816	-0.449406	0.825302	0.415465	0.964362	-4.63183
ENSG00000081692	JMJD4	ENSMUSG00000036819	Jmjd4	0.0112928	5.84881	0.225551	0.823021	0.987749	-5.39339
ENSG00000081721	DUSP12	ENSMUSG00000026659	Dusp12	-0.00363828	3.81714	-0.0744553	0.941123	0.995575	-5.1662
ENSG00000081760	AACS	ENSMUSG00000029482	Aacs	-0.024274	5.51784	-0.392143	0.697618	0.977875	-5.32759
ENSG00000081791	DELE1	ENSMUSG00000024442	0610009O20Rik	0.0560611	4.70173	0.92731	0.360882	0.964362	-4.96772
ENSG00000081803	CADPS2	ENSMUSG00000017978	Cadps2	-0.060712	7.39883	-0.862251	0.395127	0.964362	-5.14757
ENSG00000081818	PCDHB4	ENSMUSG00000045062	Pcdhb7	0.00934099	3.43993	0.106648	0.915751	0.995357	-5.12931
ENSG00000081818	PCDHB4	ENSMUSG00000051242	Pcdhb9	0.104874	4.00495	1.87379	0.0703504	0.964362	-4.01432
ENSG00000081818	PCDHB4	ENSMUSG00000063687	Pcdhb5	0.0984591	2.95509	1.19256	0.242032	0.964362	-4.64045
ENSG00000081842	PCDHA6	ENSMUSG00000103707	Pcdha6	0.0546635	3.53337	0.737367	0.466407	0.964362	-4.94726
ENSG00000081853	PCDHGA2	ENSMUSG00000103332	Pcdhga2	0.0398269	3.18577	0.466654	0.643989	0.973044	-4.97516
ENSG00000081870	HSPB11	ENSMUSG00000063172	Hspb11	0.0314659	2.634	0.442357	0.661282	0.975657	-4.92464
ENSG00000081913	PHLPP1	ENSMUSG00000044340	Phlpp1	-0.0423744	6.29418	-0.863437	0.394485	0.964362	-5.12745
ENSG00000081923	ATP8B1	ENSMUSG00000039529	Atp8b1	0.0581268	3.86345	1.05624	0.298968	0.964362	-4.77113
ENSG00000081985	IL12RB2	ENSMUSG00000018341	Il12rb2	0.121307	-0.0900526	0.409439	0.685014	0.976765	-4.69535
ENSG00000082014	SMARCD3	ENSMUSG00000028949	Smarcd3	0.0673624	5.55392	1.48964	0.146356	0.964362	-4.51895
ENSG00000082068	WDR70	ENSMUSG00000039828	Wdr70	0.0295884	4.79004	0.754753	0.456055	0.964362	-5.08793
ENSG00000082074	FYB1	ENSMUSG00000022148	Fyb	0.241039	1.78656	2.32447	0.0267775	0.964362	-3.8017
ENSG00000082126	MPP4	ENSMUSG00000079550	Mpp4	-0.0995857	1.15352	-0.768739	0.447827	0.964362	-4.7096
ENSG00000082146	STRADB	ENSMUSG00000026027	Stradb	-0.0141543	4.993	-0.343406	0.733596	0.978398	-5.28151
ENSG00000082153	BZW1	ENSMUSG00000051223	Bzw1	-0.122015	7.47944	-2.56744	0.0152548	0.964362	-2.9663
ENSG00000082175	PGR	ENSMUSG00000031870	Pgr	-0.120339	6.10741	-1.10055	0.279511	0.964362	-4.93361
ENSG00000082212	ME2	ENSMUSG00000024556	Me2	0.00739203	4.95083	0.22807	0.82108	0.987631	-5.3133
ENSG00000082213	C5orf22	ENSMUSG00000022195	6030458C11Rik	-0.0363736	5.72904	-1.08534	0.286085	0.964362	-4.9371
ENSG00000082258	CCNT2	ENSMUSG00000026349	Ccnt2	0.0235475	7.66964	0.616393	0.542106	0.970254	-5.30075
ENSG00000082269	FAM135A	ENSMUSG00000026153	Fam135a	-0.0395368	7.01323	-0.718308	0.477911	0.964362	-5.23812
ENSG00000082293	COL19A1	ENSMUSG00000026141	Col19a1	-0.0867817	6.2786	-0.894701	0.377796	0.964362	-5.10985
ENSG00000082397	EPB41L3	ENSMUSG00000024044	Epb41l3	-0.017826	7.98877	-0.29401	0.770697	0.983672	-5.42642
ENSG00000082438	COBLL1	ENSMUSG00000034903	Cobll1	-0.0643799	3.1317	-0.527765	0.601395	0.972775	-4.96668
ENSG00000082458	DLG3	ENSMUSG00000000881	Dlg3	-0.0200838	7.40371	-0.352238	0.727027	0.978398	-5.40667
ENSG00000082482	KCNK2	ENSMUSG00000037624	Kcnk2	-0.0126413	4.94082	-0.123995	0.902115	0.995357	-5.31076
ENSG00000082497	SERTAD4	ENSMUSG00000016262	Sertad4	0.162642	3.86349	1.81301	0.0794593	0.964362	-4.08541
ENSG00000082512	TRAF5	ENSMUSG00000026637	Traf5	0.000938395	2.98125	0.00837667	0.99337	0.999315	-5.10327
ENSG00000082515	MRPL22	ENSMUSG00000020514	Mrpl22	0.0113887	3.25627	0.1965	0.845493	0.988456	-5.07098
ENSG00000082516	GEMIN5	ENSMUSG00000037275	Gemin5	0.0579372	5.41794	1.45931	0.154473	0.964362	-4.53827
ENSG00000082556	OPRK1	ENSMUSG00000025905	Oprk1	-0.197648	4.07044	-1.20318	0.237953	0.964362	-4.67681
ENSG00000082641	NFE2L1	ENSMUSG00000038615	Nfe2l1	-0.0541516	7.70825	-0.826612	0.414733	0.964362	-5.17522
ENSG00000082684	SEMA5B	ENSMUSG00000052133	Sema5b	-0.0646585	4.04223	-0.739954	0.464858	0.964362	-5.02846
ENSG00000082701	GSK3B	ENSMUSG00000022812	Gsk3b	-0.0913736	8.11176	-1.26383	0.215649	0.964362	-4.80443
ENSG00000082781	ITGB5	ENSMUSG00000022817	Itgb5	0.0788298	4.77639	1.7924	0.082769	0.964362	-4.1217
ENSG00000082805	ERC1	ENSMUSG00000030172	Erc1	-0.0480602	6.82989	-0.762144	0.451696	0.964362	-5.20717
ENSG00000082898	XPO1	ENSMUSG00000020290	Xpo1	0.0227619	7.45701	0.528414	0.60095	0.972775	-5.34101
ENSG00000082996	RNF13	ENSMUSG00000036503	Rnf13	-0.0693879	7.00074	-1.42518	0.16403	0.964362	-4.62415
ENSG00000083067	TRPM3	ENSMUSG00000052387	Trpm3	0.133026	5.63001	0.870025	0.39093	0.964362	-5.07895
ENSG00000083093	PALB2	ENSMUSG00000044702	Palb2	0.120299	1.71395	1.13088	0.266723	0.964362	-4.60321
ENSG00000083097	DOP1A	ENSMUSG00000034973	Dopey1	0.0297478	7.71622	0.883738	0.383596	0.964362	-5.13459
ENSG00000083099	LYRM2	ENSMUSG00000045854	Lyrm2	-0.0831731	3.4996	-1.29451	0.204986	0.964362	-4.57738
ENSG00000083123	BCKDHB	ENSMUSG00000032263	Bckdhb	-0.0109967	4.26521	-0.250342	0.803964	0.987583	-5.18161
ENSG00000083168	KAT6A	ENSMUSG00000031540	Kat6a	0.0231005	7.20498	0.38072	0.70599	0.978398	-5.39607
ENSG00000083223	TUT7	ENSMUSG00000035248	Zcchc6	-0.0124861	7.09024	-0.407329	0.686547	0.976984	-5.3847
ENSG00000083290	ULK2	ENSMUSG00000004798	Ulk2	-0.0338885	7.60305	-0.709657	0.483186	0.9644	-5.24847
ENSG00000083312	TNPO1	ENSMUSG00000009470	Tnpo1	-0.0227762	7.08686	-0.344802	0.732557	0.978398	-5.40564
ENSG00000083444	PLOD1	ENSMUSG00000019055	Plod1	0.0300798	3.59458	0.34316	0.733779	0.978398	-5.08628
ENSG00000083454	P2RX5	ENSMUSG00000005950	P2rx5	0.106384	0.2814	0.631001	0.532634	0.968965	-4.71706
ENSG00000083520	DIS3	ENSMUSG00000033166	Dis3	0.0277011	5.29218	0.541385	0.592087	0.972775	-5.25166
ENSG00000083535	PIBF1	ENSMUSG00000022064	Pibf1	0.0136854	5.74033	0.314288	0.755394	0.982337	-5.35517
ENSG00000083544	TDRD3	ENSMUSG00000022019	Tdrd3	-0.000876709	5.99444	-0.0172527	0.986345	0.999315	-5.42541
ENSG00000083635	NUFIP1	ENSMUSG00000022009	Nufip1	0.0353713	4.84718	1.03405	0.30906	0.964362	-4.89874
ENSG00000083642	PDS5B	ENSMUSG00000034021	Pds5b	-0.0466075	7.69602	-1.27596	0.211385	0.964362	-4.79029
ENSG00000083720	OXCT1	ENSMUSG00000022186	Oxct1	-0.0290317	8.73548	-1.02315	0.314102	0.964362	-5.02821
ENSG00000083750	RRAGB	ENSMUSG00000041658	Rragb	-0.0264942	6.18494	-0.580105	0.566009	0.972775	-5.28875
ENSG00000083799	CYLD	ENSMUSG00000036712	Cyld	-0.0453638	8.1662	-0.791157	0.434825	0.964362	-5.2006
ENSG00000083812	ZNF324	ENSMUSG00000004500	Zfp324	0.0491163	4.60634	1.22048	0.231426	0.964362	-4.72571
ENSG00000083838	ZNF446	ENSMUSG00000033961	Zfp446	0.119764	3.00789	1.09664	0.281191	0.964362	-4.6803
ENSG00000083845	RPS5	ENSMUSG00000012848	Rps5	0.0542095	5.26018	0.606282	0.548713	0.970254	-5.20654
ENSG00000083857	FAT1	ENSMUSG00000070047	Fat1	0.149363	7.63654	0.969378	0.33981	0.964362	-5.06894
ENSG00000083896	YTHDC1	ENSMUSG00000035851	Ythdc1	0.0155622	7.07233	0.287839	0.775373	0.983991	-5.41894
ENSG00000083937	CHMP2B	ENSMUSG00000004843	Chmp2b	-0.0739816	5.99096	-2.07028	0.0467869	0.964362	-3.76663
ENSG00000084070	SMAP2	ENSMUSG00000032870	Smap2	-0.0426656	6.52406	-0.727098	0.472586	0.964362	-5.22356
ENSG00000084072	PPIE	ENSMUSG00000028651	Ppie	0.127761	3.19777	1.89278	0.0676941	0.964362	-4.02178
ENSG00000084073	ZMPSTE24	ENSMUSG00000043207	Zmpste24	-0.0313749	5.37573	-0.833851	0.410702	0.964362	-5.0956
ENSG00000084090	STARD7	ENSMUSG00000027367	Stard7	0.00643552	7.27256	0.180369	0.858029	0.989716	-5.44378
ENSG00000084092	NOA1	ENSMUSG00000036285	Noa1	0.082161	4.06403	1.7628	0.087727	0.964362	-4.14331
ENSG00000084093	REST	ENSMUSG00000029249	Rest	0.0159656	3.74894	0.207113	0.837267	0.988456	-5.14099
ENSG00000084112	SSH1	ENSMUSG00000042121	Ssh1	0.109105	4.46069	1.68169	0.102611	0.964362	-4.25016
ENSG00000084234	APLP2	ENSMUSG00000031996	Aplp2	-0.0631584	8.26496	-1.22445	0.229944	0.964362	-4.84399
ENSG00000084444	FAM234B	ENSMUSG00000030207	Fam234b	-0.0339769	7.04672	-0.7245	0.474156	0.964362	-5.23155
ENSG00000084453	SLCO1A2	ENSMUSG00000030237	Slco1a4	-0.110641	6.33458	-2.21057	0.0345248	0.964362	-3.55545
ENSG00000084623	EIF3I	ENSMUSG00000028798	Eif3i	0.00386209	5.34062	0.112556	0.911103	0.995357	-5.36439
ENSG00000084628	NKAIN1	ENSMUSG00000078532	Nkain1	0.0124837	2.67627	0.117741	0.907028	0.995357	-4.9791
ENSG00000084636	COL16A1	ENSMUSG00000040690	Col16a1	0.0714102	4.15458	0.783053	0.439499	0.964362	-4.94428
ENSG00000084652	TXLNA	ENSMUSG00000053841	Txlna	0.0637592	5.83523	1.56529	0.127601	0.964362	-4.43568
ENSG00000084676	NCOA1	ENSMUSG00000020647	Ncoa1	-0.069788	7.09456	-0.989995	0.329791	0.964362	-5.04847
ENSG00000084693	AGBL5	ENSMUSG00000029165	Agbl5	0.15926	3.57604	1.83735	0.0756973	0.964362	-4.0626
ENSG00000084710	EFR3B	ENSMUSG00000020658	Efr3b	-0.00187383	7.87274	-0.0646593	0.948858	0.995803	-5.46071
ENSG00000084731	KIF3C	ENSMUSG00000020668	Kif3c	-0.0820807	8.00365	-1.57511	0.125317	0.964362	-4.45543
ENSG00000084733	RAB10	ENSMUSG00000020671	Rab10	-0.0891881	7.52036	-2.2934	0.0287177	0.964362	-3.42598
ENSG00000084754	HADHA	ENSMUSG00000025745	Hadha	0.0195269	6.37216	0.473164	0.63939	0.972775	-5.34239
ENSG00000084764	MAPRE3	ENSMUSG00000029166	Mapre3	-0.00603982	6.17689	-0.081096	0.935884	0.995357	-5.43038
ENSG00000084774	CAD	ENSMUSG00000013629	Cad	0.00219743	4.57255	0.0355468	0.97187	0.998467	-5.2837
ENSG00000085063	CD59	ENSMUSG00000032679	Cd59a	0.121713	3.46504	0.76527	0.44986	0.964362	-4.93229
ENSG00000085063	CD59	ENSMUSG00000068686	Cd59b	0.0205703	0.394295	0.115966	0.908422	0.995357	-4.7715
ENSG00000085117	CD82	ENSMUSG00000027215	Cd82	0.0607383	2.8956	0.404913	0.688303	0.976984	-4.98338
ENSG00000085185	BCORL1	ENSMUSG00000036959	Bcorl1	0.00688341	4.68672	0.078123	0.938229	0.995446	-5.30118
ENSG00000085224	ATRX	ENSMUSG00000031229	Atrx	-0.0348751	9.48281	-1.06238	0.296217	0.964362	-4.99344
ENSG00000085274	MYNN	ENSMUSG00000037730	Mynn	0.02693	5.25566	0.577861	0.567504	0.972775	-5.22923
ENSG00000085276	MECOM	ENSMUSG00000027684	Mecom	-0.0152357	3.14628	-0.161358	0.872851	0.991577	-5.04482
ENSG00000085365	SCAMP1	ENSMUSG00000021687	Scamp1	-0.0239796	7.44722	-0.642675	0.525129	0.968965	-5.28562
ENSG00000085377	PREP	ENSMUSG00000019849	Prep	-0.0403494	4.48813	-0.516984	0.608812	0.972775	-5.16886
ENSG00000085382	HACE1	ENSMUSG00000038822	Hace1	-0.0497734	7.32616	-0.904354	0.372737	0.964362	-5.1162
ENSG00000085415	SEH1L	ENSMUSG00000079614	Seh1l	0.00275829	5.26824	0.0608497	0.951867	0.996319	-5.36598
ENSG00000085433	WDR47	ENSMUSG00000040389	Wdr47	-0.0629057	7.37303	-1.24737	0.221543	0.964362	-4.81735
ENSG00000085449	WDFY1	ENSMUSG00000073643	Wdfy1	0.0505951	5.9419	0.341923	0.734701	0.978398	-5.38771
ENSG00000085465	OVGP1	ENSMUSG00000074340	Ovgp1	0.136741	2.75178	1.05877	0.29783	0.964362	-4.6984
ENSG00000085491	SLC25A24	ENSMUSG00000040322	Slc25a24	0.0944418	2.16534	1.06125	0.29672	0.964362	-4.65069
ENSG00000085511	MAP3K4	ENSMUSG00000014426	Map3k4	0.0745082	6.53276	2.15316	0.0391458	0.964362	-3.64586
ENSG00000085552	IGSF9	ENSMUSG00000037995	Igsf9	0.116473	1.21779	0.804522	0.427182	0.964362	-4.6939
ENSG00000085563	ABCB1	ENSMUSG00000028970	Abcb1b	-0.166341	2.71106	-1.69679	0.0996899	0.964362	-4.22847
ENSG00000085563	ABCB1	ENSMUSG00000040584	Abcb1a	0.0869577	5.75846	2.02981	0.050975	0.964362	-3.82235
ENSG00000085644	ZNF213	ENSMUSG00000071256	Zfp213	0.0275016	2.56592	0.390412	0.698884	0.977875	-4.9372
ENSG00000085662	AKR1B1	ENSMUSG00000001642	Akr1b3	0.0897093	2.72355	1.17567	0.248619	0.964362	-4.61847
ENSG00000085719	CPNE3	ENSMUSG00000028228	Cpne3	-0.029945	4.82503	-0.512197	0.612119	0.972775	-5.20118
ENSG00000085721	RRN3	ENSMUSG00000022682	Rrn3	0.0176712	6.40667	0.683432	0.499377	0.967204	-5.24073
ENSG00000085733	CTTN	ENSMUSG00000031078	Cttn	-0.00285109	6.31778	-0.0569377	0.954958	0.99632	-5.43059
ENSG00000085760	MTIF2	ENSMUSG00000020459	Mtif2	-0.0265895	5.90458	-0.674276	0.505101	0.967204	-5.21878
ENSG00000085788	DDHD2	ENSMUSG00000061313	Ddhd2	0.00817322	6.88753	0.275471	0.78477	0.985437	-5.42037
ENSG00000085831	TTC39A	ENSMUSG00000028555	Ttc39a	-0.0476327	1.71072	-0.48942	0.627967	0.972775	-4.85924
ENSG00000085832	EPS15	ENSMUSG00000028552	Eps15	-0.0837121	8.48085	-1.632	0.112731	0.964362	-4.3854
ENSG00000085872	CHERP	ENSMUSG00000052488	Cherp	0.00476737	4.23792	0.0710034	0.943848	0.995575	-5.24021
ENSG00000085978	ATG16L1	ENSMUSG00000026289	Atg16l1	0.0393595	6.86138	1.50894	0.141374	0.964362	-4.52762
ENSG00000085982	USP40	ENSMUSG00000005501	Usp40	0.0258652	5.83117	0.521435	0.605745	0.972775	-5.29287
ENSG00000085998	POMGNT1	ENSMUSG00000028700	Pomgnt1	-0.0166911	5.70641	-0.396829	0.694194	0.977486	-5.34129
ENSG00000085999	RAD54L	ENSMUSG00000028702	Rad54l	0.00269857	1.57776	0.014918	0.988193	0.999315	-4.86423
ENSG00000086015	MAST2	ENSMUSG00000003810	Mast2	-0.0176947	6.6831	-0.379566	0.706838	0.978398	-5.38773
ENSG00000086062	B4GALT1	ENSMUSG00000028413	B4galt1	0.0500286	2.28135	0.481382	0.633604	0.972775	-4.89973
ENSG00000086065	CHMP5	ENSMUSG00000028419	Chmp5	-0.036142	6.48533	-0.839115	0.407787	0.964362	-5.14575
ENSG00000086102	NFX1	ENSMUSG00000028423	Nfx1	-0.0222043	6.99155	-0.751326	0.458085	0.964362	-5.21796
ENSG00000086189	DIMT1	ENSMUSG00000021692	Dimt1	0.0567391	3.23595	0.856883	0.398042	0.964362	-4.83804
ENSG00000086200	IPO11	ENSMUSG00000042590	Ipo11	-0.0649039	7.08928	-1.61638	0.116079	0.964362	-4.40028
ENSG00000086205	FOLH1	ENSMUSG00000001773	Folh1	0.0641752	4.0973	0.927088	0.360996	0.964362	-4.92204
ENSG00000086232	EIF2AK1	ENSMUSG00000029613	Eif2ak1	-0.0279622	6.0329	-0.544258	0.590132	0.972775	-5.29809
ENSG00000086289	EPDR1	ENSMUSG00000002808	Epdr1	-0.0738287	6.26433	-1.08607	0.285768	0.964362	-4.95056
ENSG00000086300	SNX10	ENSMUSG00000038301	Snx10	-0.085169	7.30247	-1.18524	0.244869	0.964362	-4.8765
ENSG00000086475	SEPHS1	ENSMUSG00000026662	Sephs1	0.0327594	5.16614	0.564914	0.576171	0.972775	-5.22569
ENSG00000086504	MRPL28	ENSMUSG00000024181	Mrpl28	-0.00475718	4.16382	-0.0739095	0.941554	0.995575	-5.22125
ENSG00000086544	ITPKC	ENSMUSG00000003752	Itpkc	0.108412	2.78648	1.41542	0.166848	0.964362	-4.45605
ENSG00000086570	FAT2	ENSMUSG00000055333	Fat2	0.119004	0.606213	0.539967	0.593053	0.972775	-4.72478
ENSG00000086589	RBM22	ENSMUSG00000024604	Rbm22	0.0107048	5.29175	0.220246	0.827114	0.987967	-5.34461
ENSG00000086598	TMED2	ENSMUSG00000029390	Tmed2	-0.0991137	3.56996	-0.933549	0.357704	0.964362	-4.82375
ENSG00000086619	ERO1B	ENSMUSG00000057069	Ero1lb	0.00326899	4.48893	0.0755354	0.940271	0.995575	-5.27006
ENSG00000086666	ZFAND6	ENSMUSG00000030629	Zfand6	-0.0498956	5.82317	-1.25616	0.218381	0.964362	-4.77016
ENSG00000086712	TXLNG	ENSMUSG00000038344	Txlng	0.0128838	5.71852	0.327683	0.745339	0.980036	-5.35562
ENSG00000086717	PPEF1	ENSMUSG00000062168	Ppef1	-0.0758622	0.921313	-0.4497	0.656035	0.975031	-4.75168
ENSG00000086730	LAT2	ENSMUSG00000040751	Lat2	-0.338811	1.5608	-3.29031	0.00248724	0.964362	-2.98228
ENSG00000086758	HUWE1	ENSMUSG00000025261	Huwe1	-0.0435522	9.76835	-1.37758	0.178134	0.964362	-4.68293
ENSG00000086827	ZW10	ENSMUSG00000032264	Zw10	0.0291825	4.45342	0.703726	0.486821	0.9644	-5.05636
ENSG00000086848	ALG9	ENSMUSG00000032059	Alg9	0.0271667	4.10401	0.503061	0.618454	0.972775	-5.10498
ENSG00000086991	NOX4	ENSMUSG00000030562	Nox4	-0.0645367	-0.138136	-0.346929	0.730973	0.978398	-4.71566
ENSG00000087008	ACOX3	ENSMUSG00000029098	Acox3	-0.0264403	5.06971	-0.456958	0.650866	0.973527	-5.26616
ENSG00000087053	MTMR2	ENSMUSG00000031918	Mtmr2	-0.0510113	6.0754	-1.23005	0.227869	0.964362	-4.80862
ENSG00000087074	PPP1R15A	ENSMUSG00000040435	Ppp1r15a	0.0481471	4.10175	0.834459	0.410365	0.964362	-4.95296
ENSG00000087077	TRIP6	ENSMUSG00000023348	Trip6	0.178351	1.48453	1.49527	0.144888	0.964362	-4.42058
ENSG00000087085	ACHE	ENSMUSG00000023328	Ache	-0.0200423	4.78692	-0.392202	0.697575	0.977875	-5.25621
ENSG00000087086	FTL	ENSMUSG00000050708	Ftl1	0.111027	4.46765	1.5011	0.143381	0.964362	-4.44115
ENSG00000087087	SRRT	ENSMUSG00000037364	Srrt	0.0443862	6.79168	1.16655	0.252229	0.964362	-4.88777
ENSG00000087088	BAX	ENSMUSG00000003873	Bax	0.0286819	2.25397	0.396771	0.694237	0.977486	-4.9095
ENSG00000087095	NLK	ENSMUSG00000017376	Nlk	-0.0701683	7.67748	-0.970735	0.339145	0.964362	-5.06812
ENSG00000087111	PIGS	ENSMUSG00000041958	Pigs	0.0700621	3.92507	1.19683	0.240385	0.964362	-4.68645
ENSG00000087116	ADAMTS2	ENSMUSG00000036545	Adamts2	0.20938	2.87643	1.35373	0.185545	0.964362	-4.49375
ENSG00000087152	ATXN7L3	ENSMUSG00000059995	Atxn7l3	-0.106219	6.99527	-1.90949	0.0654292	0.964362	-4.00899
ENSG00000087157	PGS1	ENSMUSG00000017715	Pgs1	-0.053797	5.5084	-0.89408	0.378123	0.964362	-5.06878
ENSG00000087191	PSMC5	ENSMUSG00000020708	Psmc5	-0.0812608	6.65123	-1.45338	0.156102	0.964362	-4.58979
ENSG00000087206	UIMC1	ENSMUSG00000025878	Uimc1	0.0302854	5.64953	0.788643	0.436271	0.964362	-5.14775
ENSG00000087245	MMP2	ENSMUSG00000031740	Mmp2	0.150671	0.83318	1.31859	0.196902	0.964362	-4.51349
ENSG00000087253	LPCAT2	ENSMUSG00000033192	Lpcat2	-0.135457	3.73785	-1.92672	0.0631626	0.964362	-3.96824
ENSG00000087263	OGFOD1	ENSMUSG00000033009	Ogfod1	-0.0189823	6.97937	-0.28667	0.77626	0.984074	-5.41986
ENSG00000087266	SH3BP2	ENSMUSG00000054520	Sh3bp2	-0.0441259	1.46529	-0.322618	0.749136	0.980659	-4.82461
ENSG00000087269	NOP14	ENSMUSG00000036693	Nop14	-0.011554	5.42597	-0.283181	0.778908	0.98446	-5.34318
ENSG00000087274	ADD1	ENSMUSG00000029106	Add1	-0.0433305	8.30852	-1.05245	0.300673	0.964362	-5.00276
ENSG00000087299	L2HGDH	ENSMUSG00000020988	L2hgdh	0.0301437	4.53618	0.671442	0.506879	0.967785	-5.1098
ENSG00000087301	TXNDC16	ENSMUSG00000021830	Txndc16	0.004769	7.02503	0.13226	0.895627	0.994837	-5.44596
ENSG00000087302	RTRAF	ENSMUSG00000021807	2700060E02Rik	0.0402213	4.861	0.697996	0.490348	0.965839	-5.09692
ENSG00000087303	NID2	ENSMUSG00000021806	Nid2	0.0597421	2.17948	0.451199	0.654966	0.974724	-4.87979
ENSG00000087338	GMCL1	ENSMUSG00000001157	Gmcl1	-0.047175	5.92332	-1.31959	0.196572	0.964362	-4.715
ENSG00000087365	SF3B2	ENSMUSG00000024853	Sf3b2	-0.00170814	7.90836	-0.0603234	0.952283	0.996319	-5.46089
ENSG00000087448	KLHL42	ENSMUSG00000040102	Klhl42	0.0459614	5.61444	1.46314	0.153429	0.964362	-4.54966
ENSG00000087460	GNAS	ENSMUSG00000027523	Gnas	-0.106804	8.35569	-1.87386	0.0703404	0.964362	-4.06278
ENSG00000087470	DNM1L	ENSMUSG00000022789	Dnm1l	-0.0517621	8.27393	-1.2792	0.210258	0.964362	-4.78897
ENSG00000087494	PTHLH	ENSMUSG00000048776	Pthlh	-0.0173716	0.636714	-0.112354	0.911263	0.995357	-4.77671
ENSG00000087495	PHACTR3	ENSMUSG00000027525	Phactr3	-0.0313747	7.48904	-1.22159	0.231011	0.964362	-4.84301
ENSG00000087502	ERGIC2	ENSMUSG00000030304	Ergic2	-0.0592146	6.89709	-1.87885	0.0696332	0.964362	-4.05133
ENSG00000087510	TFAP2C	ENSMUSG00000028640	Tfap2c	1.00956	-1.3658	1.0601	0.297234	0.964362	-4.59191
ENSG00000087586	AURKA	ENSMUSG00000027496	Aurka	-0.129811	0.610471	-0.8588	0.397	0.964362	-4.65863
ENSG00000087842	PIR	ENSMUSG00000031379	Pir	-0.0554092	2.89659	-0.637531	0.528429	0.968965	-4.91546
ENSG00000087884	AAMDC	ENSMUSG00000035642	Aamdc	0.0373875	4.351	0.685763	0.497926	0.967076	-5.04501
ENSG00000087903	RFX2	ENSMUSG00000024206	Rfx2	0.199092	0.651988	1.24196	0.223505	0.964362	-4.54479
ENSG00000087995	METTL2A	ENSMUSG00000020691	Mettl2	0.0997826	3.90065	1.87696	0.0699002	0.964362	-4.01248
ENSG00000088002	SULT2B1	ENSMUSG00000003271	Sult2b1	-0.0837803	2.23032	-0.577987	0.56742	0.972775	-4.85105
ENSG00000088035	ALG6	ENSMUSG00000073792	Alg6	-0.0919378	4.88204	-1.58091	0.123982	0.964362	-4.37715
ENSG00000088038	CNOT3	ENSMUSG00000035632	Cnot3	0.174094	4.58274	2.62735	0.0132249	0.964362	-2.93845
ENSG00000088179	PTPN4	ENSMUSG00000026384	Ptpn4	-0.09029	8.55254	-2.34232	0.0257169	0.964362	-3.34646
ENSG00000088205	DDX18	ENSMUSG00000001674	Ddx18	0.0740147	3.18486	0.87384	0.388881	0.964362	-4.82897
ENSG00000088247	KHSRP	ENSMUSG00000007670	Khsrp	-0.00244677	5.87846	-0.0589784	0.953345	0.99632	-5.41264
ENSG00000088256	GNA11	ENSMUSG00000034781	Gna11	-0.0121661	6.20111	-0.292248	0.772032	0.983927	-5.39562
ENSG00000088280	ASAP3	ENSMUSG00000036995	Asap3	0.112928	2.13813	1.21408	0.233826	0.964362	-4.5698
ENSG00000088298	EDEM2	ENSMUSG00000038312	Edem2	0.0485883	3.75521	0.736723	0.466794	0.964362	-4.97104
ENSG00000088305	DNMT3B	ENSMUSG00000027478	Dnmt3b	-0.119137	0.665547	-0.80253	0.428316	0.964362	-4.67967
ENSG00000088325	TPX2	ENSMUSG00000027469	Tpx2	0.229997	2.55128	1.86819	0.0711503	0.964362	-4.08802
ENSG00000088356	PDRG1	ENSMUSG00000027472	Pdrg1	0.0614843	4.36248	1.11323	0.274112	0.964362	-4.79136
ENSG00000088367	EPB41L1	ENSMUSG00000027624	Epb41l1	-0.0492552	8.81284	-1.05069	0.301468	0.964362	-5.00487
ENSG00000088387	DOCK9	ENSMUSG00000025558	Dock9	-0.0564671	8.19617	-1.33536	0.191418	0.964362	-4.73015
ENSG00000088448	ANKRD10	ENSMUSG00000031508	Ankrd10	0.091676	6.15105	1.64479	0.11005	0.964362	-4.34964
ENSG00000088451	TGDS	ENSMUSG00000022130	Tgds	0.0172376	3.00578	0.3029	0.763976	0.983377	-5.01588
ENSG00000088538	DOCK3	ENSMUSG00000039716	Dock3	-0.0583413	9.29688	-1.60654	0.118229	0.964362	-4.41688
ENSG00000088543	C3orf18	ENSMUSG00000037977	6430571L13Rik	0.311989	3.29101	0.961248	0.343817	0.964362	-4.79892
ENSG00000088682	COQ9	ENSMUSG00000031782	Coq9	-0.0237592	5.65501	-0.6549	0.517331	0.968965	-5.23328
ENSG00000088726	TMEM40	ENSMUSG00000059900	Tmem40	-0.104803	2.13478	-0.858294	0.397275	0.964362	-4.76208
ENSG00000088727	KIF9	ENSMUSG00000032489	Kif9	0.0708298	3.44066	0.78026	0.441116	0.964362	-4.90343
ENSG00000088756	ARHGAP28	ENSMUSG00000024043	Arhgap28	0.0526655	0.785671	0.282345	0.779543	0.984484	-4.78016
ENSG00000088766	CRLS1	ENSMUSG00000027357	Crls1	-0.0139771	5.26983	-0.255256	0.8002	0.987583	-5.33153
ENSG00000088808	PPP1R13B	ENSMUSG00000021285	Ppp1r13b	0.025279	6.03798	0.551153	0.585454	0.972775	-5.29825
ENSG00000088812	ATRN	ENSMUSG00000027312	Atrn	-0.0687372	8.48913	-1.41845	0.16597	0.964362	-4.63999
ENSG00000088826	SMOX	ENSMUSG00000027333	Smox	0.0800077	5.16868	1.58332	0.123432	0.964362	-4.39728
ENSG00000088832	FKBP1A	ENSMUSG00000032966	Fkbp1a	-0.0673602	6.44585	-1.13532	0.264885	0.964362	-4.91095
ENSG00000088833	NSFL1C	ENSMUSG00000027455	Nsfl1c	0.0203351	5.51492	0.442008	0.661532	0.975657	-5.30385
ENSG00000088836	SLC4A11	ENSMUSG00000074796	Slc4a11	0.00453762	0.00491198	0.0310121	0.975457	0.998513	-4.73449
ENSG00000088854	DNAAF9	ENSMUSG00000027309	4930402H24Rik	0.0224593	7.58405	0.582566	0.564371	0.972775	-5.31715
ENSG00000088881	EBF4	ENSMUSG00000053552	Ebf4	0.0955089	2.05182	0.95095	0.348937	0.964362	-4.70854
ENSG00000088882	CPXM1	ENSMUSG00000027408	Cpxm1	-0.0282922	2.30551	-0.307148	0.760771	0.982641	-4.93049
ENSG00000088888	MAVS	ENSMUSG00000037523	Mavs	0.110095	2.58393	1.46872	0.151919	0.964362	-4.41145
ENSG00000088899	LZTS3	ENSMUSG00000037703	Lzts3	0.0202414	6.88792	0.214669	0.831422	0.988209	-5.43264
ENSG00000088930	XRN2	ENSMUSG00000027433	Xrn2	0.0125736	7.01198	0.301866	0.764757	0.983377	-5.41488
ENSG00000088970	KIZ	ENSMUSG00000074749	Kiz	0.0989658	4.93511	1.66144	0.106641	0.964362	-4.28204
ENSG00000088986	DYNLL1	ENSMUSG00000009013	Dynll1	-0.0893999	6.64136	-2.02221	0.0517977	0.964362	-3.84341
ENSG00000088992	TESC	ENSMUSG00000029359	Tesc	0.00510173	3.86937	0.054435	0.956936	0.996861	-5.16527
ENSG00000089006	SNX5	ENSMUSG00000027423	Snx5	-0.0650744	6.67086	-1.91559	0.0646189	0.964362	-3.99752
ENSG00000089009	RPL6	ENSMUSG00000029614	Rpl6	0.0849898	3.86273	1.3764	0.178494	0.964362	-4.52604
ENSG00000089012	SIRPG	ENSMUSG00000037902	Sirpa	-0.0155091	8.5263	-0.351306	0.727719	0.978398	-5.41234
ENSG00000089022	MAPKAPK5	ENSMUSG00000029454	Mapkapk5	-0.00984798	3.27354	-0.162799	0.871726	0.991577	-5.08268
ENSG00000089022	MAPKAPK5	ENSMUSG00000105340	Gm42878	0.113662	3.16817	1.08654	0.285563	0.964362	-4.70364
ENSG00000089041	P2RX7	ENSMUSG00000029468	P2rx7	0.0180071	3.68066	0.240507	0.81151	0.987583	-5.11937
ENSG00000089048	ESF1	ENSMUSG00000045624	Esf1	-0.00897223	6.0598	-0.150057	0.881686	0.992291	-5.40502
ENSG00000089050	RBBP9	ENSMUSG00000027428	Rbbp9	0.039646	5.24848	0.984406	0.332487	0.964362	-4.96366
ENSG00000089053	ANAPC5	ENSMUSG00000029472	Anapc5	0.012455	7.00685	0.370038	0.713854	0.978398	-5.39584
ENSG00000089057	SLC23A2	ENSMUSG00000027340	Slc23a2	-0.0756616	7.66363	-1.89675	0.0671508	0.964362	-4.02937
ENSG00000089060	SLC8B1	ENSMUSG00000032754	Slc8b1	0.0351754	1.95477	0.396089	0.694735	0.9775	-4.86226
ENSG00000089063	TMEM230	ENSMUSG00000027341	Tmem230	0.0583434	3.29332	1.04308	0.304922	0.964362	-4.74257
ENSG00000089091	DZANK1	ENSMUSG00000037259	Dzank1	-0.0434655	8.16573	-0.815595	0.420913	0.964362	-5.18465
ENSG00000089094	KDM2B	ENSMUSG00000029475	Kdm2b	0.0920663	4.63056	2.07883	0.0459418	0.964362	-3.7482
ENSG00000089101	CFAP61	ENSMUSG00000037143	Cfap61	-0.0774924	2.74228	-1.11295	0.274231	0.964362	-4.65844
ENSG00000089123	TASP1	ENSMUSG00000039033	Tasp1	-0.0183442	6.16255	-0.39252	0.697342	0.977875	-5.36087
ENSG00000089127	OAS1	ENSMUSG00000001166	Oas1c	-0.0450422	0.113403	-0.223087	0.824921	0.987803	-4.73233
ENSG00000089154	GCN1	ENSMUSG00000041638	Gcn1l1	-0.0168364	6.75156	-0.457735	0.650314	0.973134	-5.36468
ENSG00000089159	PXN	ENSMUSG00000029528	Pxn	-0.0327884	3.21775	-0.461482	0.647653	0.973044	-5.01153
ENSG00000089163	SIRT4	ENSMUSG00000029524	Sirt4	0.0799516	3.59577	1.35642	0.184698	0.964362	-4.52542
ENSG00000089169	RPH3A	ENSMUSG00000029608	Rph3a	-0.196119	7.8362	-1.2731	0.212385	0.964362	-4.79433
ENSG00000089195	TRMT6	ENSMUSG00000037376	Trmt6	-0.0606386	5.4165	-1.75613	0.0888771	0.964362	-4.19056
ENSG00000089199	CHGB	ENSMUSG00000027350	Chgb	-0.0332229	8.93266	-0.42659	0.672607	0.976121	-5.38784
ENSG00000089234	BRAP	ENSMUSG00000029458	Brap	-0.0298217	6.69419	-0.781735	0.440261	0.964362	-5.19253
ENSG00000089248	ERP29	ENSMUSG00000029616	Erp29	-0.0264505	6.82161	-0.585335	0.562532	0.972775	-5.30572
ENSG00000089250	NOS1	ENSMUSG00000029361	Nos1	0.171507	5.87283	1.22873	0.22836	0.964362	-4.80436
ENSG00000089280	FUS	ENSMUSG00000030795	Fus	0.0732884	5.71855	1.03447	0.308869	0.964362	-4.97063
ENSG00000089289	IGBP1	ENSMUSG00000031221	Igbp1	0.0072978	5.89473	0.158489	0.875093	0.991577	-5.40226
ENSG00000089351	GRAMD1A	ENSMUSG00000001248	Gramd1a	0.0663396	6.39277	1.60529	0.118503	0.964362	-4.40524
ENSG00000089356	FXYD3	ENSMUSG00000057092	Fxyd3	0.0764913	-0.190221	0.329442	0.744023	0.979567	-4.70731
ENSG00000089472	HEPH	ENSMUSG00000031209	Heph	0.139424	2.90156	1.50021	0.14361	0.964362	-4.38815
ENSG00000089486	CDIP1	ENSMUSG00000004071	Cdip1	0.0217933	7.03714	0.673999	0.505274	0.967204	-5.26378
ENSG00000089558	KCNH4	ENSMUSG00000035355	Kcnh4	0.0386291	1.89633	0.429014	0.670861	0.976121	-4.8638
ENSG00000089597	GANAB	ENSMUSG00000071650	Ganab	0.00218142	6.05874	0.0455063	0.963994	0.998284	-5.42343
ENSG00000089639	GMIP	ENSMUSG00000036246	Gmip	0.104697	3.22341	1.46902	0.151835	0.964362	-4.42732
ENSG00000089682	RBM41	ENSMUSG00000031433	Rbm41	0.144952	4.8429	2.34385	0.025628	0.964362	-3.36383
ENSG00000089685	BIRC5	ENSMUSG00000017716	Birc5	-0.282355	0.669987	-1.53736	0.134283	0.964362	-4.43549
ENSG00000089692	LAG3	ENSMUSG00000030124	Lag3	-0.248377	-0.45546	-0.983311	0.333017	0.964362	-4.61087
ENSG00000089693	MLF2	ENSMUSG00000030120	Mlf2	-0.0317384	7.24368	-0.528166	0.60112	0.972775	-5.3396
ENSG00000089723	OTUB2	ENSMUSG00000021203	Otub2	-0.00407468	4.69444	-0.0414587	0.967194	0.998467	-5.28608
ENSG00000089737	DDX24	ENSMUSG00000041645	Ddx24	-0.0546679	7.76008	-1.36148	0.183112	0.964362	-4.70081
ENSG00000089775	ZBTB25	ENSMUSG00000056459	Zbtb25	-0.0649068	3.79079	-0.970598	0.339212	0.964362	-4.84403
ENSG00000089818	NECAP1	ENSMUSG00000030327	Necap1	-0.0266577	7.22305	-0.655966	0.516654	0.968965	-5.27627
ENSG00000089820	ARHGAP4	ENSMUSG00000031389	Arhgap4	0.219849	2.9201	3.05009	0.00463768	0.964362	-2.52065
ENSG00000089847	ANKRD24	ENSMUSG00000054708	Ankrd24	0.0637034	5.13779	1.07817	0.28922	0.964362	-4.89572
ENSG00000089876	DHX32	ENSMUSG00000030986	Dhx32	0.108837	5.2126	1.53271	0.135423	0.964362	-4.44672
ENSG00000089902	RCOR1	ENSMUSG00000037896	Rcor1	0.012666	4.8618	0.220894	0.826614	0.987967	-5.30122
ENSG00000089916	GPATCH2L	ENSMUSG00000021254	Gpatch2l	0.017864	5.86316	0.603085	0.55081	0.970254	-5.262
ENSG00000090006	LTBP4	ENSMUSG00000040488	Ltbp4	-0.0665101	1.7458	-0.590647	0.559011	0.972044	-4.80516
ENSG00000090013	BLVRB	ENSMUSG00000040466	Blvrb	0.138641	2.46133	1.43825	0.160318	0.964362	-4.43311
ENSG00000090020	SLC9A1	ENSMUSG00000028854	Slc9a1	0.0382048	4.65027	0.584427	0.563134	0.972775	-5.16743
ENSG00000090054	SPTLC1	ENSMUSG00000021468	Sptlc1	-0.0192191	5.43343	-0.604245	0.550049	0.970254	-5.21773
ENSG00000090060	PAPOLA	ENSMUSG00000021111	Papola	0.00634434	7.22904	0.134911	0.893549	0.994672	-5.44939
ENSG00000090061	CCNK	ENSMUSG00000021258	Ccnk	0.0949171	3.87539	1.3914	0.173944	0.964362	-4.51522
ENSG00000090097	PCBP4	ENSMUSG00000023495	Pcbp4	-0.0102677	6.00011	-0.167991	0.867675	0.991577	-5.40982
ENSG00000090238	YPEL3	ENSMUSG00000042675	Ypel3	0.0249982	6.12406	0.482242	0.632999	0.972775	-5.33088
ENSG00000090263	MRPS33	ENSMUSG00000029918	Mrps33	-0.0884086	2.91134	-1.05814	0.298116	0.964362	-4.70002
ENSG00000090266	NDUFB2	ENSMUSG00000002416	Ndufb2	0.0719031	5.1527	1.24089	0.223895	0.964362	-4.74788
ENSG00000090273	NUDC	ENSMUSG00000028851	Nudc	0.00553126	5.90619	0.079941	0.936795	0.995357	-5.41965
ENSG00000090316	MAEA	ENSMUSG00000079562	Maea	-0.0187918	6.32352	-0.453633	0.653232	0.973885	-5.34948
ENSG00000090339	ICAM1	ENSMUSG00000037405	Icam1	0.252736	1.45649	1.18711	0.244144	0.964362	-4.5713
ENSG00000090372	STRN4	ENSMUSG00000030374	Strn4	-0.0182644	7.41872	-0.456903	0.650906	0.973527	-5.37089
ENSG00000090376	IRAK3	ENSMUSG00000020227	Irak3	0.308845	-0.129755	1.8094	0.0800305	0.964362	-4.37571
ENSG00000090432	MUL1	ENSMUSG00000041241	Mul1	0.0882428	4.54214	2.08947	0.0449087	0.964362	-3.73302
ENSG00000090447	TFAP4	ENSMUSG00000005718	Tfap4	0.235341	1.79785	2.18315	0.0366671	0.964362	-3.90465
ENSG00000090470	PDCD7	ENSMUSG00000041837	Pdcd7	-9.94e-05	5.11675	-0.00252248	0.998003	0.999315	-5.34674
ENSG00000090487	SPG21	ENSMUSG00000032388	Spg21	0.0139539	4.69303	0.338613	0.737169	0.978398	-5.25584
ENSG00000090520	DNAJB11	ENSMUSG00000004460	Dnajb11	-0.0122416	6.23924	-0.235519	0.815345	0.987583	-5.40738
ENSG00000090530	P3H2	ENSMUSG00000038168	P3h2	-0.0461754	2.47428	-0.401423	0.690845	0.977428	-4.93525
ENSG00000090534	THPO	ENSMUSG00000022847	Thpo	-0.024651	0.684423	-0.156379	0.876741	0.991577	-4.78725
ENSG00000090539	CHRD	ENSMUSG00000006958	Chrd	-0.0100075	4.59174	-0.124233	0.901928	0.995357	-5.29213
ENSG00000090554	FLT3LG	ENSMUSG00000110206	Flt3l	0.0882026	1.10543	0.738377	0.465803	0.964362	-4.71168
ENSG00000090565	RAB11FIP3	ENSMUSG00000037098	Rab11fip3	0.015419	6.8789	0.347509	0.730542	0.978398	-5.40053
ENSG00000090581	GNPTG	ENSMUSG00000035521	Gnptg	-0.0446981	5.44865	-0.782593	0.439764	0.964362	-5.13499
ENSG00000090615	GOLGA3	ENSMUSG00000029502	Golga3	-0.009465	7.51134	-0.240173	0.811767	0.987583	-5.43522
ENSG00000090621	PABPC4	ENSMUSG00000011257	Pabpc4	0.0548836	3.48757	0.967431	0.340767	0.964362	-4.80604
ENSG00000090659	CD209	ENSMUSG00000031494	Cd209a	0.298719	-0.423645	1.32106	0.196087	0.964362	-4.52569
ENSG00000090661	CERS4	ENSMUSG00000008206	Cers4	-0.0835302	6.74119	-1.78252	0.0843968	0.964362	-4.182
ENSG00000090674	MCOLN1	ENSMUSG00000004567	Mcoln1	0.0279519	5.97293	0.871243	0.390275	0.964362	-5.10797
ENSG00000090686	USP48	ENSMUSG00000043411	Usp48	-0.000296577	7.43516	-0.00846932	0.993296	0.999315	-5.45962
ENSG00000090776	EFNB1	ENSMUSG00000031217	Efnb1	0.0984552	3.83011	1.08194	0.287567	0.964362	-4.76348
ENSG00000090857	PDPR	ENSMUSG00000033624	Pdpr	0.00923448	5.87463	0.276673	0.783855	0.985306	-5.38461
ENSG00000090861	AARS1	ENSMUSG00000031960	Aars	-0.0361907	7.55823	-1.19789	0.239981	0.964362	-4.86695
ENSG00000090863	GLG1	ENSMUSG00000003316	Glg1	-0.0268386	8.31918	-0.859556	0.396589	0.964362	-5.15446
ENSG00000090889	KIF4A	ENSMUSG00000034311	Kif4	-0.0226467	1.61363	-0.169265	0.86668	0.991245	-4.84866
ENSG00000090905	TNRC6A	ENSMUSG00000052707	Tnrc6a	-0.00759943	7.27644	-0.159311	0.87445	0.991577	-5.44701
ENSG00000090924	PLEKHG2	ENSMUSG00000037552	Plekhg2	0.0137572	1.55182	0.116439	0.908051	0.995357	-4.85725
ENSG00000090932	DLL3	ENSMUSG00000003436	Dll3	-0.0982767	-0.0831802	-0.724457	0.474182	0.964362	-4.66898
ENSG00000090971	NAT14	ENSMUSG00000035285	Nat14	0.0155382	4.84989	0.233853	0.816627	0.987631	-5.28971
ENSG00000090975	PITPNM2	ENSMUSG00000029406	Pitpnm2	0.044864	7.02699	0.973241	0.337918	0.964362	-5.06128
ENSG00000090989	EXOC1	ENSMUSG00000036435	Exoc1	0.00788833	6.81587	0.250208	0.804066	0.987583	-5.42405
ENSG00000091009	RBM27	ENSMUSG00000024491	Rbm27	0.0184233	6.70176	0.529656	0.600098	0.972775	-5.32978
ENSG00000091039	OSBPL8	ENSMUSG00000020189	Osbpl8	-0.0128027	8.52848	-0.271002	0.788174	0.98618	-5.43342
ENSG00000091073	DTX2	ENSMUSG00000004947	Dtx2	0.0428994	2.70869	0.572813	0.570876	0.972775	-4.9112
ENSG00000091106	NLRC4	ENSMUSG00000039193	Nlrc4	-0.0370774	0.999683	-0.215111	0.83108	0.988209	-4.82271
ENSG00000091127	PUS7	ENSMUSG00000057541	Pus7	-0.0215384	4.85313	-0.39813	0.693245	0.977486	-5.24321
ENSG00000091129	NRCAM	ENSMUSG00000020598	Nrcam	-0.0666443	9.27382	-1.58067	0.124038	0.964362	-4.44908
ENSG00000091136	LAMB1	ENSMUSG00000002900	Lamb1	0.139779	4.72416	1.51953	0.138696	0.964362	-4.42452
ENSG00000091137	SLC26A4	ENSMUSG00000020651	Slc26a4	-0.129641	2.60983	-0.886355	0.382206	0.964362	-4.76745
ENSG00000091140	DLD	ENSMUSG00000020664	Dld	-0.0284495	7.14182	-0.757654	0.454341	0.964362	-5.21504
ENSG00000091157	WDR7	ENSMUSG00000040560	Wdr7	-0.0365266	8.43322	-0.812765	0.42251	0.964362	-5.18712
ENSG00000091164	TXNL1	ENSMUSG00000024583	Txnl1	-0.0518929	6.44877	-1.08572	0.28592	0.964362	-4.95559
ENSG00000091262	ABCC6	ENSMUSG00000030834	Abcc6	-0.158145	0.912617	-1.13597	0.264619	0.964362	-4.58414
ENSG00000091317	CMTM6	ENSMUSG00000032434	Cmtm6	-0.0187611	5.15323	-0.40243	0.690111	0.97733	-5.28681
ENSG00000091409	ITGA6	ENSMUSG00000027111	Itga6	0.0489102	5.46335	0.796879	0.431543	0.964362	-5.12848
ENSG00000091428	RAPGEF4	ENSMUSG00000049044	Rapgef4	-0.110381	9.09523	-1.38898	0.174673	0.964362	-4.67265
ENSG00000091436	MAP3K20	ENSMUSG00000004085	Map3k20	0.114621	4.58989	1.37908	0.177676	0.964362	-4.57099
ENSG00000091483	FH	ENSMUSG00000026526	Fh1	-0.025596	5.99781	-0.732116	0.469561	0.964362	-5.20022
ENSG00000091490	SEL1L3	ENSMUSG00000029189	Sel1l3	-0.151675	6.71292	-1.59046	0.121812	0.964362	-4.42973
ENSG00000091513	TF	ENSMUSG00000032554	Trf	-0.00897953	3.57692	-0.0589463	0.953371	0.99632	-5.0957
ENSG00000091527	CDV3	ENSMUSG00000032803	Cdv3	-0.0163899	5.94485	-0.50687	0.615809	0.972775	-5.3119
ENSG00000091542	ALKBH5	ENSMUSG00000042650	Alkbh5	0.0245753	5.7071	0.466488	0.644107	0.973044	-5.31743
ENSG00000091592	NLRP1	ENSMUSG00000070390	Nlrp1b	-0.45826	0.272666	-1.91285	0.0649821	0.964362	-4.41089
ENSG00000091622	PITPNM3	ENSMUSG00000040543	Pitpnm3	0.0124558	6.26989	0.12832	0.898719	0.995357	-5.43519
ENSG00000091640	SPAG7	ENSMUSG00000018287	Spag7	-0.0583412	4.99891	-0.924505	0.362318	0.964362	-4.98668
ENSG00000091651	ORC6	ENSMUSG00000031697	Orc6	0.00902423	4.67983	0.201057	0.841959	0.988456	-5.27357
ENSG00000091656	ZFHX4	ENSMUSG00000025255	Zfhx4	0.128605	5.59059	1.92072	0.063944	0.964362	-3.97484
ENSG00000091664	SLC17A6	ENSMUSG00000030500	Slc17a6	0.0378927	4.81294	0.322511	0.749217	0.980659	-5.26776
ENSG00000091732	ZC3HC1	ENSMUSG00000039130	Zc3hc1	0.0359262	4.21029	0.600247	0.552676	0.970254	-5.09437
ENSG00000091831	ESR1	ENSMUSG00000019768	Esr1	0.0547712	3.19704	0.344949	0.732447	0.978398	-5.00146
ENSG00000091844	RGS17	ENSMUSG00000019775	Rgs17	-0.0713027	7.59481	-1.36996	0.180476	0.964362	-4.69065
ENSG00000091879	ANGPT2	ENSMUSG00000031465	Angpt2	0.41219	1.59315	2.9226	0.00640589	0.964362	-3.43934
ENSG00000091947	TMEM101	ENSMUSG00000020921	Tmem101	0.0773638	3.714	0.995347	0.327223	0.964362	-4.81194
ENSG00000091972	CD200	ENSMUSG00000022661	Cd200	-0.0472085	6.18343	-0.890994	0.379751	0.964362	-5.09702
ENSG00000091986	CCDC80	ENSMUSG00000022665	Ccdc80	0.0635557	4.16064	0.85597	0.398539	0.964362	-4.93204
ENSG00000092010	PSME1	ENSMUSG00000022216	Psme1	0.0265052	4.30328	0.537128	0.594989	0.972775	-5.13581
ENSG00000092020	PPP2R3C	ENSMUSG00000021022	Ppp2r3c	-0.000243929	4.47448	-0.00361857	0.997136	0.999315	-5.26083
ENSG00000092036	HAUS4	ENSMUSG00000022177	Haus4	-0.0108576	1.52905	-0.0744545	0.941124	0.995575	-4.88785
ENSG00000092051	JPH4	ENSMUSG00000022208	Jph4	0.0151107	5.99558	0.232621	0.817575	0.987631	-5.39627
ENSG00000092054	MYH7	ENSMUSG00000053093	Myh7	-0.0653115	4.34435	-0.51432	0.610652	0.972775	-5.07669
ENSG00000092068	SLC7A8	ENSMUSG00000022180	Slc7a8	-0.125254	5.14162	-1.31276	0.198838	0.964362	-4.68069
ENSG00000092094	OSGEP	ENSMUSG00000006289	Osgep	0.0539559	3.76537	0.990222	0.329682	0.964362	-4.81432
ENSG00000092096	SLC22A17	ENSMUSG00000022199	Slc22a17	0.0131961	6.98263	0.286949	0.776048	0.984074	-5.42041
ENSG00000092098	RNF31	ENSMUSG00000047098	Rnf31	0.143865	4.40071	2.61851	0.013508	0.964362	-2.97263
ENSG00000092108	SCFD1	ENSMUSG00000020952	Scfd1	-0.00976889	6.25945	-0.300168	0.766039	0.983377	-5.39364
ENSG00000092140	G2E3	ENSMUSG00000035293	G2e3	-0.0136647	5.63963	-0.356306	0.724009	0.978398	-5.34518
ENSG00000092148	HECTD1	ENSMUSG00000035247	Hectd1	-0.0275136	8.85139	-0.992917	0.328387	0.964362	-5.0532
ENSG00000092199	HNRNPC	ENSMUSG00000060373	Hnrnpc	-0.00877218	7.16197	-0.207792	0.836742	0.988456	-5.43671
ENSG00000092200	RPGRIP1	ENSMUSG00000057132	Rpgrip1	0.0270528	1.67122	0.179975	0.858336	0.989716	-4.84368
ENSG00000092201	SUPT16H	ENSMUSG00000035726	Supt16	-0.0117793	7.09695	-0.342853	0.734008	0.978398	-5.40511
ENSG00000092203	TOX4	ENSMUSG00000016831	Tox4	0.00151722	6.26939	0.0442576	0.964981	0.998284	-5.42603
ENSG00000092208	GEMIN2	ENSMUSG00000060121	Gemin2	0.0696359	2.7683	0.843251	0.405505	0.964362	-4.80968
ENSG00000092330	TINF2	ENSMUSG00000007589	Tinf2	-0.0138463	3.53166	-0.216186	0.83025	0.988209	-5.11997
ENSG00000092345	DAZL	ENSMUSG00000010592	Dazl	-0.153479	2.79648	-1.20871	0.235853	0.964362	-4.59772
ENSG00000092377	TBL1Y	ENSMUSG00000025246	Tbl1x	-0.0535266	6.57557	-1.71549	0.0961691	0.964362	-4.26903
ENSG00000092421	SEMA6A	ENSMUSG00000019647	Sema6a	0.135582	4.79272	0.946056	0.351388	0.964362	-4.96384
ENSG00000092439	TRPM7	ENSMUSG00000027365	Trpm7	0.0069325	7.46307	0.207422	0.837028	0.988456	-5.4413
ENSG00000092445	TYRO3	ENSMUSG00000027298	Tyro3	-0.0201866	7.06106	-0.321166	0.750225	0.980659	-5.41073
ENSG00000092470	WDR76	ENSMUSG00000027242	Wdr76	0.0755763	3.36915	1.22661	0.229142	0.964362	-4.64433
ENSG00000092529	CAPN3	ENSMUSG00000079110	Capn3	0.0143492	3.56903	0.140968	0.888801	0.993898	-5.13214
ENSG00000092531	SNAP23	ENSMUSG00000027287	Snap23	0.0485172	5.15552	1.15452	0.257051	0.964362	-4.81947
ENSG00000092607	TBX15	ENSMUSG00000027868	Tbx15	0.118942	1.0067	1.12088	0.270889	0.964362	-4.59346
ENSG00000092621	PHGDH	ENSMUSG00000053398	Phgdh	-0.198309	2.36212	-1.80132	0.0813223	0.964362	-4.16989
ENSG00000092820	EZR	ENSMUSG00000052397	Ezr	-0.0330544	5.91244	-0.598187	0.554032	0.970254	-5.26748
ENSG00000092841	MYL6	ENSMUSG00000090841	Myl6	0.0441938	5.88567	0.534667	0.59667	0.972775	-5.29449
ENSG00000092847	AGO1	ENSMUSG00000041530	Ago1	0.018247	6.33818	0.583353	0.563848	0.972775	-5.29611
ENSG00000092850	TEKT2	ENSMUSG00000028845	Tekt2	0.15026	-0.0252233	0.820043	0.418412	0.964362	-4.63692
ENSG00000092853	CLSPN	ENSMUSG00000042489	Clspn	0.228108	0.710431	0.630939	0.532675	0.968965	-4.69672
ENSG00000092871	RFFL	ENSMUSG00000020696	Rffl	-0.00823123	3.55426	-0.103359	0.91834	0.995357	-5.11421
ENSG00000092929	UNC13D	ENSMUSG00000057948	Unc13d	0.363584	-0.417514	1.72189	0.0949896	0.964362	-4.40853
ENSG00000092931	MFSD11	ENSMUSG00000020818	Mfsd11	0.0359296	4.88553	0.74258	0.463289	0.964362	-5.10914
ENSG00000092964	DPYSL2	ENSMUSG00000022048	Dpysl2	-0.0831943	9.22239	-1.50071	0.143481	0.964362	-4.54509
ENSG00000092969	TGFB2	ENSMUSG00000039239	Tgfb2	0.0128327	3.69168	0.153909	0.878673	0.991577	-5.11881
ENSG00000092978	GPATCH2	ENSMUSG00000039210	Gpatch2	0.0327511	5.69804	0.926948	0.361067	0.964362	-5.05269
ENSG00000093000	NUP50	ENSMUSG00000016619	Nup50	0.0338093	5.7532	0.727585	0.472291	0.964362	-5.18909
ENSG00000093009	CDC45	ENSMUSG00000000028	Cdc45	-0.0872766	1.17621	-0.826793	0.414632	0.964362	-4.69092
ENSG00000093144	ECHDC1	ENSMUSG00000019883	Echdc1	-0.0415709	5.28392	-1.00122	0.32442	0.964362	-4.95694
ENSG00000093167	LRRFIP2	ENSMUSG00000032497	Lrrfip2	-0.0239892	6.35196	-0.690473	0.495001	0.965839	-5.23901
ENSG00000093183	SEC22C	ENSMUSG00000061536	Sec22c	-0.0461925	4.11972	-0.726147	0.47316	0.964362	-5.03603
ENSG00000093217	XYLB	ENSMUSG00000035769	Xylb	0.047553	2.05001	0.615776	0.542508	0.970254	-4.84531
ENSG00000094631	HDAC6	ENSMUSG00000031161	Hdac6	0.00623596	5.69781	0.194415	0.847111	0.988671	-5.38787
ENSG00000094804	CDC6	ENSMUSG00000017499	Cdc6	0.143767	0.216413	0.855308	0.3989	0.964362	-4.6396
ENSG00000094841	UPRT	ENSMUSG00000073016	Uprt	-0.0745622	3.82099	-1.35996	0.183587	0.964362	-4.54217
ENSG00000094880	CDC23	ENSMUSG00000024370	Cdc23	0.0477077	6.50116	1.58727	0.122533	0.964362	-4.42936
ENSG00000094914	AAAS	ENSMUSG00000036678	Aaas	0.0209524	2.83419	0.289354	0.774224	0.983991	-4.98934
ENSG00000094916	CBX5	ENSMUSG00000009575	Cbx5	-0.0662336	8.69547	-2.05511	0.04832	0.964362	-3.79913
ENSG00000094963	FMO2	ENSMUSG00000040170	Fmo2	0.11129	1.45064	1.20342	0.237863	0.964362	-4.60231
ENSG00000094975	SUCO	ENSMUSG00000040297	Suco	0.0038332	6.8268	0.104375	0.91754	0.995357	-5.44502
ENSG00000095002	MSH2	ENSMUSG00000024151	Msh2	-0.0826297	5.73406	-2.13979	0.040298	0.964362	-3.66137
ENSG00000095015	MAP3K1	ENSMUSG00000021754	Map3k1	0.292471	4.92987	0.878702	0.386279	0.964362	-5.01453
ENSG00000095059	DHPS	ENSMUSG00000060038	Dhps	0.0137253	4.6223	0.339324	0.736639	0.978398	-5.24497
ENSG00000095066	HOOK2	ENSMUSG00000052566	Hook2	-0.00879906	4.4704	-0.133266	0.894838	0.994837	-5.25309
ENSG00000095139	ARCN1	ENSMUSG00000032096	Arcn1	-0.0177705	6.85669	-0.461678	0.647515	0.973044	-5.36156
ENSG00000095203	EPB41L4B	ENSMUSG00000028434	Epb41l4b	0.0447368	5.77013	0.616314	0.542157	0.970254	-5.25014
ENSG00000095209	TMEM38B	ENSMUSG00000028420	Tmem38b	0.0554357	2.99279	0.864923	0.393682	0.964362	-4.82174
ENSG00000095261	PSMD5	ENSMUSG00000026869	Psmd5	-0.00762959	5.72533	-0.199948	0.842819	0.988456	-5.38581
ENSG00000095303	PTGS1	ENSMUSG00000047250	Ptgs1	-0.0641089	4.32824	-0.918781	0.365258	0.964362	-4.94255
ENSG00000095319	NUP188	ENSMUSG00000052533	Nup188	0.0351943	4.31571	0.575814	0.56887	0.972775	-5.12508
ENSG00000095321	CRAT	ENSMUSG00000026853	Crat	0.106308	5.15765	2.32392	0.0268107	0.964362	-3.38059
ENSG00000095370	SH2D3C	ENSMUSG00000059013	Sh2d3c	-0.0964226	2.72635	-1.1442	0.261243	0.964362	-4.65257
ENSG00000095380	NANS	ENSMUSG00000028334	Nans	-0.0235545	3.88483	-0.370326	0.713641	0.978398	-5.13409
ENSG00000095383	TBC1D2	ENSMUSG00000039813	Tbc1d2	0.039699	2.3568	0.358936	0.72206	0.978398	-4.9299
ENSG00000095397	WHRN	ENSMUSG00000039137	Whrn	-0.00121701	3.61564	-0.0115455	0.990862	0.999315	-5.10475
ENSG00000095464	PDE6C	ENSMUSG00000024992	Pde6c	-0.782032	-0.658748	-3.06171	0.00450188	0.964362	-4.05858
ENSG00000095485	CWF19L1	ENSMUSG00000025200	Cwf19l1	0.0721402	3.75309	1.36634	0.181599	0.964362	-4.53551
ENSG00000095539	SEMA4G	ENSMUSG00000025207	Sema4g	0.206921	2.84742	1.841	0.075147	0.964362	-4.08411
ENSG00000095564	BTAF1	ENSMUSG00000040565	Btaf1	0.0464298	7.66482	0.570652	0.572322	0.972775	-5.3224
ENSG00000095574	IKZF5	ENSMUSG00000040167	Ikzf5	0.0139079	4.48282	0.261021	0.795792	0.987491	-5.24376
ENSG00000095585	BLNK	ENSMUSG00000061132	Blnk	0.0848389	3.38198	0.778487	0.442145	0.964362	-4.91699
ENSG00000095587	TLL2	ENSMUSG00000025013	Tll2	0.208084	0.947152	0.705146	0.48595	0.9644	-4.69281
ENSG00000095627	TDRD1	ENSMUSG00000025081	Tdrd1	-0.652388	-0.00224378	-2.26147	0.030843	0.964362	-4.29327
ENSG00000095637	SORBS1	ENSMUSG00000025006	Sorbs1	0.00675049	5.99505	0.126683	0.900004	0.995357	-5.41757
ENSG00000095713	CRTAC1	ENSMUSG00000042401	Crtac1	0.183746	4.59279	1.17635	0.248351	0.964362	-4.75912
ENSG00000095739	BAMBI	ENSMUSG00000024232	Bambi	0.240291	1.90807	0.743325	0.462844	0.964362	-4.76832
ENSG00000095787	WAC	ENSMUSG00000024283	Wac	-0.0397811	6.32794	-0.90148	0.374238	0.964362	-5.10116
ENSG00000095794	CREM	ENSMUSG00000063889	Crem	-0.0198285	5.03121	-0.334045	0.74058	0.979265	-5.28348
ENSG00000095906	NUBP2	ENSMUSG00000039183	Nubp2	-0.0477359	3.41825	-0.84203	0.406178	0.964362	-4.89235
ENSG00000095951	HIVEP1	ENSMUSG00000021366	Hivep1	-0.0949582	6.92769	-0.884739	0.383064	0.964362	-5.12695
ENSG00000095970	TREM2	ENSMUSG00000023992	Trem2	-0.066715	3.33576	-0.725446	0.473584	0.964362	-4.91876
ENSG00000096060	FKBP5	ENSMUSG00000024222	Fkbp5	-0.0186571	3.3396	-0.193824	0.84757	0.988671	-5.1054
ENSG00000096063	SRPK1	ENSMUSG00000004865	Srpk1	-0.0301968	7.0238	-0.964158	0.342379	0.964362	-5.0672
ENSG00000096070	BRPF3	ENSMUSG00000063952	Brpf3	-0.0120254	4.80676	-0.23152	0.818422	0.987631	-5.30125
ENSG00000096080	MRPS18A	ENSMUSG00000023967	Mrps18a	-0.0230367	4.75323	-0.510025	0.613623	0.972775	-5.20817
ENSG00000096092	TMEM14A	ENSMUSG00000025933	Tmem14a	-0.160075	4.11988	-1.86562	0.0715196	0.964362	-4.02399
ENSG00000096093	EFHC1	ENSMUSG00000041809	Efhc1	0.0902528	0.321018	0.565958	0.57547	0.972775	-4.68997
ENSG00000096384	HSP90AB1	ENSMUSG00000023944	Hsp90ab1	-0.0352597	10.1722	-0.757821	0.454243	0.964362	-5.21707
ENSG00000096401	CDC5L	ENSMUSG00000023932	Cdc5l	0.0140645	6.13171	0.339877	0.736226	0.978398	-5.37494
ENSG00000096433	ITPR3	ENSMUSG00000042644	Itpr3	0.138669	3.50119	1.30398	0.201776	0.964362	-4.5749
ENSG00000096696	DSP	ENSMUSG00000054889	Dsp	0.390434	0.445809	1.26627	0.214787	0.964362	-4.53513
ENSG00000096717	SIRT1	ENSMUSG00000020063	Sirt1	0.0457923	4.96716	1.05891	0.297767	0.964362	-4.89772
ENSG00000096746	HNRNPH3	ENSMUSG00000020069	Hnrnph3	0.113098	4.7184	1.31224	0.199011	0.964362	-4.64071
ENSG00000096872	IFT74	ENSMUSG00000028576	Ift74	-0.0176352	5.67591	-0.300852	0.765522	0.983377	-5.36028
ENSG00000096968	JAK2	ENSMUSG00000024789	Jak2	0.0904718	6.74557	1.70023	0.099035	0.964362	-4.29011
ENSG00000097007	ABL1	ENSMUSG00000026842	Abl1	0.0226322	5.5469	0.583806	0.563547	0.972775	-5.25126
ENSG00000097021	ACOT7	ENSMUSG00000028937	Acot7	-0.0453067	7.24199	-1.07322	0.291401	0.964362	-4.97878
ENSG00000097033	SH3GLB1	ENSMUSG00000037062	Sh3glb1	-0.0493011	6.63595	-1.22121	0.231153	0.964362	-4.83331
ENSG00000097046	CDC7	ENSMUSG00000029283	Cdc7	0.117212	4.48186	1.83584	0.0759266	0.964362	-4.06328
ENSG00000097096	SYDE2	ENSMUSG00000036863	Syde2	0.101604	3.35256	0.847335	0.40326	0.964362	-4.86629
ENSG00000099139	PCSK5	ENSMUSG00000024713	Pcsk5	-0.0847732	5.04893	-0.74889	0.459531	0.964362	-5.10596
ENSG00000099194	SCD	ENSMUSG00000025203	Scd2	-0.0405814	9.34115	-0.825362	0.415431	0.964362	-5.17799
ENSG00000099194	SCD	ENSMUSG00000050195	Scd4	-0.0990162	0.170417	-0.634735	0.530228	0.968965	-4.69433
ENSG00000099203	TMED1	ENSMUSG00000032180	Tmed1	-0.0296887	2.98237	-0.35345	0.726128	0.978398	-5.01748
ENSG00000099204	ABLIM1	ENSMUSG00000025085	Ablim1	0.0205946	7.68812	0.544731	0.589811	0.972775	-5.33576
ENSG00000099219	ERMP1	ENSMUSG00000046324	Ermp1	-0.0069178	6.11207	-0.13325	0.894851	0.994837	-5.41911
ENSG00000099246	RAB18	ENSMUSG00000073639	Rab18	-0.104682	6.40787	-2.1705	0.0376951	0.964362	-3.61827
ENSG00000099250	NRP1	ENSMUSG00000025810	Nrp1	0.0549811	6.30813	0.792974	0.43378	0.964362	-5.16798
ENSG00000099260	PALMD	ENSMUSG00000033377	Palmd	0.0525231	4.83805	0.392307	0.697498	0.977875	-5.18361
ENSG00000099282	TSPAN15	ENSMUSG00000037031	Tspan15	-0.0929631	3.2367	-0.66473	0.511106	0.968965	-4.92592
ENSG00000099284	MACROH2A2	ENSMUSG00000020086	H2afy2	0.100443	4.57343	1.1165	0.27273	0.964362	-4.80328
ENSG00000099290	WASHC2A	ENSMUSG00000024104	Washc2	0.000844079	7.32473	0.0256499	0.9797	0.998513	-5.45869
ENSG00000099308	MAST3	ENSMUSG00000031833	Mast3	-0.0180571	6.24909	-0.173237	0.863584	0.990744	-5.43324
ENSG00000099326	MZF1	ENSMUSG00000030380	Mzf1	0.0257121	3.98964	0.45809	0.650062	0.973044	-5.10156
ENSG00000099330	OCEL1	ENSMUSG00000002396	Ocel1	-0.0535685	4.2674	-0.898432	0.375835	0.964362	-4.91688
ENSG00000099331	MYO9B	ENSMUSG00000004677	Myo9b	0.121188	6.07911	2.43203	0.0209431	0.964362	-3.20046
ENSG00000099337	KCNK6	ENSMUSG00000046410	Kcnk6	-0.044067	2.46204	-0.460542	0.648321	0.973044	-4.91614
ENSG00000099338	CATSPERG	ENSMUSG00000049123	Catsperg2	0.364039	-1.31094	1.95628	0.0594328	0.964362	-4.15869
ENSG00000099338	CATSPERG	ENSMUSG00000049676	Catsperg1	0.291655	1.11304	1.86387	0.0717718	0.964362	-4.20955
ENSG00000099341	PSMD8	ENSMUSG00000030591	Psmd8	0.0147275	6.0747	0.376434	0.709141	0.978398	-5.36429
ENSG00000099364	FBXL19	ENSMUSG00000030811	Fbxl19	-0.00417009	5.40549	-0.0799044	0.936824	0.995357	-5.37821
ENSG00000099365	STX1B	ENSMUSG00000030806	Stx1b	-0.0841814	8.00541	-1.09026	0.283947	0.964362	-4.96926
ENSG00000099377	HSD3B7	ENSMUSG00000042289	Hsd3b7	0.268634	0.690177	1.84678	0.0742809	0.964362	-4.288
ENSG00000099385	BCL7C	ENSMUSG00000030814	Bcl7c	0.0349806	3.82134	0.518303	0.607903	0.972775	-5.08707
ENSG00000099617	EFNA2	ENSMUSG00000003070	Efna2	-0.0331039	1.86936	-0.324997	0.747352	0.980564	-4.88132
ENSG00000099622	CIRBP	ENSMUSG00000045193	Cirbp	-0.0491648	5.12551	-0.495063	0.624024	0.972775	-5.25377
ENSG00000099624	ATP5F1D	ENSMUSG00000003072	Atp5d	-0.0321828	4.99466	-0.568149	0.573999	0.972775	-5.21782
ENSG00000099625	CBARP	ENSMUSG00000035640	Cbarp	0.0369746	5.33151	0.413591	0.682002	0.976765	-5.31349
ENSG00000099715	PCDH11Y	ENSMUSG00000034755	Pcdh11x	-0.0660358	6.32467	-1.25603	0.218428	0.964362	-4.7973
ENSG00000099783	HNRNPM	ENSMUSG00000059208	Hnrnpm	0.0487651	6.75157	0.805191	0.426802	0.964362	-5.17647
ENSG00000099785	MARCHF2	ENSMUSG00000079557	1.11.2002	-0.0409989	5.57715	-1.09558	0.281646	0.964362	-4.9047
ENSG00000099795	NDUFB7	ENSMUSG00000033938	Ndufb7	-0.00549272	5.48347	-0.0794662	0.937169	0.995357	-5.36716
ENSG00000099797	TECR	ENSMUSG00000031708	Tecr	-0.0377423	6.43468	-0.75838	0.453913	0.964362	-5.20212
ENSG00000099800	TIMM13	ENSMUSG00000020219	Timm13	-0.0261819	3.6356	-0.369866	0.71398	0.978398	-5.09825
ENSG00000099804	CDC34	ENSMUSG00000020870	Cdc34b	-0.0664773	1.0646	-0.471734	0.640398	0.972775	-4.76649
ENSG00000099804	CDC34	ENSMUSG00000020307	Cdc34	-0.0179139	4.26309	-0.291487	0.772607	0.983991	-5.2007
ENSG00000099810	MTAP	ENSMUSG00000062937	Mtap	-0.0702245	3.48414	-1.10728	0.276635	0.964362	-4.71492
ENSG00000099814	CEP170B	ENSMUSG00000072825	Cep170b	-0.101818	7.79227	-1.37292	0.179563	0.964362	-4.68888
ENSG00000099817	POLR2E	ENSMUSG00000004667	Polr2e	-0.0271617	5.19884	-0.440442	0.662653	0.975657	-5.27947
ENSG00000099821	POLRMT	ENSMUSG00000020329	Polrmt	0.0674235	4.41486	1.34457	0.188456	0.964362	-4.59819
ENSG00000099822	HCN2	ENSMUSG00000020331	Hcn2	-0.047681	4.99157	-0.704971	0.486057	0.9644	-5.15169
ENSG00000099840	IZUMO4	ENSMUSG00000055862	Izumo4	-0.0879109	3.23057	-1.00565	0.32232	0.964362	-4.76638
ENSG00000099860	GADD45B	ENSMUSG00000015312	Gadd45b	0.0970011	3.02649	0.799398	0.430102	0.964362	-4.85358
ENSG00000099864	PALM	ENSMUSG00000035863	Palm	0.0574965	6.01582	1.34244	0.189138	0.964362	-4.69561
ENSG00000099875	MKNK2	ENSMUSG00000020190	Mknk2	0.0931477	2.58683	1.10655	0.276946	0.964362	-4.66172
ENSG00000099904	ZDHHC8	ENSMUSG00000060166	Zdhhc8	-0.0619755	4.78385	-0.989682	0.329942	0.964362	-4.94167
ENSG00000099910	KLHL22	ENSMUSG00000022750	Klhl22	-0.0168693	6.41097	-0.536134	0.595667	0.972775	-5.31909
ENSG00000099917	MED15	ENSMUSG00000012114	Med15	0.0163532	5.31459	0.330082	0.743543	0.9795	-5.32952
ENSG00000099937	SERPIND1	ENSMUSG00000022766	Serpind1	0.253231	1.42998	1.60265	0.119088	0.964362	-4.35619
ENSG00000099940	SNAP29	ENSMUSG00000022765	Snap29	0.0750772	4.98854	1.38116	0.17704	0.964362	-4.59578
ENSG00000099942	CRKL	ENSMUSG00000006134	Crkl	0.0918334	5.07943	1.95817	0.0592012	0.964362	-3.91456
ENSG00000099949	LZTR1	ENSMUSG00000022761	Lztr1	-0.011099	7.32866	-0.193635	0.847717	0.988671	-5.44216
ENSG00000099953	MMP11	ENSMUSG00000000901	Mmp11	0.426439	0.0773695	2.64615	0.0126415	0.964362	-3.98259
ENSG00000099954	CECR2	ENSMUSG00000071226	Cecr2	0.0409662	3.47358	0.383777	0.703746	0.978102	-5.05781
ENSG00000099956	SMARCB1	ENSMUSG00000000902	Smarcb1	0.0776998	5.6963	1.80293	0.0810633	0.964362	-4.13664
ENSG00000099957	P2RX6	ENSMUSG00000022758	P2rx6	-0.0912315	1.5577	-0.996741	0.326557	0.964362	-4.66675
ENSG00000099960	SLC7A4	ENSMUSG00000022756	Slc7a4	-0.142799	5.21995	-1.71829	0.0956515	0.964362	-4.23429
ENSG00000099968	BCL2L13	ENSMUSG00000009112	Bcl2l13	0.0257397	5.42296	0.548794	0.587052	0.972775	-5.26354
ENSG00000099974	DDTL	ENSMUSG00000001666	Ddt	0.0393505	2.46606	0.26225	0.794852	0.987341	-4.94285
ENSG00000099977	DDT	ENSMUSG00000001666	Ddt	0.0393505	2.46606	0.26225	0.794852	0.987341	-4.94285
ENSG00000099984	GSTT2	ENSMUSG00000033318	Gstt2	0.203213	0.54649	1.41633	0.166584	0.964362	-4.47689
ENSG00000099991	CABIN1	ENSMUSG00000020196	Cabin1	0.0201782	6.67194	0.535477	0.596116	0.972775	-5.32839
ENSG00000099992	TBC1D10A	ENSMUSG00000034412	Tbc1d10a	-0.047798	4.25555	-0.826177	0.414976	0.964362	-4.98351
ENSG00000099994	SUSD2	ENSMUSG00000006342	Susd2	-0.0258625	3.07091	-0.228995	0.820367	0.987631	-5.07406
ENSG00000099995	SF3A1	ENSMUSG00000002129	Sf3a1	0.0162922	6.14709	0.386749	0.701567	0.977875	-5.36707
ENSG00000099998	GGT5	ENSMUSG00000006344	Ggt5	-0.0257095	1.43473	-0.269296	0.789475	0.986363	-4.82164
ENSG00000099999	RNF215	ENSMUSG00000003581	Rnf215	-0.0103563	4.34257	-0.183384	0.855683	0.989446	-5.23178
ENSG00000100003	SEC14L2	ENSMUSG00000003585	Sec14l2	-0.00896606	4.8236	-0.189369	0.85103	0.989074	-5.29885
ENSG00000100012	SEC14L3	ENSMUSG00000054986	Sec14l3	-0.0776153	0.259439	-0.386852	0.701491	0.977875	-4.72111
ENSG00000100014	SPECC1L	ENSMUSG00000033444	Specc1l	-0.0146126	7.00073	-0.483553	0.632079	0.972775	-5.35521
ENSG00000100023	PPIL2	ENSMUSG00000022771	Ppil2	0.0243444	6.04292	0.722734	0.475225	0.964362	-5.20642
ENSG00000100027	YPEL1	ENSMUSG00000022773	Ypel1	0.0185334	5.4913	0.241393	0.810829	0.987583	-5.35024
ENSG00000100028	SNRPD3	ENSMUSG00000020180	Snrpd3	-0.0860814	5.37434	-1.55267	0.130586	0.964362	-4.43287
ENSG00000100029	PES1	ENSMUSG00000020430	Pes1	0.0501491	5.29587	0.862332	0.395084	0.964362	-5.06279
ENSG00000100030	MAPK1	ENSMUSG00000063358	Mapk1	-0.0445154	8.24177	-0.714847	0.480017	0.964362	-5.24886
ENSG00000100031	GGT1	ENSMUSG00000006345	Ggt1	-0.0140534	0.227731	-0.0872797	0.931007	0.995357	-4.74157
ENSG00000100033	PRODH	ENSMUSG00000003526	Prodh	0.0913654	4.54187	1.29134	0.206071	0.964362	-4.64673
ENSG00000100034	PPM1F	ENSMUSG00000026181	Ppm1f	-0.0312255	6.33869	-0.632932	0.531389	0.968965	-5.27041
ENSG00000100036	SLC35E4	ENSMUSG00000048807	Slc35e4	0.0584589	3.79952	0.889008	0.380801	0.964362	-4.8888
ENSG00000100038	TOP3B	ENSMUSG00000022779	Top3b	0.0415298	5.53984	1.20242	0.238246	0.964362	-4.81416
ENSG00000100055	CYTH4	ENSMUSG00000018008	Cyth4	0.0643342	3.03937	0.713459	0.480864	0.964362	-4.89636
ENSG00000100056	ESS2	ENSMUSG00000003527	Dgcr14	-0.0240968	4.87866	-0.682349	0.500052	0.967204	-5.13864
ENSG00000100060	MFNG	ENSMUSG00000018169	Mfng	-0.0772383	0.503512	-0.58287	0.564169	0.972775	-4.71226
ENSG00000100065	CARD10	ENSMUSG00000033170	Card10	0.149596	1.39059	0.929864	0.359579	0.964362	-4.67971
ENSG00000100075	SLC25A1	ENSMUSG00000003528	Slc25a1	-0.0155319	3.98397	-0.233384	0.816987	0.987631	-5.17683
ENSG00000100077	GRK3	ENSMUSG00000042249	Grk3	-0.0141249	7.53821	-0.296941	0.768479	0.983377	-5.4215
ENSG00000100078	PLA2G3	ENSMUSG00000034579	Pla2g3	0.187722	2.04656	2.29648	0.0285197	0.964362	-3.76668
ENSG00000100083	GGA1	ENSMUSG00000033128	Gga1	-0.0387888	4.00446	-0.792444	0.434085	0.964362	-4.97712
ENSG00000100084	HIRA	ENSMUSG00000022702	Hira	0.0465422	3.71914	0.849824	0.401896	0.964362	-4.91372
ENSG00000100092	SH3BP1	ENSMUSG00000022436	Sh3bp1	0.000446132	5.538	0.00873412	0.993087	0.999315	-5.39825
ENSG00000100095	SEZ6L	ENSMUSG00000058153	Sez6l	0.017268	7.558	0.222612	0.825288	0.987967	-5.4394
ENSG00000100097	LGALS1	ENSMUSG00000068220	Lgals1	-0.149304	2.58302	-1.26713	0.214482	0.964362	-4.5625
ENSG00000100099	HPS4	ENSMUSG00000042328	Hps4	0.0406687	3.89712	0.79994	0.429793	0.964362	-4.94891
ENSG00000100100	PIK3IP1	ENSMUSG00000034614	Pik3ip1	0.142526	4.69181	2.24686	0.0318616	0.964362	-3.51486
ENSG00000100101		ENSMUSG00000033099	Nol12	-0.0154957	4.35364	-0.233977	0.816531	0.987631	-5.23719
ENSG00000100104	SRRD	ENSMUSG00000029346	Srrd	0.080519	3.05504	1.31413	0.198382	0.964362	-4.54146
ENSG00000100105	PATZ1	ENSMUSG00000020453	Patz1	0.115726	4.88787	1.89087	0.0679572	0.964362	-4.00086
ENSG00000100106	TRIOBP	ENSMUSG00000033088	Triobp	0.0841789	2.33146	1.14962	0.259035	0.964362	-4.61414
ENSG00000100109	TFIP11	ENSMUSG00000029345	Tfip11	-0.0185801	5.56142	-0.472039	0.640183	0.972775	-5.30047
ENSG00000100116	GCAT	ENSMUSG00000006378	Gcat	0.0212372	2.03486	0.207722	0.836796	0.988456	-4.91309
ENSG00000100121	GGTLC2	ENSMUSG00000006345	Ggt1	-0.0140534	0.227731	-0.0872797	0.931007	0.995357	-4.74157
ENSG00000100124	ANKRD54	ENSMUSG00000033055	Ankrd54	0.170264	3.13702	1.76978	0.0865359	0.964362	-4.14214
ENSG00000100129	EIF3L	ENSMUSG00000033047	Eif3l	-0.0518571	5.83719	-0.965606	0.341665	0.964362	-5.03072
ENSG00000100138	SNU13	ENSMUSG00000063480	Snu13	-0.0858104	3.84085	-1.30645	0.200947	0.964362	-4.58867
ENSG00000100139	MICALL1	ENSMUSG00000033039	Micall1	-0.00902329	4.82533	-0.156665	0.876518	0.991577	-5.28446
ENSG00000100142	POLR2F	ENSMUSG00000033020	Polr2f	-0.0387541	3.83373	-0.550032	0.586213	0.972775	-5.04673
ENSG00000100146	SOX10	ENSMUSG00000033006	Sox10	0.0054154	2.95937	0.0424985	0.966372	0.998284	-4.96451
ENSG00000100147	CCDC134	ENSMUSG00000068114	Ccdc134	0.232748	2.76538	1.59345	0.12114	0.964362	-4.31571
ENSG00000100150	DEPDC5	ENSMUSG00000037426	Depdc5	0.0752125	6.55326	2.13088	0.0410824	0.964362	-3.6798
ENSG00000100151	PICK1	ENSMUSG00000068206	Pick1	0.0114159	5.54104	0.339803	0.736281	0.978398	-5.34301
ENSG00000100154	TTC28	ENSMUSG00000033209	Ttc28	-0.00028536	4.10209	-0.00266184	0.997893	0.999315	-5.19165
ENSG00000100162	CENPM	ENSMUSG00000068101	Cenpm	-0.00661684	0.172078	-0.0390085	0.969132	0.998467	-4.7268
ENSG00000100167	SEPTIN3	ENSMUSG00000022456	2003-09-01	-0.0542823	8.19527	-0.923868	0.362644	0.964362	-5.10692
ENSG00000100197	CYP2D6	ENSMUSG00000061740	Cyp2d22	0.0760787	3.12886	1.37776	0.178077	0.964362	-4.49309
ENSG00000100201	DDX17	ENSMUSG00000055065	Ddx17	0.0467464	8.56018	0.748812	0.459578	0.964362	-5.22882
ENSG00000100206	DMC1	ENSMUSG00000022429	Dmc1	0.0308524	1.55689	0.237743	0.813634	0.987583	-4.82225
ENSG00000100207	TCF20	ENSMUSG00000041852	Tcf20	-0.00267936	9.09527	-0.0780571	0.938281	0.995446	-5.46197
ENSG00000100209	HSCB	ENSMUSG00000043510	Hscb	0.0843579	2.20629	0.91194	0.368792	0.964362	-4.73055
ENSG00000100211	CBY1	ENSMUSG00000022428	Cby1	0.0322641	5.36739	0.447097	0.657893	0.975123	-5.28828
ENSG00000100216	TOMM22	ENSMUSG00000022427	Tomm22	-0.0518322	5.0464	-0.659445	0.514447	0.968965	-5.14384
ENSG00000100219	XBP1	ENSMUSG00000020484	Xbp1	0.125939	6.21233	1.7149	0.0962788	0.964362	-4.26273
ENSG00000100220	RTCB	ENSMUSG00000001783	Rtcb	0.0126927	6.50379	0.385999	0.702117	0.977875	-5.37991
ENSG00000100221	JOSD1	ENSMUSG00000022426	Josd1	-0.00906363	6.15733	-0.184675	0.854679	0.989233	-5.41559
ENSG00000100225	FBXO7	ENSMUSG00000001786	Fbxo7	0.040757	4.83807	0.974079	0.337508	0.964362	-4.935
ENSG00000100226	GTPBP1	ENSMUSG00000042535	Gtpbp1	0.0649229	5.49697	1.35125	0.18633	0.964362	-4.66004
ENSG00000100227	POLDIP3	ENSMUSG00000041815	Poldip3	0.0581187	6.24859	1.36734	0.181288	0.964362	-4.67865
ENSG00000100228	RAB36	ENSMUSG00000020175	Rab36	0.0709755	3.92529	1.43432	0.161425	0.964362	-4.47531
ENSG00000100234	TIMP3	ENSMUSG00000020044	Timp3	0.00270833	6.61236	0.0447414	0.964599	0.998284	-5.44359
ENSG00000100239	PPP6R2	ENSMUSG00000036561	Ppp6r2	0.00560052	6.52844	0.122552	0.903247	0.995357	-5.43803
ENSG00000100241	SBF1	ENSMUSG00000036529	Sbf1	-0.0197187	7.24857	-0.426392	0.672749	0.976121	-5.38044
ENSG00000100242	SUN2	ENSMUSG00000042524	Sun2	0.0857138	4.99781	1.19284	0.241924	0.964362	-4.78786
ENSG00000100243	CYB5R3	ENSMUSG00000018042	Cyb5r3	-0.0196154	4.62831	-0.313805	0.755758	0.982421	-5.18554
ENSG00000100258	LMF2	ENSMUSG00000022614	Lmf2	0.0365421	2.3892	0.552219	0.584732	0.972775	-4.88366
ENSG00000100263	RHBDD3	ENSMUSG00000034175	Rhbdd3	0.0182504	3.00637	0.250996	0.803463	0.987583	-5.03651
ENSG00000100266	PACSIN2	ENSMUSG00000016664	Pacsin2	0.137265	6.00012	0.691295	0.494491	0.965839	-5.22486
ENSG00000100271	TTLL1	ENSMUSG00000022442	Ttll1	-0.0247618	5.01936	-0.477004	0.636683	0.972775	-5.24778
ENSG00000100276	RASL10A	ENSMUSG00000034209	Rasl10a	0.0384134	3.55912	0.351991	0.727211	0.978398	-5.09528
ENSG00000100280	AP1B1	ENSMUSG00000009090	Ap1b1	-0.0236241	7.01473	-0.630737	0.532805	0.968965	-5.2867
ENSG00000100281	HMGXB4	ENSMUSG00000034518	Hmgxb4	0.0171598	5.15517	0.307825	0.760261	0.982641	-5.31523
ENSG00000100284	TOM1	ENSMUSG00000042870	Tom1	0.301149	0.70193	2.05341	0.0484939	0.964362	-4.19512
ENSG00000100285	NEFH	ENSMUSG00000020396	Nefh	-0.0644437	5.87614	-0.747336	0.460455	0.964362	-5.19145
ENSG00000100288	CHKB	ENSMUSG00000022617	Chkb	0.102082	3.82268	2.30973	0.0276828	0.964362	-3.47975
ENSG00000100292	HMOX1	ENSMUSG00000005413	Hmox1	0.214031	1.76285	2.41145	0.0219609	0.964362	-3.73018
ENSG00000100294	MCAT	ENSMUSG00000048755	Mcat	0.00290805	3.14592	0.0424911	0.966378	0.998284	-5.05293
ENSG00000100296	THOC5	ENSMUSG00000034274	Thoc5	0.0160713	5.52481	0.497331	0.622442	0.972775	-5.28507
ENSG00000100297	MCM5	ENSMUSG00000005410	Mcm5	-0.0281297	2.83685	-0.352447	0.726873	0.978398	-4.96774
ENSG00000100298	APOBEC3H	ENSMUSG00000009585	Apobec3	0.160735	1.61257	1.82427	0.0777	0.964362	-4.21674
ENSG00000100299	ARSA	ENSMUSG00000022620	Arsa	0.151173	3.48485	2.36662	0.0243348	0.964362	-3.42438
ENSG00000100302	RASD2	ENSMUSG00000034472	Rasd2	-0.0234505	4.73943	-0.214244	0.831751	0.988209	-5.26715
ENSG00000100304	TTLL12	ENSMUSG00000016757	Ttll12	0.109596	3.5722	1.44113	0.159509	0.964362	-4.45836
ENSG00000100307	CBX7	ENSMUSG00000053411	Cbx7	0.0857761	4.29395	1.49001	0.146259	0.964362	-4.44021
ENSG00000100311	PDGFB	ENSMUSG00000000489	Pdgfb	0.0726647	3.71176	0.816083	0.420638	0.964362	-4.90295
ENSG00000100312	ACR	ENSMUSG00000022622	Acr	-0.179125	0.740954	-0.880972	0.385068	0.964362	-4.66692
ENSG00000100314	CABP7	ENSMUSG00000009075	Cabp7	0.0688098	3.70921	0.498546	0.621595	0.972775	-5.07544
ENSG00000100316	RPL3	ENSMUSG00000060036	Rpl3	0.0520622	4.33224	0.602191	0.551398	0.970254	-4.95457
ENSG00000100319	ZMAT5	ENSMUSG00000009076	Zmat5	-0.0606719	2.05247	-0.807401	0.425547	0.964362	-4.76389
ENSG00000100320	RBFOX2	ENSMUSG00000033565	Rbfox2	7.27e-05	8.29321	0.00190516	0.998492	0.999389	-5.46409
ENSG00000100321	SYNGR1	ENSMUSG00000022415	Syngr1	-0.0949673	8.4301	-1.51782	0.139127	0.964362	-4.52526
ENSG00000100324	TAB1	ENSMUSG00000022414	Tab1	0.0647913	4.3931	0.745003	0.461844	0.964362	-5.04991
ENSG00000100325	ASCC2	ENSMUSG00000020412	Ascc2	0.0296199	5.1823	0.760444	0.452697	0.964362	-5.12402
ENSG00000100330	MTMR3	ENSMUSG00000034354	Mtmr3	-0.0325928	7.16061	-0.864923	0.393682	0.964362	-5.14418
ENSG00000100335	MIEF1	ENSMUSG00000022412	Mief1	0.022426	5.59047	0.718558	0.477759	0.964362	-5.18396
ENSG00000100336	APOL4	ENSMUSG00000056656	Apol8	-0.0622622	2.31843	-0.466148	0.644347	0.973044	-4.93311
ENSG00000100342	APOL1	ENSMUSG00000056656	Apol8	-0.0622622	2.31843	-0.466148	0.644347	0.973044	-4.93311
ENSG00000100344	PNPLA3	ENSMUSG00000041653	Pnpla3	-0.0412979	3.8482	-0.53872	0.593902	0.972775	-5.00013
ENSG00000100345	MYH9	ENSMUSG00000022443	Myh9	0.0677408	7.03655	0.83118	0.412187	0.964362	-5.16552
ENSG00000100346	CACNA1I	ENSMUSG00000022416	Cacna1i	-0.0295167	6.07666	-0.306574	0.761204	0.982641	-5.40201
ENSG00000100347	SAMM50	ENSMUSG00000022437	Samm50	0.00492275	5.3528	0.124071	0.902054	0.995357	-5.37006
ENSG00000100348	TXN2	ENSMUSG00000005354	Txn2	-0.0587742	5.06713	-1.10137	0.279159	0.964362	-4.87139
ENSG00000100350	FOXRED2	ENSMUSG00000016552	Foxred2	0.0320333	4.44467	0.686888	0.497226	0.966882	-5.0917
ENSG00000100353	EIF3D	ENSMUSG00000016554	Eif3d	-0.0156881	5.88756	-0.390463	0.698847	0.977875	-5.35032
ENSG00000100354	TNRC6B	ENSMUSG00000047888	Tnrc6b	-0.0154293	8.44503	-0.423845	0.674586	0.976121	-5.38853
ENSG00000100359	SGSM3	ENSMUSG00000042303	Sgsm3	0.0137223	4.63461	0.34849	0.729812	0.978398	-5.23952
ENSG00000100360	IFT27	ENSMUSG00000016637	Ift27	-0.0176411	2.55881	-0.245358	0.807786	0.987583	-4.96186
ENSG00000100362	PVALB	ENSMUSG00000005716	Pvalb	-0.181571	4.72552	-1.50345	0.142776	0.964362	-4.47175
ENSG00000100364	KIAA0930	ENSMUSG00000036046	5031439G07Rik	0.0270546	5.91549	0.63352	0.53101	0.968965	-5.24895
ENSG00000100368	CSF2RB	ENSMUSG00000071713	Csf2rb	0.17958	0.0617215	0.833191	0.411069	0.964362	-4.65073
ENSG00000100372	SLC25A17	ENSMUSG00000022404	Slc25a17	-0.0064054	5.04711	-0.153631	0.87889	0.991577	-5.33188
[truncated: 17,704 more rows]

## Sheet: C57BL-6NCrl sus_vs_con_vHPC
Table S2. Differentially expressed genes in the medial prefrontal cortex (mPFC) and ventral hippocampus (vHPC) of C57BL/6NCrl and DBA/2NCrl mice after chronic social defeat stress.
[truncated: 20,233 more rows]

[truncated: 1 more sheets: DBA-2NCrl sus_vs_con_vHPC]
