# Supplementary material for: Gene expression profiling reveals a role of immune system and inflammation in innate and stress-induced anxiety-like behavior
Source: Front Genet. 2023 May 16;14:1173376. doi: 10.3389/fgene.2023.1173376 (PMC10229056; doi:10.3389/fgene.2023.1173376)
Supplement: Supplementary file 2 [file Table3.XLSX]

## Sheet: Innate anxiety
Table S3. Drugs and drug categories enriched in the gene expression signatures of innate and stress-induced anxiety.
List of drugs and their associated drug categories identified after drug-target enrichment analysis by carrying out Gene Set Enrichment Analysis (GSEA) using the Drug Signatures Database (DSigDB) as gene sets. We report drugs that were found exclusively enriched in innate anxiety (sheet 1), stress-induced anxiety (sheet 2) and in both innate and stress-induced anxiety (sheet 3).
Drug	Category
Alexidine	Antimicrobial
Sanguinarine	Antimicrobial, Antioxidant, Anti-Inflammatory, And Antitumor Properties
Lycorine	Acetylcholinesterase (Ache) Inhibitor
Tyrphostin Ag-825	Antineoplastic
Meclofenoxate	Cholinergic Nootropic Used As A Dietary Supplement
Etifenin	Radiopharmaceutical; Others
Menadione	Vitamine K Precursor
Canavanine	Anticancer, Antiviral
Medrysone	Anti-Inflammatory
Zalcitabine	HIV
Harmine	Anti-Inflammatory Activity
0179445-0000	Unknown
Dexverapamil	Antineoplastic
Dirithromycin	Antibiotic
Gabexate	Anticoagulant, Anti-Inflammatory
Thioguanosine	Antineoplastic
Staurosporine	Antineoplastic
Doxorubicin	Antineoplastic
Sulfaguanidine	Antimicrobial
Scopolamine	Anticholinergic Effects, Anti-Nausea
Benfotiamine	Synthetic Vitamin B1
Anisomycin	Antibiotic
8-Azaguanine	Antineoplastic
Paclitaxel	Antineoplastic
Irinotecan	Antineoplastic
Camptothecin	Antineoplastic
Cytarabine	Antineoplastic
Diazinon	Insecticid
Cadmium	Other
Ascorbic Acid	Vitamin C
Rosiglitazone	Anti-Diabetic And Anti-Inflammatory
Ampyrone	Anti-Inflammatory
Puromycin	Antibiotic
Strophanthidin	Toxin (Cardiac Effects)
Minoxidil	Antihypertensive
Hyoscyamine	Anticholinergic , Gastrointestinal Disorders
Ag-012559	Unknown
Torcetrapib	Lowers Cholesterol Levels
Primidone	Antiepileptic
Nitrofural	Antibacterial
Lobeline	Cholinergic Antagonist, Respiratory Disorders, Peripheral Vascular Disorders, Insomnia, And Smoking Cessation.
Hesperetin	Lowers Cholesterol Levels
Ethanol	Other
Aspirin	Anti-Inflammatory
Alprazolam	Anti-Depressant
Daunorubicin	Antineoplastic
Tolnaftate	Antifungal
Bathocuproine Disulfonate	Unclear
(2E,4E,6E,8E)-3,7-Dimethyl-9-(2,6,6-Trimethyl-3-Oxo-1-Cyclohexenyl)Nona-2,4,6,8-Tetraenoic Acid	Retinoic Acid?
Laminin	Other
Vemurafenib	Antineoplastic
Hesperidin	Blood Vessel Conditions
Dexamethasone	Anti-Inflammatory
Gw-8510	Antineoplastic
Methotrexate	Antineoplastic, Anti-Inflammation
Hydroquinone	Other - Correct Skin Discoloration Associated With Disorders Of Hyperpigmentation Including Melasma, Post-Inflammatory Hyperpigmention, Sunspots, And Freckles
Paricalcitol	Vitamin D Analog
Proscillaridin	Antineoplastic
Gossypol	Antineoplastic
635-65-4	Other - Major End Product Of Hemoglobine Decomposition
Oxygen	Other
Nadide	Other - Nutritional Supplement - Https://Drugs.Ncats.Io/Drug/0U46U6E8Uk
Retinoic Acid	Vitamine A
Zinc Sulfate	Replenish Low Levels Of Zinc Or Prevent Zinc Deficiency
Cyclopenthiazide	Antihypertensive
Helveticoside	Antineoplastic
Fulvestrant	Antineoplastic, Estrogen Receptor Antagonist
Plx4032	Antineoplastic
Simvastatin	Lowers Cholesterol Levels
Dl-Mevalonic Acid	Mevalonic Acid Is A Precursor In The Biosynthetic Pathway Known As The Mevalonate Pathway That Produces Terpenes And Steroids.
Cimetidine	Other - Histamine Receptor Aganist, It Inhibits Gastric Acid Secretion, As Well As Pepsin And Gastrins Output.
Midecamycin	Antibiotic

## Sheet: stress-induced anxiety
Table S3. Drugs and drug categories enriched in the gene expression signatures of innate and stress-induced anxiety.
List of drugs and their associated drug categories identified after drug-target enrichment analysis by carrying out Gene Set Enrichment Analysis (GSEA) using the Drug Signatures Database (DSigDB) as gene sets. We report drugs that were found exclusively enriched in innate anxiety (sheet 1), stress-induced anxiety (sheet 2) and in both innate and stress-induced anxiety (sheet 3).
Drug	Category
5109870	Unknown
Troglitazone	Antihyperglycemic, Treatment Of Type Ii Diabetes Mellitus
Lucanthone	Intended For Use As A Radiation Sensitizer In The Treatment Of Brain Cancer.
Piroxicam	Anti-Inflammatory
Vinblastine	Antineoplastic
Mg-262	Other - Treat Occasional Upset Stomach, Heartburn, And Nausea
Amikacin	Antibiotic
(17S)-17-Hydroxy-13,17-Dimethyl-1,2,6,7,8,14,15,16-Octahydrocyclopenta[A]Phenanthren-3-One	Other - Antagonists Of Retinol-Binding Protein 4
Ciclopirox	Antifungal
Emetine	Induces Vomiting
Scriptaid	Antineoplastic
Cylindrospermopsin	Cyanotoxin
Vorinostat	Antineoplastic
Bepridil	Antihypertensive And Selective Anti-Arrhythmia Activities
Fluticasone	Anti Inflammatory
Felodipine	Hypertension
Trichostatin A	Antibiotic
Valproic Acid	Anticonvulsant
Uranium	Other
Uranium Acetate	Other
Danazol	A Synthetic Steroid With Antigonadotropic And Anti-Estrogenic Activities That Acts As An Anterior Pituitary Suppressant By Inhibiting The Pituitary Output Of Gonadotropins
Deptropine	Antihistamine With Anticholinergic Properties Acting At The H1 Receptor, Asthma
Metronidazole	Antibiotic
Suloctidil	Dementia And Thrombotic Disorders
Terfenadine	Antihistamic
Hexachloroethane	Insecticides
Metformin Hydrochloride	Antihyperglycemic
Isoguanine_Boss	Unknown
Diltiazem	Hypertension
635-65-4_Ctd_00005510	Unknown
Dasatinib	Antineoplastic
Vitinoin	Vitamin A Derivative
Prenylamine	Vasodilator
Nocodazole	Antineoplastic
Demecolcine	Antineoplastic

## Sheet: Overlap innate-induced anxiety
Table S3. Drugs and drug categories enriched in the gene expression signatures of innate and stress-induced anxiety.
List of drugs and their associated drug categories identified after drug-target enrichment analysis by carrying out Gene Set Enrichment Analysis (GSEA) using the Drug Signatures Database (DSigDB) as gene sets. We report drugs that were found exclusively enriched in innate anxiety (sheet 1), stress-induced anxiety (sheet 2) and in both innate and stress-induced anxiety (sheet 3).
Drug	Category
Sulpiride	Antipsychotic
Atovaquone	Antimicrobial
Captopril	Antihypertension
Clorgiline	Antidepressant
Neostigmine bromide	Cholinesterase inhibitor used in the symptomatic treatment of myasthenia gravis by improving muscle tone.
Azacyclonol	Antipsychotic
Epivincamine	Unknown
Digitoxigenin	Treating congestive heart failure and cardiac arrhythmias
Ethosuximide	Anticonvulsant
Primaquine	Antimalarial
Lanatoside c	Treatment of congestive heart failure and cardiac arrhythmia
Ipratropium bromide	Anticholinergic drug used in the control of symptoms related to bronchospasm in chronic obstructive pulmonary disease (COPD)
Ambroxol	Other - airway secretion clearance therapy.
Medroxyprogesterone acetate	Other - sed as a contraceptive and in the treatment of secondary amenorrhea, abnormal uterine bleeding, pain from endometriosis, endometrial and renal carcinomas
Pyrvinium	Anthelmintic
Ouabain	For the treatment of atrial fibrillation and flutter and heart failure
Chloropyramine	First generation antihistaminic, some anticholinergic properties
Sodium dichromate	Strong oxidizing agent
67526-95-8	Induces autophagy in mammalian cells
Cephaeline	Induces vomiting
