# Supplementary material for: Gene expression profiling reveals a role of immune system and inflammation in innate and stress-induced anxiety-like behavior
Source: Front Genet. 2023 May 16;14:1173376. doi: 10.3389/fgene.2023.1173376 (PMC10229056; doi:10.3389/fgene.2023.1173376)
Supplement: Supplementary file 3 [file Table1.XLSX]

## Sheet: FCx_innate_anxiety
Table S1. Differentially expressed genes in the frontal cortex (FCx) and hippocampus (Hpc) of innately anxious vs. non-anxious mice.
Complete gene list obtained after differential expression analysis using limma eBayes in the FCx (sheet 1) and Hpc (Sheet 2) of innately anxious vs. non-anxious inbred mouse strains.
Human ensembl	HGNC.symbol	Mouse ensembl	external_gene_name	logFC	AveExpr	t	P.Value	adj.P.Val	B
		ENSMUSG00000060989	Gm11847	5.89142	2.83462	19.2483	7.04e-14	1.04e-09	14.6677
		ENSMUSG00000079709		2.06439	1.90492	13.6773	2.96e-11	2.18e-07	13.6465
		ENSMUSG00000062611	Rps3a2	2.32636	4.60689	11.0081	1.16e-09	5.7e-06	12.1546
		ENSMUSG00000035868	Zfp983	0.946262	3.55482	10.659	1.96e-09	7.25e-06	11.6334
ENSG00000124767	GLO1	ENSMUSG00000024026	Glo1	1.23493	6.79214	10.3774	3.04e-09	8.97e-06	11.4707
		ENSMUSG00000084020	Wsb2-ps	2.03919	2.29047	9.7837	7.83e-09	1.93e-05	9.87615
		ENSMUSG00000002617	Zfp40	-0.746509	4.74165	-8.76092	4.41e-08	8.13e-05	8.8537
		ENSMUSG00000073455		1.3342	2.83171	8.81171	4.03e-08	8.13e-05	8.74289
ENSG00000130023	ERMARD	ENSMUSG00000036552	Ermard	0.773061	4.49441	8.38604	8.58e-08	0.000140625	8.20342
		ENSMUSG00000044501	Zfp758	-0.754353	3.91819	-7.93612	1.95e-07	0.000288134	7.40381
		ENSMUSG00000045031	Cetn4	-1.08184	1.39695	-7.78007	2.61e-07	0.000350617	6.82347
ENSG00000112164	GLP1R	ENSMUSG00000024027	Glp1r	2.8632	0.812322	7.35699	5.86e-07	0.000720222	5.38402
ENSG00000150551	LYPD1	ENSMUSG00000026344	Lypd1	-0.808595	3.95423	-7.10733	9.54e-07	0.000938124	5.87458
ENSG00000123737	EXOSC9	ENSMUSG00000027714	Exosc9	-0.792419	4.50792	-7.13262	9.07e-07	0.000938124	5.91341
ENSG00000146425	DYNLT1	ENSMUSG00000000579	Dynlt1c	1.09005	4.61887	7.12157	9.27e-07	0.000938124	5.90073
ENSG00000260230	FRRS1L	ENSMUSG00000045589	Frrs1l	-0.644255	8.53176	-7.00663	1.16e-06	0.00107315	5.55647
ENSG00000141378	PTRH2	ENSMUSG00000072582	Ptrh2	-0.506395	4.57424	-6.48999	3.3e-06	0.00286468	4.64742
ENSG00000127564	PKMYT1	ENSMUSG00000023908	Pkmyt1	-0.934496	1.48093	-6.41526	3.85e-06	0.00315523	4.42264
		ENSMUSG00000052388		1.22457	1.86447	6.38416	4.1e-06	0.00318736	4.35604
ENSG00000152137	HSPB8	ENSMUSG00000041548	Hspb8	-1.22295	2.60881	-6.28078	5.08e-06	0.00333493	4.26582
		ENSMUSG00000053332	Gas5	-0.866538	4.72844	-6.29424	4.94e-06	0.00333493	4.237
ENSG00000152495	CAMK4	ENSMUSG00000038128	Camk4	-0.596473	8.69651	-6.27021	5.2e-06	0.00333493	4.05524
ENSG00000124721	DH8	ENSMUSG00000033826	Dh8	2.57638	2.8489	6.31979	4.69e-06	0.00333493	4.27911
ENSG00000138686	BBS7	ENSMUSG00000037325	Bbs7	0.407286	4.79141	6.20137	6e-06	0.0035419	4.05975
		ENSMUSG00000091795		1.22343	3.31532	6.20334	5.98e-06	0.0035419	4.11818
		ENSMUSG00000058402	Zfp420	-0.622603	4.6126	-6.16767	6.44e-06	0.00354786	3.99324
		ENSMUSG00000083064	Gm7785	0.919691	1.31253	6.16379	6.49e-06	0.00354786	3.86479
ENSG00000167528	ZNF641	ENSMUSG00000022987	Zfp641	-0.652475	3.33583	-6.12213	7.08e-06	0.00373359	3.94693
ENSG00000034971	MYOC	ENSMUSG00000026697	Myoc	-4.49958	0.394122	-5.92895	1.07e-05	0.00542176	3.27806
		ENSMUSG00000072844	G530011O06Rik	-2.26965	2.25823	-5.89936	1.13e-05	0.00542494	3.50787
ENSG00000142583	SLC2A5	ENSMUSG00000028976	Slc2a5	-1.10594	1.30288	-5.88479	1.17e-05	0.00542494	3.38174
ENSG00000171811	CFAP46	ENSMUSG00000049571	Cfap46	0.975818	2.49381	5.87952	1.18e-05	0.00542494	3.46232
ENSG00000215148	PRSS41	ENSMUSG00000024114	Prss41	3.6417	-0.323539	5.86797	1.21e-05	0.00542494	2.49029
ENSG00000145425	RPS3A	ENSMUSG00000028081	Rps3a1	-3.8592	4.02423	-5.82847	1.32e-05	0.00556499	3.29779
ENSG00000204310	AGPAT1	ENSMUSG00000034254	Agpat1	0.375312	6.63413	5.83395	1.3e-05	0.00556499	3.19984
ENSG00000142765	SYTL1	ENSMUSG00000028860	Sytl1	1.17869	0.898745	5.76724	1.5e-05	0.00616824	3.03375
ENSG00000137819	PAQR5	ENSMUSG00000032278	Paqr5	-0.644976	1.88224	-5.71667	1.68e-05	0.00669005	3.12853
ENSG00000167604	NFKBID	ENSMUSG00000036931	Nfkbid	-0.885926	1.40127	-5.66417	1.88e-05	0.0071251	2.98457
ENSG00000145147	SLIT2	ENSMUSG00000031558	Slit2	0.307186	6.71337	5.65124	1.93e-05	0.0071251	2.80507
		ENSMUSG00000079733		2.39808	6.51588	5.6553	1.91e-05	0.0071251	2.8738
ENSG00000141682	PMAIP1	ENSMUSG00000024521	Pmaip1	-1.6222	0.818205	-5.61774	2.08e-05	0.00729523	2.85547
ENSG00000155158	TTC39B	ENSMUSG00000038172	Ttc39b	-0.389026	7.22431	-5.62458	2.05e-05	0.00729523	2.72447
ENSG00000101871	MID1	ENSMUSG00000035299	Mid1	-1.91284	2.22429	-5.57411	2.28e-05	0.00748324	2.84908
		ENSMUSG00000075391	Glo1-ps	1.45037	4.22008	5.57934	2.26e-05	0.00748324	2.81772
		ENSMUSG00000091454		3.38199	-0.161949	5.57883	2.26e-05	0.00748324	2.02677
		ENSMUSG00000075751		-4.72798	-2.3446	-5.50244	2.67e-05	0.0085533	1.98982
ENSG00000118997	DH7	ENSMUSG00000041144	Dh7b	-0.912128	3.42193	-5.48721	2.76e-05	0.00861893	2.62621
		ENSMUSG00000071793	2610005L07Rik	0.478549	7.13643	5.47938	2.8e-05	0.00861893	2.41594
ENSG00000088002	SULT2B1	ENSMUSG00000003271	Sult2b1	-0.941946	1.67285	-5.46706	2.88e-05	0.00867268	2.62066
ENSG00000153130	SCOC	ENSMUSG00000063253	Scoc	-0.425	6.80475	-5.40761	3.28e-05	0.00967691	2.26653
ENSG00000102409	BEX4	ENSMUSG00000047844	Bex4	-0.531834	2.38049	-5.33516	3.84e-05	0.010719	2.35536
ENSG00000123146	ADGRE5	ENSMUSG00000002885	Adgre5	-0.453028	3.15618	-5.3343	3.85e-05	0.010719	2.32437
ENSG00000148814	LRRC27	ENSMUSG00000015980	Lrrc27	0.649558	2.36409	5.34676	3.75e-05	0.010719	2.38354
ENSG00000178922	HYI	ENSMUSG00000006395	Hyi	0.94453	2.21175	5.31546	4.01e-05	0.0109646	2.31924
ENSG00000151881	TMEM267	ENSMUSG00000074634	Tmem267	-1.37662	2.5382	-5.26992	4.43e-05	0.0118988	2.20682
ENSG00000175445	LPL	ENSMUSG00000015568	Lpl	0.692063	3.65081	5.2348	4.79e-05	0.0126262	2.10133
ENSG00000168970	JMJD7-PLA2G4B	ENSMUSG00000033852	Gm28042	-0.645419	3.25795	-5.17823	5.43e-05	0.0140543	1.9909
ENSG00000243708	PLA2G4B	ENSMUSG00000033852	Gm28042	-0.645419	3.25795	-5.17823	5.43e-05	0.0140543	1.9909
		ENSMUSG00000041453	Rpl21	-1.70131	4.45528	-5.14739	5.81e-05	0.0147866	1.8172
ENSG00000183826	BTBD9	ENSMUSG00000062202	Btbd9	0.433693	6.94374	5.09173	6.57e-05	0.0161697	1.57932
		ENSMUSG00000093483	AA465934	1.9331	1.18555	5.09245	6.56e-05	0.0161697	1.74867
		ENSMUSG00000087263	Gm15726	-2.73273	-0.161166	-5.07931	6.76e-05	0.0163491	1.67007
ENSG00000108830	RND2	ENSMUSG00000001313	Rnd2	0.380175	5.4898	4.98628	8.31e-05	0.0197822	1.42617
ENSG00000172348	RCAN2	ENSMUSG00000039601	Rcan2	-0.513987	6.56386	-4.97662	8.49e-05	0.0198919	1.32987
ENSG00000092054	MYH7	ENSMUSG00000053093	Myh7	-0.716229	3.2262	-4.94558	9.1e-05	0.0209847	1.47983
ENSG00000189266	PNRC2	ENSMUSG00000028675	Pnrc2	-0.420749	5.24205	-4.91122	9.83e-05	0.0223097	1.27022
ENSG00000084444	FAM234B	ENSMUSG00000030207	Fam234b	-0.449432	7.61219	-4.89682	0.000101479	0.0226899	1.11112
		ENSMUSG00000075758		-4.50037	-2.50258	-4.84173	0.000114796	0.0240644	0.864928
ENSG00000101605	MYOM1	ENSMUSG00000024049	Myom1	-0.747351	1.03573	-4.84973	0.000112757	0.0240644	1.34711
ENSG00000126456	IRF3	ENSMUSG00000003184	Irf3	-0.506351	4.01158	-4.82552	0.000119042	0.0240644	1.16523
ENSG00000122012	SV2C	ENSMUSG00000051111	Sv2c	-0.488426	4.45243	-4.8534	0.000111835	0.0240644	1.19839
ENSG00000116649	SRM	ENSMUSG00000006442	Srm	0.419628	4.822	4.82671	0.000118726	0.0240644	1.12278
ENSG00000215912	TTC34	ENSMUSG00000046637	Ttc34	0.905093	1.40847	4.8348	0.000116593	0.0240644	1.31753
ENSG00000009724	MASP2	ENSMUSG00000028979	Masp2	1.05673	1.26841	4.84737	0.000113354	0.0240644	1.32875
		ENSMUSG00000075932		-4.14979	-1.33605	-4.80724	0.000124022	0.0242208	0.995315
ENSG00000140876	NUDT7	ENSMUSG00000031767	Nudt7	-0.844424	1.03746	-4.81367	0.000122247	0.0242208	1.27595
ENSG00000164708	PGAM2	ENSMUSG00000020475	Pgam2	0.684151	2.2594	4.80467	0.000124739	0.0242208	1.2562
		ENSMUSG00000085273		2.21228	1.20367	4.78781	0.000129549	0.0248279	1.16343
ENSG00000122481	RWDD3	ENSMUSG00000028133	Rwdd3	0.663411	3.21665	4.78045	0.000131707	0.024918	1.15794
ENSG00000170917	NUDT6	ENSMUSG00000050174	Nudt6	-0.898797	0.675802	-4.7602	0.000137834	0.0257471	1.14773
ENSG00000131477	RAMP2	ENSMUSG00000001240	Ramp2	-0.41507	3.16514	-4.71843	0.000151406	0.0279287	1.00473
ENSG00000151893	CACUL1	ENSMUSG00000033417	Cacul1	-0.296415	6.4766	-4.68087	0.000164761	0.029651	0.67932
		ENSMUSG00000091171		0.542471	6.72256	4.68169	0.000164459	0.029651	0.677958
ENSG00000164211	STARD4	ENSMUSG00000024378	Stard4	0.426457	4.45266	4.65597	0.000174271	0.0309845	0.773365
ENSG00000028116	VRK2	ENSMUSG00000064090	Vrk2	0.963469	1.88579	4.61521	0.000191048	0.033563	0.872438
ENSG00000164989	CCDC171	ENSMUSG00000052407	Ccdc171	-0.695626	3.17711	-4.5989	0.000198211	0.0340117	0.74827
		ENSMUSG00000070561		-0.480154	4.74166	-4.6012	0.000197187	0.0340117	0.612501
ENSG00000166292	TMEM100	ENSMUSG00000069763	Tmem100	-0.52818	2.66397	-4.57603	0.000208717	0.0353788	0.735084
ENSG00000090487	SPG21	ENSMUSG00000032388	Spg21	0.335766	4.69623	4.57128	0.000210973	0.0353788	0.57045
ENSG00000206190	ATP10A	ENSMUSG00000025324	Atp10a	-0.463421	4.58847	-4.54493	0.000223915	0.036861	0.499039
ENSG00000076043	REXO2	ENSMUSG00000032026	Rexo2	0.363667	4.45752	4.54317	0.000224808	0.036861	0.524937
		ENSMUSG00000086075	Gm15728	-0.60642	1.71015	-4.5262	0.000233606	0.0370897	0.683046
ENSG00000128928	IVD	ENSMUSG00000027332	Ivd	-0.525479	5.7276	-4.53129	0.000230932	0.0370897	0.389104
ENSG00000134897	BIVM	ENSMUSG00000026048	Ercc5	-0.336387	5.14316	-4.52594	0.000233743	0.0370897	0.422989
ENSG00000134899	ERCC5	ENSMUSG00000026048	Ercc5	-0.336387	5.14316	-4.52594	0.000233743	0.0370897	0.422989
ENSG00000270181	BIVM-ERCC5	ENSMUSG00000026048	Ercc5	-0.336387	5.14316	-4.52594	0.000233743	0.0370897	0.422989
		ENSMUSG00000051341	Zfp52	-0.532752	3.02601	-4.49164	0.00025261	0.0396572	0.528888
ENSG00000162591	MEGF6	ENSMUSG00000057751	Megf6	-0.880366	2.40237	-4.47918	0.000259834	0.0399414	0.534671
ENSG00000249115	HAUS5	ENSMUSG00000078762	Haus5	-0.541607	2.66678	-4.4804	0.00025912	0.0399414	0.528548
ENSG00000119411	BSPRY	ENSMUSG00000028392	Bspry	1.26438	1.834	4.47439	0.000262669	0.0399609	0.581542
ENSG00000142733	MAP3K6	ENSMUSG00000028862	Map3k6	-1.20396	0.610752	-4.45835	0.000272391	0.0407939	0.541371
ENSG00000114115	RBP1	ENSMUSG00000046402	Rbp1	-0.784143	1.71244	-4.45628	0.000273673	0.0407939	0.534013
		ENSMUSG00000073858		-0.854361	1.3029	-4.44755	0.000279142	0.0411929	0.524292
		ENSMUSG00000078160		-3.07969	-0.743026	-4.43406	0.000287803	0.0416383	0.443942
ENSG00000172752	COL6A5	ENSMUSG00000091345	Col6a5	1.16787	0.488308	4.43664	0.00028613	0.0416383	0.46083
ENSG00000141258	SGSM2	ENSMUSG00000038351	Sgsm2	0.359035	7.15895	4.42535	0.000293544	0.0420566	0.0839241
		ENSMUSG00000082691	Dynlt1-ps1	0.883324	1.60351	4.39066	0.000317575	0.0449368	0.408865
ENSG00000115423	DH6	ENSMUSG00000052861	Dh6	2.37297	3.79185	4.38767	0.000319737	0.0449368	0.323785
ENSG00000184313	MROH7	ENSMUSG00000047502	Mroh7	1.16563	2.98945	4.37386	0.00032992	0.0459304	0.278725
ENSG00000271723	MROH7-TTC4	ENSMUSG00000047502	Mroh7	1.16563	2.98945	4.37386	0.00032992	0.0459304	0.278725
ENSG00000165794	SLC39A2	ENSMUSG00000072572	Slc39a2	-1.41203	1.54159	-4.36565	0.000336124	0.0463568	0.34437
		ENSMUSG00000072694	1500011B03Rik	-0.522138	4.79926	-4.31365	0.000378257	0.0516846	-0.0211658
ENSG00000198765	SYCP1	ENSMUSG00000027855	Sycp1	4.79594	1.28326	4.3084	0.000382801	0.0518257	0.10252
ENSG00000135677	GNS	ENSMUSG00000034707	Gns	0.236815	6.86204	4.29418	0.000395371	0.0530408	-0.199432
		ENSMUSG00000071796	6820431F20Rik	0.437257	7.23041	4.25557	0.000431646	0.0573855	-0.302921
ENSG00000120160	EQTN	ENSMUSG00000028575	Eqtn	-3.48889	-0.583142	-4.23284	0.000454548	0.0598908	0.00319229
ENSG00000160050	CCDC28B	ENSMUSG00000028795	Ccdc28b	-0.601583	3.42942	-4.20052	0.000489238	0.063891	-0.154294
ENSG00000113578	FGF1	ENSMUSG00000036585	Fgf1	1.39903	5.35992	4.194	0.000496557	0.064278	-0.29199
		ENSMUSG00000026365	Cfh	-0.301134	4.95813	-4.17824	0.000514694	0.065477	-0.335578
ENSG00000074410	CA12	ENSMUSG00000032373	Car12	0.527975	4.27804	4.18025	0.000512345	0.065477	-0.240934
ENSG00000178882	RFL	ENSMUSG00000037962	Rfl	-0.943724	1.09092	-4.16895	0.000525694	0.0663048	-0.0500437
ENSG00000122218	COPA	ENSMUSG00000026553	Copa	-0.289367	7.96796	-4.15895	0.000537799	0.0672567	-0.552574
ENSG00000089041	P2RX7	ENSMUSG00000029468	P2rx7	-1.11829	2.73116	-4.13287	0.000570705	0.0679185	-0.226172
ENSG00000084636	COL16A1	ENSMUSG00000040690	Col16a1	-0.476785	4.57534	-4.13303	0.000570495	0.0679185	-0.408413
ENSG00000117395	EB1BP2	ENSMUSG00000028729	Eb1bp2	-0.28961	5.44686	-4.1333	0.000570144	0.0679185	-0.470943
ENSG00000173818	ENDOV	ENSMUSG00000039850	Endov	0.411996	5.17785	4.14725	0.000552315	0.0679185	-0.40787
		ENSMUSG00000046000	a11	1.831	0.566565	4.13405	0.00056917	0.0679185	-0.152235
		ENSMUSG00000063696	Gm8730	2.43114	3.08194	4.1455	0.000554529	0.0679185	-0.194709
ENSG00000157637	SLC38A10	ENSMUSG00000061306	Slc38a10	0.291031	6.32342	4.12168	0.000585435	0.069091	-0.552847
ENSG00000186526	CYP4F8	ENSMUSG00000024055	Cyp4f13	0.78096	2.7375	4.11833	0.000589921	0.069091	-0.238493
ENSG00000117525	F3	ENSMUSG00000028128	F3	-0.370454	4.49085	-4.10365	0.000609989	0.0708788	-0.462221
		ENSMUSG00000089901	Gm8113	0.796081	2.86888	4.09198	0.000626421	0.0722195	-0.315942
		ENSMUSG00000041674	BC006965	-1.49368	-0.0937345	-4.08697	0.000633612	0.0722792	-0.217844
		ENSMUSG00000042233		0.930295	4.06008	4.08481	0.000636735	0.0722792	-0.434236
ENSG00000271447	MMP28	ENSMUSG00000020682	Mmp28	-0.700988	1.31791	-4.07656	0.000648818	0.0730886	-0.247449
ENSG00000105281	SLC1A5	ENSMUSG00000001918	Slc1a5	-0.845119	1.34184	-4.05938	0.000674712	0.0737535	-0.291516
ENSG00000176014	TUBB6	ENSMUSG00000001473	Tubb6	-0.681002	3.09153	-4.06061	0.000672831	0.0737535	-0.431755
ENSG00000164008	C1orf50	ENSMUSG00000078584	AU022252	-0.618722	5.21636	-4.06711	0.000662931	0.0737535	-0.601367
ENSG00000110801	PSMD9	ENSMUSG00000029440	Psmd9	-0.337903	4.05449	-4.06386	0.000667865	0.0737535	-0.515772
ENSG00000256950		ENSMUSG00000029440	Psmd9	-0.337903	4.05449	-4.06386	0.000667865	0.0737535	-0.515772
ENSG00000164236	ANKRD33B	ENSMUSG00000022237	Ankrd33b	-0.450694	7.51516	-4.04681	0.000694331	0.0743217	-0.78701
ENSG00000100883	SRP54	ENSMUSG00000079108	Srp54c	-0.44556	2.8722	-4.04637	0.000695019	0.0743217	-0.432341
		ENSMUSG00000091588		0.569037	4.44576	4.04771	0.000692901	0.0743217	-0.566757
ENSG00000159445	THEM4	ENSMUSG00000028145	Them4	-0.359598	3.73109	-4.03903	0.000706745	0.075032	-0.534118
		ENSMUSG00000085067	Gm15631	-1.25266	2.62038	-4.01503	0.000746468	0.0764524	-0.494924
		ENSMUSG00000067274	Rplp0	-0.927545	6.57277	-4.01649	0.000743998	0.0764524	-0.809043
ENSG00000121742	GJB6	ENSMUSG00000040055	Gjb6	-0.382975	5.62343	-4.01226	0.000751209	0.0764524	-0.760498
ENSG00000167524	RSKR	ENSMUSG00000037593	Rskr	0.359226	4.92806	4.01969	0.000738586	0.0764524	-0.673559
		ENSMUSG00000082765	Gm14411	3.81515	0.0486765	4.02238	0.000734082	0.0764524	-0.531445
		ENSMUSG00000078902	Gm14443	4.64928	3.49768	4.02077	0.000736775	0.0764524	-0.36107
		ENSMUSG00000078496	Zfp982	-2.28112	0.718441	-3.98393	0.000801306	0.0785918	-0.435591
ENSG00000179593	ALOX15B	ENSMUSG00000020891	Alox8	-0.932205	0.790065	-3.98223	0.00080441	0.0785918	-0.42833
ENSG00000125534	PPDPF	ENSMUSG00000016344	Ppdpf	-0.599455	4.00567	-3.9825	0.000803931	0.0785918	-0.701011
ENSG00000153208	MERTK	ENSMUSG00000014361	Mertk	-0.434832	5.41342	-3.97946	0.000809511	0.0785918	-0.818741
ENSG00000124145	SDC4	ENSMUSG00000017009	Sdc4	-0.364919	5.93721	-3.98556	0.000798339	0.0785918	-0.838243
ENSG00000107186	MPDZ	ENSMUSG00000028402	Mpdz	-0.27547	7.2702	-3.98261	0.000803729	0.0785918	-0.918304
		ENSMUSG00000082377	Gm14415	3.74218	-0.0748776	3.99661	0.000778479	0.0785918	-0.588608
ENSG00000112486	CCR6	ENSMUSG00000040899	Ccr6	3.6053	-0.332759	3.97287	0.000821765	0.0787453	-0.669751
		ENSMUSG00000087588	Gm16355	3.63432	-0.186685	3.97312	0.000821288	0.0787453	-0.643612
ENSG00000153294	ADGRF4	ENSMUSG00000023918	Adgrf4	-0.889989	1.05853	-3.9616	0.000843146	0.0795539	-0.480175
ENSG00000074800	ENO1	ENSMUSG00000063524	Eno1	-0.662497	7.43541	-3.95992	0.000846376	0.0795539	-0.982875
ENSG00000126947	ARMCX1	ENSMUSG00000033460	Armcx1	-0.368829	6.24918	-3.9654	0.00083588	0.0795539	-0.909145
ENSG00000174791	RIN1	ENSMUSG00000024883	Rin1	0.263523	6.45564	3.9509	0.000863969	0.0806936	-0.941437
		ENSMUSG00000083833	Gm13841	4.59367	2.58793	3.94154	0.000882582	0.0819136	-0.511064
ENSG00000105321	CCDC9	ENSMUSG00000041375	Ccdc9	0.308087	4.99513	3.93654	0.000892707	0.0823355	-0.865847
		ENSMUSG00000084350	Znf41-ps	-1.7498	0.301244	-3.92727	0.000911756	0.0830542	-0.538754
ENSG00000184047	DIABLO	ENSMUSG00000029433	Diablo	-0.324613	4.76084	-3.92879	0.000908607	0.0830542	-0.872476
		ENSMUSG00000056014	A430033K04Rik	-0.439263	4.02909	-3.9145	0.000938684	0.0843878	-0.845261
ENSG00000196378	ZNF34	ENSMUSG00000053347	Zfp943	-0.34273	4.96327	-3.9167	0.000933995	0.0843878	-0.913536
ENSG00000048544	MRPS10	ENSMUSG00000034729	Mrps10	0.30271	4.82106	3.91223	0.000943551	0.0843878	-0.905217
ENSG00000103540	CCP110	ENSMUSG00000033904	Ccp110	-0.259475	6.37287	-3.90321	0.000963168	0.0856233	-1.05494
ENSG00000120437	ACAT2	ENSMUSG00000062480	Acat3	0.506697	2.1489	3.89974	0.000970815	0.0857864	-0.651872
ENSG00000119431	HDHD3	ENSMUSG00000038422	Hdhd3	0.998314	3.28435	3.8883	0.000996448	0.0875273	-0.774871
ENSG00000105538	RASIP1	ENSMUSG00000044562	Rasip1	-0.381607	3.4171	-3.88248	0.00100976	0.0881715	-0.850292
ENSG00000106526	ACTR3C	ENSMUSG00000056367	Actr3b	0.805266	6.02819	3.87495	0.00102723	0.0891695	-1.08101
ENSG00000133627	ACTR3B	ENSMUSG00000056367	Actr3b	0.805266	6.02819	3.87495	0.00102723	0.0891695	-1.08101
ENSG00000166024	R3HCC1L	ENSMUSG00000025184	R3hcc1l	-0.266064	4.91968	-3.87068	0.00103727	0.0895144	-1.0146
ENSG00000136932	TRMO	ENSMUSG00000028331	Trmo	-1.0396	1.48218	-3.86662	0.00104691	0.0898208	-0.707509
ENSG00000172244	C5orf34	ENSMUSG00000062822	4833420G17Rik	-1.33433	4.30542	-3.85666	0.00107095	0.0913529	-1.02162
ENSG00000069431	ABCC9	ENSMUSG00000030249	Abcc9	-0.420559	3.45967	-3.8472	0.00109428	0.0928064	-0.934436
ENSG00000137802	MAPKBP1	ENSMUSG00000033902	Mapkbp1	0.252373	6.69959	3.82974	0.00113868	0.0960201	-1.22976
		ENSMUSG00000025202	Scd3	0.812565	0.732731	3.82225	0.00115829	0.0971185	-0.750688
		ENSMUSG00000047347	Tdg-ps	2.41616	1.04081	3.80728	0.00119845	0.0999186	-0.785295
ENSG00000189001	SBSN	ENSMUSG00000046056	Sbsn	-1.34422	0.570317	-3.79687	0.00122723	0.101743	-0.80318
ENSG00000005801	ZNF195	ENSMUSG00000069206	Zfp874a	-0.769308	3.40505	-3.79242	0.00123972	0.102204	-1.04878
ENSG00000197013	ZNF429	ENSMUSG00000069206	Zfp874a	-0.769308	3.40505	-3.79242	0.00123972	0.102204	-1.04878
ENSG00000198873	GRK5	ENSMUSG00000003228	Grk5	0.337001	4.48112	3.78984	0.00124702	0.102235	-1.13811
ENSG00000138613	APH1B	ENSMUSG00000053040	Aph1c	-0.729218	3.51563	-3.7718	0.00129932	0.105838	-1.10442
ENSG00000117500	TMED5	ENSMUSG00000063406	Tmed5	-0.288834	5.25787	-3.76528	0.00131875	0.105838	-1.2723
ENSG00000131591	C1orf159	ENSMUSG00000059939	9430015G10Rik	0.246277	4.95013	3.76692	0.00131383	0.105838	-1.23627
ENSG00000181264	TLCD5	ENSMUSG00000048503	Tlcd5	0.377318	3.9963	3.76498	0.00131965	0.105838	-1.14617
ENSG00000172456	FGGY	ENSMUSG00000028573	Fggy	-2.89941	2.71734	-3.74957	0.00136676	0.107857	-1.01239
ENSG00000256043	CTSO	ENSMUSG00000028015	Ctso	-0.493429	4.88741	-3.75142	0.00136102	0.107857	-1.28627
ENSG00000137720	C11orf1	ENSMUSG00000037971	1110032A03Rik	-0.447981	3.49561	-3.75242	0.00135793	0.107857	-1.14516
ENSG00000115392	FANCL	ENSMUSG00000004018	Fancl	-0.522105	3.44549	-3.72308	0.00145171	0.111	-1.20512
ENSG00000107798	LIPA	ENSMUSG00000024781	Lipa	-0.432841	4.29386	-3.7252	0.0014447	0.111	-1.2815
ENSG00000018625	ATP1A2	ENSMUSG00000007097	Atp1a2	-0.28645	9.76741	-3.72661	0.00144009	0.111	-1.57128
		ENSMUSG00000080242	Atp6v0c-ps2	0.8673	4.82114	3.72619	0.00144148	0.111	-1.30332
		ENSMUSG00000078878	Gm14305	2.61766	2.18667	3.73431	0.00141507	0.111	-0.943527
		ENSMUSG00000078905	Gm14393	3.0006	1.15643	3.72591	0.0014424	0.111	-0.948666
		ENSMUSG00000085492	Trmt61b	-0.531458	2.42362	-3.71589	0.00147565	0.112249	-1.10318
ENSG00000124222	STX16	ENSMUSG00000027522	Stx16	0.2573	6.56441	3.7131	0.00148507	0.112385	-1.48068
ENSG00000254995	STX16-NPEPL1	ENSMUSG00000027522	Stx16	0.2573	6.56441	3.7131	0.00148507	0.112385	-1.48068
ENSG00000100197	CYP2D6	ENSMUSG00000061740	Cyp2d22	-0.558219	3.90123	-3.70628	0.00150826	0.112995	-1.29165
ENSG00000189283	FHIT	ENSMUSG00000060579	Fhit	0.660633	1.2947	3.70623	0.00150844	0.112995	-0.996929
ENSG00000254004	ZNF260	ENSMUSG00000049421	Zfp260	-0.27291	6.45122	-3.69794	0.00153716	0.113416	-1.51208
ENSG00000076382	SPAG5	ENSMUSG00000002055	Spag5	0.298946	4.47879	3.69576	0.0015448	0.113416	-1.34846
ENSG00000258472		ENSMUSG00000002055	Spag5	0.298946	4.47879	3.69576	0.0015448	0.113416	-1.34846
ENSG00000112530	PACRG	ENSMUSG00000037196	Pacrg	0.405567	2.96647	3.69935	0.00153225	0.113416	-1.16729
		ENSMUSG00000085666	Tdg-ps2	1.3842	2.27965	3.69798	0.00153701	0.113416	-1.06689
		ENSMUSG00000082112	Gm14445	3.19245	-0.0218739	3.69191	0.00155837	0.113846	-1.08537
ENSG00000183317	EPHA10	ENSMUSG00000028876	Epha10	-0.592139	5.94657	-3.6802	0.00160044	0.115729	-1.52373
ENSG00000103184	SEC14L5	ENSMUSG00000091712	Sec14l5	-0.374266	2.70236	-3.67429	0.0016221	0.115729	-1.22604
ENSG00000204304	PBX2	ENSMUSG00000034673	Pbx2	0.257423	5.20319	3.67814	0.00160796	0.115729	-1.45855
ENSG00000151948	GLT1D1	ENSMUSG00000049971	Glt1d1	0.63733	4.1452	3.67537	0.00161814	0.115729	-1.36757
ENSG00000187713	TMEM203	ENSMUSG00000078201	Tmem203	0.874384	2.20518	3.67395	0.00162336	0.115729	-1.14193
ENSG00000170144	HNRNPA3	ENSMUSG00000059005	Hnrnpa3	-0.549188	5.64815	-3.66511	0.00165633	0.117512	-1.53826
ENSG00000149201	CCDC81	ENSMUSG00000039391	Ccdc81	1.03246	1.5238	3.65828	0.00168225	0.118779	-1.1063
ENSG00000196378	ZNF34	ENSMUSG00000033972	Zfp944	-0.359031	4.10529	-3.65246	0.00170466	0.119789	-1.41643
		ENSMUSG00000083623	Gm7224	2.17577	1.37171	3.64746	0.00172413	0.120583	-1.10248
ENSG00000204592	HLA-E	ENSMUSG00000073411	H2-D1	-0.702385	4.10307	-3.63577	0.00177056	0.121032	-1.49962
ENSG00000160791	CCR5	ENSMUSG00000079227	Ccr5	-0.694701	2.17969	-3.6309	0.00179025	0.121032	-1.24233
ENSG00000179630	LACC1	ENSMUSG00000044350	Lacc1	-0.629534	2.08795	-3.63768	0.00176288	0.121032	-1.22501
ENSG00000281883		ENSMUSG00000044350	Lacc1	-0.629534	2.08795	-3.63768	0.00176288	0.121032	-1.22501
ENSG00000079337	RAPGEF3	ENSMUSG00000022469	Rapgef3	-0.413159	5.55778	-3.64065	0.00175103	0.121032	-1.58327
		ENSMUSG00000051278	Zgrf1	-0.365623	3.43455	-3.62764	0.00180355	0.121032	-1.40921
ENSG00000148218	ALAD	ENSMUSG00000028393	Alad	0.839976	5.37327	3.62807	0.00180179	0.121032	-1.56131
		ENSMUSG00000082319	Actr3-ps	1.26832	4.00638	3.62744	0.00180437	0.121032	-1.39381
		ENSMUSG00000078880	Gm14308	1.41563	0.309769	3.63496	0.00177381	0.121032	-1.12832
		ENSMUSG00000059751	Rps3a3	3.34526	3.51724	3.63317	0.00178101	0.121032	-1.20409
ENSG00000151748	SAV1	ENSMUSG00000021067	Sav1	0.346751	4.11306	3.62254	0.00182456	0.121284	-1.47346
ENSG00000119943	PYROXD2	ENSMUSG00000060224	Pyroxd2	1.24548	1.78433	3.62347	0.00182074	0.121284	-1.18931
ENSG00000169330	MIR1	ENSMUSG00000039313	Mir1	-0.425697	3.41137	-3.62056	0.0018328	0.121285	-1.422
ENSG00000074800	ENO1	ENSMUSG00000059040	Eno1b	2.55938	5.22624	3.61686	0.00184826	0.121763	-1.50258
ENSG00000204388	HSPA1B	ENSMUSG00000090877	Hspa1b	-0.834155	3.20707	-3.61009	0.00187692	0.122114	-1.42028
ENSG00000204389	HSPA1A	ENSMUSG00000090877	Hspa1b	-0.834155	3.20707	-3.61009	0.00187692	0.122114	-1.42028
ENSG00000203705	TATDN3	ENSMUSG00000026632	Tatdn3	-0.709493	3.57004	-3.60503	0.00189859	0.122114	-1.47599
ENSG00000134569	LRP4	ENSMUSG00000027253	Lrp4	-0.334531	6.49405	-3.60861	0.00188322	0.122114	-1.71392
ENSG00000110675	ELMOD1	ENSMUSG00000041986	Elmod1	0.295365	7.28519	3.60326	0.00190623	0.122114	-1.76311
ENSG00000140470	ADAMTS17	ENSMUSG00000058145	Adamts17	0.428397	3.73943	3.60292	0.00190773	0.122114	-1.4776
		ENSMUSG00000085408	C530005A16Rik	0.463225	2.41116	3.60407	0.00190273	0.122114	-1.32133
		ENSMUSG00000043192	Gpi-ps	1.2545	4.21038	3.60204	0.00191151	0.122114	-1.50868
ENSG00000204673	AKT1S1	ENSMUSG00000011096	Akt1s1	0.312582	4.40843	3.59725	0.00193244	0.122918	-1.5629
ENSG00000206384	COL6A6	ENSMUSG00000043719	Col6a6	1.35406	0.564812	3.58928	0.00196771	0.124625	-1.21403
		ENSMUSG00000083246	Gm11839	2.0694	0.722745	3.58565	0.001984	0.125119	-1.2216
ENSG00000187642	PERM1	ENSMUSG00000078486	Perm1	-1.11207	1.00042	-3.58318	0.00199515	0.125287	-1.26523
ENSG00000100473	COCH	ENSMUSG00000020953	Coch	-0.537714	4.99805	-3.55814	0.00211182	0.129833	-1.71625
ENSG00000100580	TMED8	ENSMUSG00000034111	Tmed8	-0.25902	6.55986	-3.56158	0.00209537	0.129833	-1.82253
ENSG00000132507	EIF5A	ENSMUSG00000078812	Eif5a	0.209698	6.8025	3.56169	0.00209485	0.129833	-1.83116
ENSG00000253626	EIF5AL1	ENSMUSG00000078812	Eif5a	0.209698	6.8025	3.56169	0.00209485	0.129833	-1.83116
		ENSMUSG00000073647	Gm10557	0.569978	3.41702	3.55525	0.00212569	0.129833	-1.53316
ENSG00000012171	SEMA3B	ENSMUSG00000057969	Sema3b	0.602467	1.95119	3.56301	0.00208861	0.129833	-1.34638
ENSG00000185271	KLHL33	ENSMUSG00000090799	Klhl33	0.650008	1.99323	3.55533	0.00212529	0.129833	-1.36589
		ENSMUSG00000078903	Gm14391	0.813066	6.9345	3.55272	0.00213792	0.129833	-1.8461
		ENSMUSG00000074527	Gm14296	3.08504	3.60852	3.55399	0.00213179	0.129833	-1.41313
ENSG00000186153	WWOX	ENSMUSG00000004637	Wwox	0.56399	4.77434	3.55082	0.00214716	0.129859	-1.69648
ENSG00000170537	TMC7	ENSMUSG00000042246	Tmc7	-0.506284	4.07054	-3.5483	0.00215946	0.13007	-1.65581
		ENSMUSG00000078879	Zfp973	3.55748	1.10036	3.54617	0.0021699	0.130167	-1.30823
ENSG00000167434	CA4	ENSMUSG00000000805	Car4	-0.257231	4.09198	-3.53737	0.00221368	0.132256	-1.67267
		ENSMUSG00000062040	Zfp27	-0.279395	4.71171	-3.53494	0.00222586	0.132448	-1.73314
ENSG00000128833	MYO5C	ENSMUSG00000033590	Myo5c	0.30607	3.24301	3.53113	0.00224517	0.13306	-1.57233
ENSG00000129566	TEP1	ENSMUSG00000006281	Tep1	0.326756	3.56844	3.52676	0.00226752	0.133717	-1.61898
ENSG00000099194	SCD	ENSMUSG00000050195	Scd4	1.883	0.320695	3.52543	0.00227438	0.133717	-1.34071
ENSG00000132664	POLR3F	ENSMUSG00000027427	Polr3f	-0.301032	5.50474	-3.52168	0.00229379	0.133792	-1.83003
		ENSMUSG00000092279		0.739045	2.1549	3.52319	0.00228598	0.133792	-1.44198
ENSG00000137474	MYO7A	ENSMUSG00000030761	Myo7a	-2.09367	1.72064	-3.51159	0.00234685	0.135814	-1.48419
ENSG00000120949	TNFRSF8	ENSMUSG00000028602	Tnfrsf8	-1.76217	0.347558	-3.51194	0.00234497	0.135814	-1.39883
ENSG00000116874	WARS2	ENSMUSG00000004233	Wars2	0.366139	3.96721	3.50914	0.00235993	0.136037	-1.69911
		ENSMUSG00000087153	Gm6483	0.419831	6.56272	3.50383	0.00238845	0.137145	-1.94257
ENSG00000197774	EME2	ENSMUSG00000073436	Eme2	-0.545827	3.22334	-3.50066	0.00240566	0.137598	-1.66102
ENSG00000196678	ERI2	ENSMUSG00000030929	Eri2	-0.570824	2.96344	-3.49407	0.00244185	0.139129	-1.65043
ENSG00000152990	ADGRA3	ENSMUSG00000029090	Adgra3	0.361497	5.10642	3.48991	0.00246497	0.139906	-1.85647
ENSG00000142731	PLK4	ENSMUSG00000025758	Plk4	0.3357	3.45134	3.48711	0.00248063	0.140255	-1.68716
ENSG00000211899	IGHM	ENSMUSG00000076617	Ighm	-0.919722	2.13631	-3.48175	0.00251093	0.140412	-1.5845
		ENSMUSG00000074165	Zfp788	-0.313334	5.8281	-3.48436	0.00249615	0.140412	-1.9404
ENSG00000143217	NECTIN4	ENSMUSG00000006411	Nectin4	0.615065	2.17076	3.48157	0.00251194	0.140412	-1.53642
ENSG00000185261	KIAA0825	ENSMUSG00000071252	2210408I21Rik	-0.347765	5.04192	-3.46616	0.00260111	0.144847	-1.91559
ENSG00000129128	SPCS3	ENSMUSG00000048355	Arxes1	-0.403724	2.21614	-3.46326	0.00261824	0.145253	-1.61954
ENSG00000140522	RLBP1	ENSMUSG00000039194	Rlbp1	-0.356133	4.29426	-3.45585	0.00266249	0.147155	-1.86491
		ENSMUSG00000028977	Casz1	-0.471898	2.54442	-3.45225	0.00268426	0.147805	-1.6893
		ENSMUSG00000059078		0.776758	2.14972	3.43993	0.00276007	0.151414	-1.62346
ENSG00000234469	CLDN34	ENSMUSG00000079450	Cldn34c1	-3.12332	-0.903424	-3.43491	0.00279155	0.152574	-1.52083
		ENSMUSG00000088025	Rprl3	3.1148	5.92222	3.43266	0.00280582	0.152788	-1.94134
		ENSMUSG00000092837	Rpph1	-0.807843	9.47431	-3.42346	0.00286474	0.155423	-2.23681
ENSG00000173715	C11orf80	ENSMUSG00000071691	Gm960	0.704381	1.59059	3.41242	0.00293713	0.158767	-1.62063
		ENSMUSG00000044689	Gm13749	0.655461	0.998872	3.40945	0.0029569	0.159252	-1.59565
ENSG00000046889	PREX2	ENSMUSG00000048960	Prex2	-0.278671	7.47479	-3.40407	0.00299302	0.160611	-2.21364
ENSG00000185875	THNSL1	ENSMUSG00000048550	Thnsl1	0.382367	5.59313	3.39721	0.00303972	0.162526	-2.09905
ENSG00000181004	BBS12	ENSMUSG00000051444	Bbs12	-0.33641	2.88324	-3.39397	0.00306201	0.163127	-1.83295
		ENSMUSG00000036898	Zfp157	-0.449049	5.12012	-3.38858	0.00309949	0.16361	-2.09688
ENSG00000167972	ABCA3	ENSMUSG00000024130	Abca3	0.212192	7.23491	3.39052	0.00308599	0.16361	-2.22969
ENSG00000011260	UTP18	ENSMUSG00000054079	Utp18	0.321971	5.0201	3.38789	0.00310435	0.16361	-2.06903
ENSG00000113272	THG1L	ENSMUSG00000011254	Thg1l	0.344798	2.99514	3.38496	0.00312496	0.16411	-1.85084
ENSG00000100147	CCDC134	ENSMUSG00000068114	Ccdc134	-0.327043	3.21301	-3.37766	0.00317683	0.166243	-1.91538
ENSG00000142937	RPS8	ENSMUSG00000047675	Rps8	-1.06104	4.36385	-3.3751	0.00319523	0.166615	-2.04346
ENSG00000005801	ZNF195	ENSMUSG00000090659	Zfp493	-0.373489	1.73959	-3.36924	0.00323776	0.168238	-1.75484
ENSG00000197013	ZNF429	ENSMUSG00000090659	Zfp493	-0.373489	1.73959	-3.36924	0.00323776	0.168238	-1.75484
ENSG00000118894	EEF2KMT	ENSMUSG00000022544	Eef2kmt	-0.585952	2.00977	-3.36762	0.00324961	0.168261	-1.79668
ENSG00000145002	FAM86B2	ENSMUSG00000022544	Eef2kmt	-0.585952	2.00977	-3.36762	0.00324961	0.168261	-1.79668
ENSG00000186523	FAM86B1	ENSMUSG00000022544	Eef2kmt	-0.585952	2.00977	-3.36762	0.00324961	0.168261	-1.79668
ENSG00000170949	ZNF160	ENSMUSG00000067942	Zfp160	-0.277377	5.00447	-3.36346	0.00328022	0.169252	-2.1312
ENSG00000197497	ZNF665	ENSMUSG00000067942	Zfp160	-0.277377	5.00447	-3.36346	0.00328022	0.169252	-2.1312
ENSG00000110063	DCPS	ENSMUSG00000032040	Dcps	0.564721	2.65545	3.35059	0.0033768	0.173629	-1.87787
ENSG00000238227	TMEM250	ENSMUSG00000087679	Tmem250-ps	0.270694	5.60883	3.3481	0.00339573	0.173996	-2.2104
		ENSMUSG00000090767		2.61667	0.229411	3.3437	0.0034296	0.175123	-1.69735
ENSG00000008405	CRY1	ENSMUSG00000020038	Cry1	-0.344473	4.17297	-3.34026	0.00345631	0.175878	-2.09903
ENSG00000142166	IFR1	ENSMUSG00000022967	Ifr1	0.165074	6.17751	3.33521	0.00349579	0.176066	-2.2868
ENSG00000178971	CTC1	ENSMUSG00000020898	Ctc1	0.24432	5.35852	3.33667	0.00348431	0.176066	-2.2184
		ENSMUSG00000082199	Gm15763	1.17025	0.362504	3.337	0.00348176	0.176066	-1.70914
ENSG00000161800	RACGAP1	ENSMUSG00000023015	Racgap1	0.340706	4.26985	3.3323	0.00351882	0.176623	-2.11389
ENSG00000150764	DIXDC1	ENSMUSG00000032064	Dixdc1	-0.206531	6.87982	-3.32273	0.00359539	0.179247	-2.36324
		ENSMUSG00000028269		5.09156	-2.07803	3.32397	0.0035854	0.179247	-1.91604
ENSG00000158089	GALNT14	ENSMUSG00000024064	Galnt14	0.271232	4.33017	3.31969	0.00362007	0.17987	-2.15162
ENSG00000011638	LDAF1	ENSMUSG00000030917	Tmem159	-0.852434	3.31693	-3.31558	0.00365377	0.180935	-2.0784
ENSG00000198336	MYL4	ENSMUSG00000061086	Myl4	-0.829535	3.25409	-3.30687	0.00372607	0.183637	-2.09062
		ENSMUSG00000091089		0.934031	1.41327	3.30602	0.00373322	0.183637	-1.82115
ENSG00000030304	MUSK	ENSMUSG00000057280	Musk	0.859901	1.06298	3.30388	0.00375116	0.183907	-1.80256
ENSG00000109971	HSPA8	ENSMUSG00000015656	Hspa8	-0.934236	8.17231	-3.28708	0.00389558	0.187242	-2.49754
ENSG00000197140	ADAM32	ENSMUSG00000037437	Adam32	-0.646207	0.716282	-3.28249	0.00393593	0.187242	-1.84513
ENSG00000213799	ZNF845	ENSMUSG00000055480	Zfp458	-0.608671	3.86846	-3.28702	0.00389613	0.187242	-2.19469
		ENSMUSG00000086869		-0.546574	2.15638	-3.27849	0.00397145	0.187242	-1.98752
ENSG00000170962	PDGFD	ENSMUSG00000032006	Pdgfd	-0.498131	2.54055	-3.27973	0.00396047	0.187242	-2.03743
ENSG00000108639	SYNGR2	ENSMUSG00000048277	Syngr2	-0.465151	2.16481	-3.2921	0.0038519	0.187242	-1.97542
ENSG00000166250	CLMP	ENSMUSG00000032024	Clmp	-0.355548	4.55409	-3.2842	0.00392088	0.187242	-2.26835
ENSG00000106635	BCL7B	ENSMUSG00000029681	Bcl7b	0.252649	4.04016	3.28068	0.00395204	0.187242	-2.208
ENSG00000112852	PCDHB2	ENSMUSG00000051599	Pcdhb2	0.609339	1.6182	3.28094	0.00394969	0.187242	-1.92435
ENSG00000246922	UBAP1L	ENSMUSG00000086228	Ubap1l	0.650785	1.20793	3.28832	0.00388475	0.187242	-1.84765
		ENSMUSG00000081517	Gm16204	0.807233	0.557516	3.28202	0.0039401	0.187242	-1.8273
		ENSMUSG00000066553	Gm6969	1.58319	4.38045	3.29098	0.00386158	0.187242	-2.16563
ENSG00000188596	CFAP54	ENSMUSG00000020014	Cfap54	1.03749	6.32246	3.27434	0.00400865	0.188394	-2.40717
ENSG00000239382	ALKBH6	ENSMUSG00000042831	Alkbh6	-0.351673	4.08299	-3.269	0.00405703	0.190062	-2.24609
		ENSMUSG00000058736		3.00282	-0.610245	3.26714	0.00407401	0.190254	-1.84181
ENSG00000166439	RNF169	ENSMUSG00000058761	Rnf169	-0.321488	6.41128	-3.26546	0.00408943	0.190372	-2.462
ENSG00000125861	GFRA4	ENSMUSG00000027316	Gfra4	0.314252	5.11037	3.26396	0.00410324	0.190413	-2.35076
ENSG00000101265	RASSF2	ENSMUSG00000027339	Rassf2	-0.323809	5.66204	-3.25696	0.00416818	0.191619	-2.42673
ENSG00000103152	MPG	ENSMUSG00000020287	Mpg	0.454074	3.48959	3.25808	0.00415778	0.191619	-2.19155
ENSG00000145365	TIFA	ENSMUSG00000046688	Tifa	0.540153	3.02139	3.25886	0.00415051	0.191619	-2.10814
ENSG00000256235	SMIM3	ENSMUSG00000038059	Smim3	-0.547577	2.39009	-3.25494	0.00418714	0.191893	-2.0795
ENSG00000155858	LSM11	ENSMUSG00000044847	Lsm11	0.35257	5.8093	3.25352	0.00420049	0.191909	-2.42501
ENSG00000158006	PAFAH2	ENSMUSG00000037366	Pafah2	0.31812	3.60096	3.24701	0.00426231	0.193535	-2.22186
		ENSMUSG00000053472	Gm13534	0.66975	0.822474	3.24803	0.00425258	0.193535	-1.89397
		ENSMUSG00000090616		-0.671758	0.653531	-3.24271	0.00430361	0.193857	-1.92762
ENSG00000074695	LMAN1	ENSMUSG00000041891	Lman1	0.197615	5.80615	3.24196	0.00431086	0.193857	-2.45706
ENSG00000072163	LIMS2	ENSMUSG00000024395	Lims2	0.281212	3.05872	3.23946	0.00433508	0.193857	-2.17798
ENSG00000085449	WDFY1	ENSMUSG00000073643	Wdfy1	0.543135	6.20885	3.23996	0.00433019	0.193857	-2.48536
ENSG00000275074	NUDT18	ENSMUSG00000045211	Nudt18	0.58132	4.39033	3.2426	0.00430463	0.193857	-2.32678
ENSG00000150627	WDR17	ENSMUSG00000039375	Wdr17	-0.29661	6.19573	-3.2338	0.00439042	0.195738	-2.51126
		ENSMUSG00000032673	Prorsd1	-0.414752	3.01903	-3.23064	0.00442163	0.196154	-2.2059
ENSG00000167889	MGAT5B	ENSMUSG00000043857	Mgat5b	0.286963	5.87101	3.23017	0.00442633	0.196154	-2.48934
ENSG00000163156	SCNM1	ENSMUSG00000092607	Scnm1	-0.333407	3.59603	-3.20838	0.00464778	0.205218	-2.32488
ENSG00000156564	LRFN2	ENSMUSG00000040490	Lrfn2	0.456115	4.45047	3.20733	0.00465868	0.205218	-2.40277
ENSG00000111906	HDDC2	ENSMUSG00000000295	Hddc2	-0.571807	3.0045	-3.19355	0.00480456	0.206371	-2.2834
ENSG00000113070	HBEGF	ENSMUSG00000024486	Hbegf	-0.386318	3.70072	-3.19302	0.00481026	0.206371	-2.32093
ENSG00000107317	PTGDS	ENSMUSG00000015090	Ptgds	-0.35009	8.53459	-3.19337	0.00480655	0.206371	-2.70889
ENSG00000284341		ENSMUSG00000015090	Ptgds	-0.35009	8.53459	-3.19337	0.00480655	0.206371	-2.70889
ENSG00000148834	GSTO1	ENSMUSG00000025068	Gsto1	-0.325377	3.93145	-3.19948	0.00474126	0.206371	-2.38035
ENSG00000153714	LURAP1L	ENSMUSG00000048706	Lurap1l	-0.28096	3.6999	-3.20074	0.00472792	0.206371	-2.34932
ENSG00000145736	GTF2H2	ENSMUSG00000021639	Gtf2h2	-0.211501	4.55032	-3.19348	0.00480531	0.206371	-2.45592
ENSG00000183474	GTF2H2C	ENSMUSG00000021639	Gtf2h2	-0.211501	4.55032	-3.19348	0.00480531	0.206371	-2.45592
ENSG00000137486	ARRB1	ENSMUSG00000018909	Arrb1	-0.173915	8.8779	-3.19762	0.00476106	0.206371	-2.70918
ENSG00000177733	HNRNPA0	ENSMUSG00000007836	Hnrnpa0	0.31993	5.40999	3.19298	0.0048107	0.206371	-2.5323
		ENSMUSG00000050550	Gm11868	1.64313	3.06879	3.19831	0.00475368	0.206371	-2.18224
ENSG00000123610	TNFAIP6	ENSMUSG00000053475	Tnfaip6	-0.685027	1.95257	-3.19048	0.00483772	0.206928	-2.16269
		ENSMUSG00000084304	Gm6142	-0.559019	0.958332	-3.18888	0.00485503	0.207069	-2.0435
		ENSMUSG00000003038	Hmgn2	-1.23723	2.63322	-3.18425	0.00490552	0.207426	-2.27129
ENSG00000138594	TMOD3	ENSMUSG00000058587	Tmod3	-0.249537	4.9079	-3.18425	0.00490558	0.207426	-2.51064
ENSG00000124164	VAPB	ENSMUSG00000054455	Vapb	0.239472	6.88104	3.18445	0.00490337	0.207426	-2.65742
ENSG00000164506	STXBP5	ENSMUSG00000019790	Stxbp5	0.19135	8.35878	3.17779	0.00497693	0.208649	-2.73309
ENSG00000241127	YAE1	ENSMUSG00000075054	Yae1d1	0.311945	4.43535	3.17821	0.0049722	0.208649	-2.46227
		ENSMUSG00000087314	Prkag2os2	0.478047	1.62289	3.17838	0.0049704	0.208649	-2.11564
		ENSMUSG00000041748		0.972844	1.86041	3.17255	0.00503556	0.210509	-2.13394
ENSG00000036549	ZZZ3	ENSMUSG00000039068	Zzz3	-0.229967	7.00482	-3.1612	0.00516481	0.21476	-2.72006
ENSG00000164896	FASTK	ENSMUSG00000028959	Fastk	0.267285	6.14627	3.15855	0.00519545	0.21476	-2.66546
ENSG00000177076	ACER2	ENSMUSG00000038007	Acer2	0.697929	3.437	3.15927	0.00518715	0.21476	-2.37617
		ENSMUSG00000087775	Rprl2	2.69291	4.88526	3.16103	0.00516682	0.21476	-2.428
ENSG00000129480	DTD2	ENSMUSG00000020956	Dtd2	-0.342084	2.8447	-3.1547	0.00524033	0.215516	-2.34775
ENSG00000071537	SEL1L	ENSMUSG00000020964	Sel1l	-0.160581	8.17503	-3.15448	0.00524294	0.215516	-2.77941
ENSG00000166123	GPT2	ENSMUSG00000031700	Gpt2	-0.255186	6.21025	-3.14236	0.00538669	0.220809	-2.71033
ENSG00000140263	SORD	ENSMUSG00000027227	Sord	-0.647851	3.63404	-3.13993	0.0054159	0.221392	-2.48894
ENSG00000131462	TUBG1	ENSMUSG00000035198	Tubg1	0.223923	4.25161	3.12609	0.00558562	0.226843	-2.56009
ENSG00000121281	ADCY7	ENSMUSG00000031659	Adcy7	0.349488	4.23307	3.12531	0.00559537	0.226843	-2.55578
ENSG00000185761	ADAMTSL5	ENSMUSG00000043822	Adamtsl5	0.5151	1.71123	3.12659	0.00557948	0.226843	-2.22966
ENSG00000184752	NDUFA12	ENSMUSG00000020022	Ndufa12	-0.599552	3.61434	-3.11481	0.00572781	0.227725	-2.52926
ENSG00000070269	TMEM260	ENSMUSG00000036339	Tmem260	-0.424995	4.63695	-3.11544	0.00571976	0.227725	-2.63869
		ENSMUSG00000008683	Rps15a	-0.364354	5.5197	-3.11425	0.00573498	0.227725	-2.71967
ENSG00000168497	CAVIN2	ENSMUSG00000045954	Cavin2	-0.308681	3.31384	-3.12003	0.00566158	0.227725	-2.47506
ENSG00000125257	ABCC4	ENSMUSG00000032849	Abcc4	-0.272876	4.23238	-3.11244	0.00575808	0.227725	-2.59882
ENSG00000100462	PRMT5	ENSMUSG00000023110	Prmt5	-0.230419	5.54434	-3.1114	0.00577144	0.227725	-2.72297
ENSG00000136279	DBNL	ENSMUSG00000020476	Dbnl	0.287582	5.44002	3.1178	0.00568981	0.227725	-2.6937
ENSG00000171714	ANO5	ENSMUSG00000055489	Ano5	0.472283	1.54703	3.11208	0.0057627	0.227725	-2.23405
		ENSMUSG00000073532	Gm7276	0.667212	1.45062	3.11793	0.00568813	0.227725	-2.20032
ENSG00000121316	PLBD1	ENSMUSG00000030214	Plbd1	0.97258	0.497389	3.11566	0.00571697	0.227725	-2.14014
ENSG00000111196	MAGOHB	ENSMUSG00000030188	Magohb	0.580109	1.81608	3.1099	0.00579077	0.227878	-2.26371
		ENSMUSG00000090093	Gm14399	1.21056	4.34708	3.10865	0.00580691	0.227906	-2.56549
ENSG00000152904	GGPS1	ENSMUSG00000021302	Ggps1	-0.290726	5.45706	-3.10141	0.00590133	0.2287	-2.73773
ENSG00000128513	POT1	ENSMUSG00000029676	Pot1a	0.272858	4.80022	3.10446	0.00586132	0.2287	-2.6634
ENSG00000177646	ACAD9	ENSMUSG00000027710	Acad9	0.305503	5.7906	3.10337	0.00587559	0.2287	-2.74857
ENSG00000133110	POSTN	ENSMUSG00000027750	Postn	0.512218	3.13533	3.10115	0.00590464	0.2287	-2.45973
		ENSMUSG00000089791	Gm3555	0.943996	1.48003	3.10511	0.00585291	0.2287	-2.22674
		ENSMUSG00000079067	Hmgn2-ps1	0.964993	3.03064	3.09787	0.005948	0.229776	-2.43825
ENSG00000182253	SYNM	ENSMUSG00000030554	Synm	0.282645	6.34877	3.0963	0.00596878	0.229977	-2.80999
		ENSMUSG00000054944	5330416C01Rik	-0.604583	1.92041	-3.08971	0.00605684	0.23212	-2.32488
ENSG00000183208	GDPGP1	ENSMUSG00000050973	Gdpgp1	-0.461313	2.70407	-3.08862	0.00607159	0.23212	-2.47084
ENSG00000284626		ENSMUSG00000050973	Gdpgp1	-0.461313	2.70407	-3.08862	0.00607159	0.23212	-2.47084
ENSG00000178234	GALNT11	ENSMUSG00000038072	Galnt11	0.339728	5.99485	3.09	0.00605296	0.23212	-2.79273
		ENSMUSG00000074394		-2.03978	0.031863	-3.08571	0.006111	0.232293	-2.18641
ENSG00000142599	RERE	ENSMUSG00000039852	Rere	-0.245537	6.73898	-3.08493	0.00612167	0.232293	-2.86596
ENSG00000123159	GIPC1	ENSMUSG00000019433	Gipc1	0.279176	5.68883	3.0848	0.00612332	0.232293	-2.78103
		ENSMUSG00000018102	H2bc4	-0.484189	3.08016	-3.08136	0.00617044	0.23348	-2.52869
ENSG00000130508	PXDN	ENSMUSG00000020674	Pxdn	-0.607701	5.71163	-3.07917	0.00620053	0.234018	-2.81415
ENSG00000111786	SRSF9	ENSMUSG00000029538	Srsf9	0.238963	4.49099	3.07268	0.00629057	0.236308	-2.69974
ENSG00000007129	CEACAM21	ENSMUSG00000074359	Psg23	0.335962	2.69591	3.07249	0.00629322	0.236308	-2.47218
ENSG00000166845	C18orf54	ENSMUSG00000044906	4930503L19Rik	-0.587466	3.10516	-3.06439	0.00640743	0.239986	-2.57594
		ENSMUSG00000070632		0.384303	2.11021	3.06189	0.00644306	0.240102	-2.41751
ENSG00000138780	GSTCD	ENSMUSG00000028018	Gstcd	0.455597	2.88305	3.06299	0.00642738	0.240102	-2.51527
ENSG00000144619	CNTN4	ENSMUSG00000064293	Cntn4	-0.301143	6.69787	-3.06068	0.00646041	0.240142	-2.91496
ENSG00000164089	ETNPPL	ENSMUSG00000019232	Etnppl	-1.2545	2.0388	-3.05867	0.00648926	0.240213	-2.51347
ENSG00000006071	ABCC8	ENSMUSG00000040136	Abcc8	0.274854	5.33896	3.05828	0.00649488	0.240213	-2.81027
ENSG00000168309	FAM107A	ENSMUSG00000021750	Fam107a	-0.623816	7.30105	-3.057	0.00651339	0.240295	-2.9602
		ENSMUSG00000066838	Zfp772	-0.734417	3.48167	-3.05549	0.00653528	0.240502	-2.62867
		ENSMUSG00000056018	Ccdc7b	-1.274	0.137551	-3.05405	0.00655619	0.240623	-2.25707
ENSG00000010704	HFE	ENSMUSG00000006611	Hfe	-0.599184	1.53156	-3.05113	0.00659885	0.240623	-2.384
ENSG00000159322	ADPGK	ENSMUSG00000025236	Adpgk	-0.361392	3.7286	-3.05227	0.00658212	0.240623	-2.67026
ENSG00000147224	PRPS1	ENSMUSG00000031432	Prps1	0.197403	5.47077	3.05079	0.00660381	0.240623	-2.83666
		ENSMUSG00000078480	Mrpl48-ps	1.09798	1.96248	3.04553	0.0066813	0.242847	-2.38386
ENSG00000144161	ZC3H8	ENSMUSG00000027387	Zc3h8	-0.440078	2.82568	-3.04296	0.00671946	0.243634	-2.56902
ENSG00000019505	SYT13	ENSMUSG00000027220	Syt13	0.281033	7.68428	3.04071	0.00675309	0.243656	-3.00314
ENSG00000151834	GABRA2	ENSMUSG00000000560	Gabra2	0.504569	6.22415	3.04122	0.00674547	0.243656	-2.91321
ENSG00000160917	CPSF4	ENSMUSG00000029625	Cpsf4	0.247127	5.08021	3.03766	0.00679881	0.244708	-2.83005
ENSG00000167881	SRP68	ENSMUSG00000020780	Srp68	0.368913	5.37924	3.03448	0.00684687	0.245838	-2.86361
ENSG00000123609	NMI	ENSMUSG00000026946	Nmi	-0.598232	0.79518	-3.03161	0.00689061	0.24621	-2.34624
ENSG00000105854	PON2	ENSMUSG00000032667	Pon2	-0.267548	4.63869	-3.03262	0.00687515	0.24621	-2.80586
ENSG00000274618	H4C6	ENSMUSG00000060678	H4c3	-1.55152	1.55642	-3.01811	0.00709972	0.248436	-2.46569
ENSG00000278705	H4C2	ENSMUSG00000060678	H4c3	-1.55152	1.55642	-3.01811	0.00709972	0.248436	-2.46569
		ENSMUSG00000087128	Gm12655	-0.447921	0.923444	-3.02287	0.00702536	0.248436	-2.37097
ENSG00000167186	COQ7	ENSMUSG00000030652	Coq7	-0.422541	3.69784	-3.01674	0.00712125	0.248436	-2.74725
ENSG00000135318	NT5E	ENSMUSG00000032420	Nt5e	-0.369656	3.8253	-3.01757	0.00710818	0.248436	-2.75635
ENSG00000089163	SIRT4	ENSMUSG00000029524	Sirt4	-0.312852	3.65107	-3.02457	0.00699896	0.248436	-2.71219
ENSG00000126803	HSPA2	ENSMUSG00000059970	Hspa2	-0.179794	5.68879	-3.01905	0.00708501	0.248436	-2.93158
ENSG00000101665	SMAD7	ENSMUSG00000025880	Smad7	0.274189	4.95342	3.02389	0.00700936	0.248436	-2.84771
ENSG00000113209	PCDHB5	ENSMUSG00000043458	Pcdhb12	0.277759	3.91828	3.02025	0.00706609	0.248436	-2.74971
ENSG00000104164	BLOC1S6	ENSMUSG00000005804	Bloc1s6	0.335498	4.92	3.02532	0.00698733	0.248436	-2.83659
		ENSMUSG00000080893	Ndufa12-ps	0.925867	3.26714	3.02144	0.00704749	0.248436	-2.62229
ENSG00000123989	CHPF	ENSMUSG00000032997	Chpf	0.293849	6.22594	3.01521	0.00714539	0.24869	-2.97563
ENSG00000160051	IQCC	ENSMUSG00000040795	Iqcc	-0.401257	3.57277	-3.00784	0.00726296	0.252187	-2.74576
		ENSMUSG00000085176	Gm15397	-0.51733	0.807833	-3.00028	0.0073853	0.255008	-2.40367
ENSG00000170604	IRF2BP1	ENSMUSG00000044030	Irf2bp1	0.277152	5.22073	2.99962	0.00739604	0.255008	-2.92282
		ENSMUSG00000082145	Gm12312	1.62063	0.446828	3.00094	0.0073746	0.255008	-2.34294
ENSG00000121691	CAT	ENSMUSG00000027187	Cat	-0.220813	4.87747	-2.99531	0.0074669	0.256851	-2.90922
ENSG00000145545	SRD5A1	ENSMUSG00000021594	Srd5a1	-0.470265	2.37126	-2.99104	0.00753767	0.258682	-2.61939
		ENSMUSG00000091542	Gm17167	-1.59996	3.04818	-2.98866	0.00757739	0.259061	-2.76598
ENSG00000150054	MPP7	ENSMUSG00000057440	Mpp7	-0.408955	3.57292	-2.98828	0.00758381	0.259061	-2.77434
ENSG00000184163	C1QTNF12	ENSMUSG00000023571	C1qtnf12	-0.669075	3.37909	-2.98361	0.00766233	0.259938	-2.7769
		ENSMUSG00000026224	4933407L21Rik	-0.630313	1.34558	-2.98409	0.00765424	0.259938	-2.49809
ENSG00000116729	WLS	ENSMUSG00000028173	Wls	-0.369756	6.17884	-2.9843	0.00765081	0.259938	-3.04478
		ENSMUSG00000025450	Gm9752	-0.913206	1.96611	-2.97542	0.00780225	0.260057	-2.62638
		ENSMUSG00000092273		-0.862504	1.19491	-2.97938	0.00773428	0.260057	-2.49857
		ENSMUSG00000030711	Sult1a1	-0.362773	3.22488	-2.97487	0.00781164	0.260057	-2.76936
ENSG00000140479	PCSK6	ENSMUSG00000030513	Pcsk6	-0.360313	3.92738	-2.98149	0.00769841	0.260057	-2.83392
ENSG00000164938	TP53INP1	ENSMUSG00000028211	Trp53inp1	-0.293561	5.16253	-2.97413	0.00782446	0.260057	-2.97916
ENSG00000178726	THBD	ENSMUSG00000074743	Thbd	-0.238781	4.68083	-2.98039	0.00771697	0.260057	-2.91658
ENSG00000071626	DAZAP1	ENSMUSG00000069565	Dazap1	0.274234	4.40489	2.97771	0.00776283	0.260057	-2.88997
ENSG00000125744	RTN2	ENSMUSG00000030401	Rtn2	0.282228	5.62075	2.97509	0.00780789	0.260057	-3.00703
		ENSMUSG00000061532		0.346489	4.5452	2.97438	0.00782013	0.260057	-2.90511
ENSG00000135454	B4GALNT1	ENSMUSG00000006731	B4galnt1	0.304699	5.03582	2.97218	0.00785811	0.260589	-2.96415
ENSG00000003147	ICA1	ENSMUSG00000062995	Ica1	-0.332294	5.65647	-2.96939	0.00790666	0.261611	-3.02377
ENSG00000159915	ZNF233	ENSMUSG00000068962	Zfp114	-0.465855	1.26779	-2.96811	0.00792896	0.261762	-2.52916
ENSG00000100316	RPL3	ENSMUSG00000060036	Rpl3	-1.38888	3.60117	-2.96278	0.0080227	0.261971	-2.85958
ENSG00000166401	SERPINB8	ENSMUSG00000026315	Serpinb8	-0.504421	3.31319	-2.96368	0.00800686	0.261971	-2.78674
ENSG00000004468	CD38	ENSMUSG00000029084	Cd38	-0.364245	2.02471	-2.96511	0.00798156	0.261971	-2.60883
		ENSMUSG00000029802	Abcg2	-0.316304	4.62925	-2.96317	0.00801586	0.261971	-2.95121
ENSG00000100299	ARSA	ENSMUSG00000022620	Arsa	0.365379	4.1726	2.96271	0.00802406	0.261971	-2.89421
		ENSMUSG00000073485	H3f3aos	-0.638801	0.865256	-2.95955	0.00808004	0.262524	-2.49177
ENSG00000137714	FDX1	ENSMUSG00000032051	Fdx1	-0.278205	3.01557	-2.9584	0.00810064	0.262524	-2.76662
ENSG00000162980	ARL5A	ENSMUSG00000036093	Arl5a	-0.194038	6.95795	-2.95577	0.00814774	0.262524	-3.15164
ENSG00000108423	TUBD1	ENSMUSG00000020513	Tubd1	0.327684	3.21845	2.95657	0.0081333	0.262524	-2.774
ENSG00000177606	JUN	ENSMUSG00000052684	Jun	0.387961	5.02177	2.96052	0.00806289	0.262524	-2.98193
		ENSMUSG00000090348		0.642153	1.28109	2.95624	0.00813932	0.262524	-2.51199
ENSG00000151090	THRB	ENSMUSG00000021779	Thrb	-0.253188	6.03249	-2.95419	0.00817615	0.262866	-3.09625
ENSG00000155368	DBI	ENSMUSG00000026385	Dbi	-0.309235	4.63201	-2.95159	0.008223	0.263797	-2.97631
ENSG00000154678	PDE1C	ENSMUSG00000004347	Pde1c	-0.458522	4.53206	-2.94987	0.00825425	0.264226	-2.97683
		ENSMUSG00000081862	Gm12413	-0.466182	1.2584	-2.94459	0.00835086	0.266431	-2.55566
ENSG00000197747	S100A10	ENSMUSG00000041959	S100a10	-0.409751	3.28684	-2.94413	0.00835925	0.266431	-2.83461
ENSG00000055147	FAM114A2	ENSMUSG00000020523	Fam114a2	-0.301777	5.03558	-2.93771	0.00847828	0.269642	-3.04376
ENSG00000067141	NEO1	ENSMUSG00000032340	Neo1	0.181703	7.53844	2.93402	0.00854729	0.271252	-3.22026
ENSG00000131470	PSMC3IP	ENSMUSG00000019303	Psmc3ip	-1.40366	1.48604	-2.93097	0.00860492	0.272495	-2.639
ENSG00000136895	GARNL3	ENSMUSG00000038860	Garnl3	0.204095	7.29815	2.92885	0.0086451	0.272598	-3.22025
ENSG00000167702	KIFC2	ENSMUSG00000004187	Kifc2	0.370723	7.95665	2.92914	0.00863966	0.272598	-3.24715
ENSG00000121578	B4GALT4	ENSMUSG00000022793	B4galt4	-0.27756	4.21648	-2.92291	0.00875864	0.275524	-2.98952
		ENSMUSG00000082164	Gm13360	0.559507	1.01344	2.92205	0.00877524	0.275524	-2.56339
ENSG00000085644	ZNF213	ENSMUSG00000071256	Zfp213	-0.484693	2.46238	-2.92011	0.00881273	0.275528	-2.7665
		ENSMUSG00000053980	Gm9930	-0.481154	1.65182	-2.92054	0.00880439	0.275528	-2.66649
ENSG00000101421	CHMP4B	ENSMUSG00000038467	Chmp4b	0.285359	6.597	2.91816	0.0088506	0.276128	-3.20356
ENSG00000087460	GS	ENSMUSG00000027523	Gs	0.26347	3.9973	2.9124	0.00896326	0.279052	-2.97497
		ENSMUSG00000069367		-2.7967	0.0153951	-2.90593	0.00909158	0.279401	-2.50829
ENSG00000164124	TMEM144	ENSMUSG00000027956	Tmem144	-0.282862	3.055	-2.9088	0.00903444	0.279401	-2.87446
ENSG00000104728	ARHGEF10	ENSMUSG00000071176	Arhgef10	-0.21742	5.22212	-2.90693	0.00907158	0.279401	-3.12876
		ENSMUSG00000031811		0.281385	5.972	2.90516	0.009107	0.279401	-3.18643
ENSG00000149609	C20orf144	ENSMUSG00000038523	1700003F12Rik	0.532071	1.57182	2.90889	0.00903276	0.279401	-2.66228
ENSG00000164691	TAGAP	ENSMUSG00000033450	Tagap	0.734447	2.17197	2.90598	0.00909055	0.279401	-2.71876
ENSG00000073331	ALPK1	ENSMUSG00000028028	Alpk1	1.18176	3.77007	2.9102	0.00900682	0.279401	-2.88885
ENSG00000131188	PRR7	ENSMUSG00000034686	Prr7	0.426496	3.42604	2.89844	0.00924222	0.282961	-2.93025
		ENSMUSG00000071414	Gm6736	-0.591265	1.82247	-2.89636	0.00928443	0.283665	-2.73693
		ENSMUSG00000085125	Gm16070	-0.836124	1.38545	-2.89208	0.00937206	0.285604	-2.67968
ENSG00000114480	GBE1	ENSMUSG00000022707	Gbe1	-0.318835	4.13373	-2.89043	0.00940595	0.285604	-3.05226
ENSG00000140905	GCSH	ENSMUSG00000034424	Gcsh	0.387582	5.03474	2.89093	0.00939565	0.285604	-3.13699
ENSG00000260643		ENSMUSG00000034424	Gcsh	0.387582	5.03474	2.89093	0.00939565	0.285604	-3.13699
ENSG00000284512		ENSMUSG00000034424	Gcsh	0.387582	5.03474	2.89093	0.00939565	0.285604	-3.13699
ENSG00000173040	EVC2	ENSMUSG00000050248	Evc2	-0.545262	4.60573	-2.88947	0.00942573	0.285617	-3.12104
		ENSMUSG00000042962	Gm5436	-0.819614	0.815818	-2.88798	0.00945663	0.285966	-2.62706
ENSG00000136541	ERMN	ENSMUSG00000026830	Ermn	-0.321538	4.8134	-2.88414	0.00953659	0.287795	-3.13432
ENSG00000168818	STX18	ENSMUSG00000029125	Stx18	-0.223289	5.03076	-2.88288	0.00956292	0.288	-3.16004
ENSG00000137877	SPTBN5	ENSMUSG00000074899	Sptbn5	-0.486138	1.81495	-2.88039	0.00961524	0.288986	-2.75987
ENSG00000120341	SEC16B	ENSMUSG00000026589	Sec16b	0.656359	0.911275	2.87781	0.0096697	0.289444	-2.6297
ENSG00000142530	FAM71E1	ENSMUSG00000051113	Fam71e1	0.894218	1.24941	2.87849	0.00965541	0.289444	-2.67972
ENSG00000141485	SLC13A5	ENSMUSG00000020805	Slc13a5	0.239221	2.98329	2.87443	0.00974162	0.290057	-2.92475
ENSG00000213380	COG8	ENSMUSG00000031916	Cog8	0.248009	4.52372	2.87315	0.00976883	0.290057	-3.11937
ENSG00000272617		ENSMUSG00000031916	Cog8	0.248009	4.52372	2.87315	0.00976883	0.290057	-3.11937
ENSG00000142949	PTPRF	ENSMUSG00000033295	Ptprf	0.341901	7.33477	2.87584	0.00971152	0.290057	-3.33248
ENSG00000138449	SLC40A1	ENSMUSG00000025993	Slc40a1	0.374557	3.08785	2.87389	0.00975301	0.290057	-2.92184
		ENSMUSG00000066647	Gm5113	-0.257639	4.11543	-2.87159	0.00980221	0.290287	-3.084
ENSG00000175087	PDIK1L	ENSMUSG00000050890	Pdik1l	-0.223358	4.73266	-2.87096	0.00981589	0.290287	-3.15284
ENSG00000221978	CCNL2	ENSMUSG00000029068	Ccnl2	0.200001	6.84135	2.86955	0.00984624	0.290602	-3.32047
ENSG00000067177	PHKA1	ENSMUSG00000034055	Phka1	-0.166098	5.31989	-2.86748	0.00989079	0.290754	-3.21514
ENSG00000180304	OAZ2	ENSMUSG00000040652	Oaz2	0.254581	6.59646	2.86817	0.0098759	0.290754	-3.30722
		ENSMUSG00000059897	Zfp930	-0.299428	3.36672	-2.86496	0.00994561	0.291205	-3.00371
ENSG00000123472	ATPAF1	ENSMUSG00000028710	Atpaf1	0.345354	5.32549	2.86544	0.0099352	0.291205	-3.21463
		ENSMUSG00000045104	Ldhb-ps	-2.21228	1.39639	-2.85605	0.0101412	0.292309	-2.78784
ENSG00000213064	SFT2D2	ENSMUSG00000040848	Sft2d2	-0.415765	5.42747	-2.85287	0.0102119	0.292309	-3.25673
ENSG00000132671	SSTR4	ENSMUSG00000037014	Sstr4	-0.381837	5.28232	-2.85289	0.0102116	0.292309	-3.2398
ENSG00000167088	SNRPD1	ENSMUSG00000002477	Snrpd1	-0.285883	4.04632	-2.8551	0.0101624	0.292309	-3.11021
ENSG00000109929	SC5D	ENSMUSG00000032018	Sc5d	-0.276591	5.43842	-2.85276	0.0102144	0.292309	-3.25684
ENSG00000134716	CYP2J2	ENSMUSG00000015224	Cyp2j9	-0.266997	4.40535	-2.85682	0.0101241	0.292309	-3.15339
ENSG00000161835	TAMALIN	ENSMUSG00000000531	Grasp	0.205857	5.23393	2.85247	0.010221	0.292309	-3.22634
ENSG00000127561	SYNGR3	ENSMUSG00000007021	Syngr3	0.240113	7.53125	2.85268	0.0102161	0.292309	-3.38967
ENSG00000100364	KIAA0930	ENSMUSG00000036046	5031439G07Rik	0.259757	6.99233	2.85268	0.0102161	0.292309	-3.3629
ENSG00000127152	BCL11B	ENSMUSG00000048251	Bcl11b	0.320156	6.59369	2.85365	0.0101946	0.292309	-3.33584
		ENSMUSG00000078898	Zfp968	1.39037	1.69768	2.86117	0.0100283	0.292309	-2.70678
		ENSMUSG00000074280	Gm6166	1.69837	3.06413	2.85491	0.0101666	0.292309	-2.88226
ENSG00000167676	PLIN4	ENSMUSG00000002831	Plin4	-0.388112	3.76125	-2.85061	0.0102624	0.292926	-3.09881
ENSG00000165661	QSOX2	ENSMUSG00000036327	Qsox2	0.176102	5.35555	2.84703	0.0103431	0.29466	-3.2548
ENSG00000116688	MFN2	ENSMUSG00000029020	Mfn2	-0.24135	7.57913	-2.84493	0.0103906	0.294873	-3.41348
		ENSMUSG00000087384	Gm15558	0.54592	0.65792	2.84581	0.0103707	0.294873	-2.68099
ENSG00000150961	SEC24D	ENSMUSG00000039234	Sec24d	-0.391617	3.60926	-2.84273	0.0104406	0.295723	-3.09098
ENSG00000143727	ACP1	ENSMUSG00000044573	Acp1	-0.421929	5.56544	-2.83846	0.0105385	0.297926	-3.29974
ENSG00000182934	SRPRA	ENSMUSG00000032042	Srpr	0.273934	5.56251	2.83714	0.010569	0.298215	-3.28973
ENSG00000065911	MTHFD2	ENSMUSG00000005667	Mthfd2	-0.305127	2.21429	-2.83485	0.0106218	0.298564	-2.90965
ENSG00000100227	POLDIP3	ENSMUSG00000041815	Poldip3	0.21	6.57369	2.8354	0.010609	0.298564	-3.37506
ENSG00000136425	CIB2	ENSMUSG00000037493	Cib2	0.256808	3.64518	2.83256	0.010675	0.299488	-3.09207
ENSG00000166847	DCTN5	ENSMUSG00000030868	Dctn5	-0.218972	5.80202	-2.831	0.0107113	0.299938	-3.33031
		ENSMUSG00000056508	1700001K19Rik	-1.01507	1.16906	-2.82919	0.0107538	0.300556	-2.80886
ENSG00000105290	APLP1	ENSMUSG00000006651	Aplp1	0.21217	9.16036	2.82758	0.0107917	0.301046	-3.49802
ENSG00000182400	TRAPPC6B	ENSMUSG00000020993	Trappc6b	0.162993	5.64773	2.82257	0.01091	0.303773	-3.32844
		ENSMUSG00000073236	2500004C02Rik	-0.358686	2.17576	-2.82051	0.0109591	0.304513	-2.93266
ENSG00000241399	CD302	ENSMUSG00000060703	Cd302	-0.27767	2.88023	-2.81973	0.0109779	0.304513	-3.03324
ENSG00000160049	DFFA	ENSMUSG00000028974	Dffa	-0.269699	5.16521	-2.8177	0.0110266	0.304717	-3.30427
ENSG00000162390	ACOT11	ENSMUSG00000034853	Acot11	-0.218449	4.86546	-2.81799	0.0110196	0.304717	-3.2756
		ENSMUSG00000087168	Gm15983	0.486552	1.9793	2.81677	0.0110489	0.304765	-2.88781
ENSG00000197822	OCLN	ENSMUSG00000021638	Ocln	-0.364458	3.73409	-2.81472	0.0110983	0.305555	-3.15484
		ENSMUSG00000074732		-0.419509	3.27249	-2.81188	0.0111673	0.306881	-3.10571
ENSG00000148229	POLE3	ENSMUSG00000028394	Pole3	0.22665	4.32987	2.80815	0.0112582	0.308231	-3.22885
		ENSMUSG00000078870	Gm14410	0.745162	3.67497	2.80884	0.0112413	0.308231	-3.11982
ENSG00000162461	SLC25A34	ENSMUSG00000040740	Slc25a34	-0.641438	2.98251	-2.80431	0.0113528	0.309426	-3.08276
ENSG00000169313	P2RY12	ENSMUSG00000036353	P2ry12	0.299853	5.27608	2.80383	0.0113647	0.309426	-3.32828
		ENSMUSG00000092625	Gm20404	0.322176	1.76273	2.8042	0.0113555	0.309426	-2.87959
		ENSMUSG00000089756	Zfp966	1.40825	3.26835	2.80022	0.0114542	0.311287	-3.03828
ENSG00000155906	RMND1	ENSMUSG00000019763	Rmnd1	-0.187342	4.91478	-2.79589	0.0115625	0.311366	-3.32252
ENSG00000174842	GLMN	ENSMUSG00000029276	Glmn	0.258289	4.15602	2.79642	0.0115494	0.311366	-3.23485
ENSG00000103710	RASL12	ENSMUSG00000041696	Rasl12	0.502783	1.41117	2.79787	0.0115128	0.311366	-2.84226
ENSG00000180113	TDRD6	ENSMUSG00000040140	Tdrd6	0.557797	0.436894	2.79732	0.0115266	0.311366	-2.77446
		ENSMUSG00000067034		1.11765	1.26406	2.7992	0.0114798	0.311366	-2.7826
ENSG00000126822	PLEKHG3	ENSMUSG00000052609	Plekhg3	-0.320676	3.08075	-2.79469	0.0115927	0.31161	-3.11503
ENSG00000164687	FABP5	ENSMUSG00000027533	Fabp5	-0.498374	4.78971	-2.79128	0.0116791	0.312793	-3.32343
ENSG00000110075	PPP6R3	ENSMUSG00000024908	Ppp6r3	-0.137268	7.06858	-2.79194	0.0116622	0.312793	-3.4963
		ENSMUSG00000048149		0.767125	3.61823	2.78941	0.0117266	0.313095	-3.14786
		ENSMUSG00000091020	Gm5828	1.11302	1.09816	2.78917	0.0117329	0.313095	-2.79815
ENSG00000184254	ALDH1A3	ENSMUSG00000015134	Aldh1a3	-0.900795	1.10949	-2.78496	0.0118405	0.314263	-2.8519
ENSG00000168394	TAP1	ENSMUSG00000037321	Tap1	-0.439352	1.736	-2.78543	0.0118285	0.314263	-2.93016
ENSG00000204366	ZBTB12	ENSMUSG00000049823	Zbtb12	0.563207	0.707931	2.78533	0.011831	0.314263	-2.79751
ENSG00000121005	CRISPLD1	ENSMUSG00000025776	Crispld1	-0.438655	3.4444	-2.77664	0.0120564	0.316268	-3.19558
ENSG00000137944	KYAT3	ENSMUSG00000040213	Kyat3	-0.401203	1.75865	-2.77505	0.0120981	0.316268	-2.95797
ENSG00000100346	CAC1I	ENSMUSG00000022416	Cac1i	0.252385	7.26347	2.77694	0.0120485	0.316268	-3.53478
		ENSMUSG00000091828		0.393504	2.46074	2.77316	0.0121478	0.316268	-3.04053
ENSG00000183801	OLFML1	ENSMUSG00000051041	Olfml1	0.421286	3.08796	2.78072	0.0119502	0.316268	-3.10658
ENSG00000174348	PODN	ENSMUSG00000028600	Podn	0.46063	1.88474	2.77434	0.0121168	0.316268	-2.94792
ENSG00000100767	PAPLN	ENSMUSG00000021223	Papln	0.477844	2.92277	2.77537	0.0120897	0.316268	-3.1033
ENSG00000164096	C4orf3	ENSMUSG00000054091	1810037I17Rik	0.661069	4.00438	2.77601	0.0120729	0.316268	-3.24645
		ENSMUSG00000080888	Gm14387	0.771366	1.7282	2.777	0.0120469	0.316268	-2.913
		ENSMUSG00000090723		1.35029	2.68255	2.77301	0.0121518	0.316268	-3.0488
		ENSMUSG00000084874	Gm12906	1.71764	0.444219	2.77394	0.0121273	0.316268	-2.76018
ENSG00000167103	PIP5KL1	ENSMUSG00000046854	Pip5kl1	0.390348	2.51512	2.77218	0.0121736	0.316277	-3.05248
ENSG00000164167	LSM6	ENSMUSG00000031683	Lsm6	-0.200332	4.67481	-2.76384	0.0123959	0.320361	-3.36666
		ENSMUSG00000090622	A930033H14Rik	0.698147	1.48778	2.76385	0.0123955	0.320361	-2.91594
		ENSMUSG00000091957	Rps2-ps10	1.09472	1.30371	2.76442	0.0123802	0.320361	-2.90855
ENSG00000143793	C1orf35	ENSMUSG00000020441	2310033P09Rik	-0.316932	2.68367	-2.75673	0.0125883	0.324766	-3.13424
ENSG00000001561	ENPP4	ENSMUSG00000023961	Enpp4	-0.204511	4.77638	-2.75295	0.0126918	0.326175	-3.39693
ENSG00000166398	GARRE1	ENSMUSG00000066571	4931406P16Rik	-0.183209	5.45152	-2.75263	0.0127005	0.326175	-3.45994
ENSG00000104131	EIF3J	ENSMUSG00000043424	Eif3j2	0.668444	2.41698	2.75232	0.0127093	0.326175	-3.06395
ENSG00000101331	CCM2L	ENSMUSG00000027474	Ccm2l	-0.437448	1.13537	-2.74591	0.0128868	0.327544	-2.93447
		ENSMUSG00000053935		-0.309777	4.80701	-2.74855	0.0128132	0.327544	-3.41515
ENSG00000156639	ZFAND3	ENSMUSG00000044477	Zfand3	0.222582	5.56435	2.74837	0.0128182	0.327544	-3.47262
		ENSMUSG00000089633	A230009B12Rik	0.391794	1.91017	2.74559	0.0128958	0.327544	-3.01213
ENSG00000113209	PCDHB5	ENSMUSG00000045876	Pcdhb8	0.502846	2.72331	2.74748	0.012843	0.327544	-3.12889
		ENSMUSG00000078899	Gm4631	0.624756	7.30336	2.74633	0.0128751	0.327544	-3.59027
ENSG00000160460	SPTBN4	ENSMUSG00000011751	Sptbn4	0.226607	7.86125	2.74147	0.013011	0.329903	-3.6325
ENSG00000144645	OSBPL10	ENSMUSG00000040875	Osbpl10	0.328688	4.7838	2.73946	0.0130677	0.330579	-3.41654
ENSG00000101412	E2F1	ENSMUSG00000027490	E2f1	0.699185	2.90094	2.73894	0.0130825	0.330579	-3.18753
ENSG00000125810	CD93	ENSMUSG00000027435	Cd93	-0.24411	3.90827	-2.73671	0.0131459	0.331613	-3.32505
ENSG00000137509	PRCP	ENSMUSG00000061119	Prcp	0.311973	3.35956	2.73554	0.013179	0.331882	-3.25602
ENSG00000059377	TBXAS1	ENSMUSG00000029925	Tbxas1	-0.421553	1.65043	-2.72851	0.0133809	0.332705	-3.03918
ENSG00000134376	CRB1	ENSMUSG00000063681	Crb1	-0.399718	1.74578	-2.72972	0.013346	0.332705	-3.04959
ENSG00000184060	ADAP2	ENSMUSG00000020709	Adap2	-0.311296	2.50691	-2.72913	0.0133629	0.332705	-3.16622
ENSG00000149782	PLCB3	ENSMUSG00000024960	Plcb3	-0.192988	4.0159	-2.72812	0.0133921	0.332705	-3.36242
ENSG00000011243	AKAP8L	ENSMUSG00000002625	Akap8l	0.262094	6.32019	2.72837	0.0133849	0.332705	-3.57792
ENSG00000145723	GIN1	ENSMUSG00000026333	Gin1	0.328604	3.02905	2.73308	0.0132493	0.332705	-3.20959
ENSG00000166263	STXBP4	ENSMUSG00000020546	Stxbp4	0.345834	4.84084	2.72933	0.0133572	0.332705	-3.43722
		ENSMUSG00000048365		1.07894	3.90905	2.73274	0.013259	0.332705	-3.28696
		ENSMUSG00000074733	Zfp950	-0.30911	5.01469	-2.72535	0.0134725	0.334105	-3.47886
ENSG00000138375	SMARCAL1	ENSMUSG00000039354	Smarcal1	0.161507	6.16844	2.72462	0.0134937	0.334105	-3.57176
ENSG00000113209	PCDHB5	ENSMUSG00000045657	Pcdhb10	0.3719	3.87837	2.72351	0.013526	0.334344	-3.35568
		ENSMUSG00000079457	Gm7609	0.461629	0.998318	2.72041	0.0136168	0.336026	-2.95836
ENSG00000196437	ZNF569	ENSMUSG00000059975	Zfp74	0.368391	3.83895	2.71851	0.0136728	0.336689	-3.35243
ENSG00000203910	C1orf146	ENSMUSG00000089798	1700028K03Rik	0.439952	3.22857	2.71795	0.0136893	0.336689	-3.27913
		ENSMUSG00000052076		-0.569724	3.81442	-2.71651	0.0137321	0.337179	-3.37209
		ENSMUSG00000091877		0.574022	4.74169	2.71487	0.0137807	0.337249	-3.45842
		ENSMUSG00000073229		1.5792	2.11561	2.71533	0.0137671	0.337249	-3.01275
ENSG00000131238	PPT1	ENSMUSG00000028657	Ppt1	0.226737	6.70531	2.71184	0.0138711	0.3389	-3.63275
ENSG00000108018	SORCS1	ENSMUSG00000043531	Sorcs1	0.22541	6.41512	2.70787	0.0139902	0.341245	-3.62399
		ENSMUSG00000078863		-0.251912	4.00514	-2.70242	0.0141556	0.34263	-3.41156
ENSG00000196378	ZNF34	ENSMUSG00000067928	Zfp760	0.245024	4.17433	2.70476	0.0140845	0.34263	-3.42286
ENSG00000146090	RASGEF1C	ENSMUSG00000020374	Rasgef1c	0.245852	5.51043	2.70242	0.0141558	0.34263	-3.56188
ENSG00000211751	TRBC1	ENSMUSG00000076498	Trbc2	0.859096	2.35036	2.70218	0.0141631	0.34263	-3.12544
ENSG00000211772	TRBC2	ENSMUSG00000076498	Trbc2	0.859096	2.35036	2.70218	0.0141631	0.34263	-3.12544
		ENSMUSG00000082809	Gm14150	0.964271	4.50051	2.70344	0.0141247	0.34263	-3.43076
		ENSMUSG00000091267		-1.20076	1.95986	-2.69385	0.0144192	0.342648	-3.21636
ENSG00000139684	ESD	ENSMUSG00000021996	Esd	-0.377885	5.17671	-2.69971	0.0142386	0.342648	-3.54209
ENSG00000115365	LANCL1	ENSMUSG00000026000	Lancl1	-0.359982	7.0151	-2.69467	0.0143939	0.342648	-3.69302
ENSG00000136371	MTHFS	ENSMUSG00000066442	Mthfs	-0.345697	2.51262	-2.69578	0.0143595	0.342648	-3.23247
ENSG00000259332	ST20-MTHFS	ENSMUSG00000066442	Mthfs	-0.345697	2.51262	-2.69578	0.0143595	0.342648	-3.23247
ENSG00000086589	RBM22	ENSMUSG00000024604	Rbm22	-0.221911	5.04847	-2.69989	0.014233	0.342648	-3.52862
ENSG00000109906	ZBTB16	ENSMUSG00000066687	Zbtb16	-0.211369	5.52622	-2.69582	0.0143583	0.342648	-3.58179
ENSG00000011021	CLCN6	ENSMUSG00000029016	Clcn6	0.238837	6.67795	2.69787	0.0142951	0.342648	-3.66005
ENSG00000171649	ZIK1	ENSMUSG00000030393	Zik1	0.242228	4.81611	2.69724	0.0143145	0.342648	-3.50154
ENSG00000123154	WDR83	ENSMUSG00000005150	Wdr83	0.270128	4.16373	2.69427	0.0144064	0.342648	-3.43803
ENSG00000198844	ARHGEF15	ENSMUSG00000052921	Arhgef15	0.327706	4.00455	2.70023	0.0142227	0.342648	-3.41113
ENSG00000111907	TPD52L1	ENSMUSG00000000296	Tpd52l1	0.384145	3.89284	2.69687	0.0143259	0.342648	-3.39465
ENSG00000116183	PAPPA2	ENSMUSG00000073530	Pappa2	0.77403	3.27879	2.69302	0.0144452	0.342714	-3.28083
ENSG00000198938	MT-CO3	ENSMUSG00000064358	mt-Co3	-0.506841	3.25135	-2.69089	0.0145116	0.343186	-3.33765
		ENSMUSG00000073753	Gm10571	0.548769	0.940715	2.69126	0.0144999	0.343186	-2.9956
ENSG00000196739	COL27A1	ENSMUSG00000045672	Col27a1	0.493668	2.56315	2.68968	0.0145495	0.34353	-3.21425
ENSG00000173221	GLRX	ENSMUSG00000021591	Glrx	0.276623	4.26873	2.68717	0.0146283	0.34484	-3.46612
ENSG00000061794	MRPS35	ENSMUSG00000040112	Mrps35	-0.272278	4.29861	-2.68606	0.0146631	0.345027	-3.47955
ENSG00000162738	VANGL2	ENSMUSG00000026556	Vangl2	0.398277	3.39009	2.68543	0.014683	0.345027	-3.35739
ENSG00000164675	IQUB	ENSMUSG00000046192	Iqub	-0.465369	1.7168	-2.68267	0.0147703	0.345985	-3.13108
ENSG00000258818	RSE4	ENSMUSG00000021876	Rse4	-0.318306	3.10958	-2.67899	0.0148879	0.345985	-3.3517
ENSG00000104356	POP1	ENSMUSG00000022325	Pop1	-0.291824	3.58525	-2.681	0.0148237	0.345985	-3.40771
		ENSMUSG00000091746		-0.291434	4.57139	-2.68054	0.0148382	0.345985	-3.52671
ENSG00000068784	SRBD1	ENSMUSG00000024135	Srbd1	-0.19471	4.272	-2.68068	0.0148337	0.345985	-3.48981
ENSG00000109133	TMEM33	ENSMUSG00000037720	Tmem33	-0.144833	7.32836	-2.6791	0.0148842	0.345985	-3.73796
ENSG00000135472	FAIM2	ENSMUSG00000023011	Faim2	0.230984	8.29916	2.67977	0.0148628	0.345985	-3.77305
		ENSMUSG00000075602	Ly6a	-0.857113	2.81921	-2.67691	0.0149544	0.346985	-3.35419
ENSG00000099797	TECR	ENSMUSG00000031708	Tecr	0.151034	7.40335	2.67508	0.0150132	0.347803	-3.74836
ENSG00000183347	GBP6	ENSMUSG00000029298	Gbp9	-0.89385	2.16545	-2.67328	0.0150715	0.348059	-3.21049
ENSG00000183150	GPR19	ENSMUSG00000032641	Gpr19	0.341776	4.45729	2.67339	0.0150681	0.348059	-3.50428
ENSG00000145386	CC2	ENSMUSG00000027715	Cc2	0.340502	1.66968	2.67225	0.0151051	0.34829	-3.11875
		ENSMUSG00000092448	Gm20387	-0.766545	0.832236	-2.66851	0.0152267	0.348374	-3.05218
		ENSMUSG00000033488	Cryzl2	-0.719369	2.30888	-2.6713	0.015136	0.348374	-3.2301
ENSG00000154274	C4orf19	ENSMUSG00000060512	0610040J01Rik	-0.322217	2.00188	-2.66872	0.0152199	0.348374	-3.19837
ENSG00000112031	MTRF1L	ENSMUSG00000019774	Mtrf1l	-0.228683	3.31744	-2.67061	0.0151584	0.348374	-3.38704
ENSG00000026652	AGPAT4	ENSMUSG00000023827	Agpat4	0.266279	5.25918	2.66865	0.0152222	0.348374	-3.59992
ENSG00000138606	SHF	ENSMUSG00000033256	Shf	0.407389	4.38292	2.66613	0.0153048	0.349617	-3.51138
ENSG00000071991	CDH19	ENSMUSG00000047216	Cdh19	-0.499888	3.66509	-2.66441	0.0153614	0.350104	-3.46123
ENSG00000161860	SYCE2	ENSMUSG00000003824	Syce2	-0.414798	0.817919	-2.66404	0.0153736	0.350104	-3.05873
ENSG00000113211	PCDHB6	ENSMUSG00000047307	Pcdhb13	0.353003	3.15803	2.66236	0.0154292	0.35083	-3.38363
ENSG00000179476	C14orf28	ENSMUSG00000047227	Gm527	0.330721	2.27372	2.65852	0.0155567	0.353186	-3.23375
ENSG00000144035	T8	ENSMUSG00000068299	t8f4	-1.19678	2.94787	-2.65612	0.0156371	0.353922	-3.35604
ENSG00000204872	T8B	ENSMUSG00000068299	t8f4	-1.19678	2.94787	-2.65612	0.0156371	0.353922	-3.35604
ENSG00000001630	CYP51A1	ENSMUSG00000001467	Cyp51	-0.295687	6.33519	-2.65643	0.0156266	0.353922	-3.72948
		ENSMUSG00000073607	Gm10548	-0.76671	1.63419	-2.65191	0.0157787	0.354408	-3.18514
ENSG00000187258	NPSR1	ENSMUSG00000043659	Npsr1	-0.550292	1.96426	-2.65282	0.0157482	0.354408	-3.23377
ENSG00000129083	COPB1	ENSMUSG00000030754	Copb1	0.159097	6.14788	2.6546	0.015688	0.354408	-3.70956
ENSG00000041880	PARP3	ENSMUSG00000023249	Parp3	0.36041	1.79739	2.65196	0.0157773	0.354408	-3.17551
		ENSMUSG00000077925	Mir453	0.446533	1.13343	2.65363	0.0157209	0.354408	-3.08798
		ENSMUSG00000056771	Gm10010	-0.352548	4.24382	-2.6482	0.0159047	0.356696	-3.55494
ENSG00000153060	TEKT5	ENSMUSG00000039179	Tekt5	-1.24417	1.90653	-2.64501	0.0160138	0.357512	-3.22992
ENSG00000100612	DHRS7	ENSMUSG00000021094	Dhrs7	-0.426694	4.22144	-2.64545	0.0159987	0.357512	-3.55812
		ENSMUSG00000091207		0.408012	5.08722	2.64634	0.0159682	0.357512	-3.63841
ENSG00000130768	SMPDL3B	ENSMUSG00000028885	Smpdl3b	0.689505	1.23907	2.64389	0.0160522	0.357828	-3.10512
ENSG00000127554	GFER	ENSMUSG00000040888	Gfer	0.26796	4.24425	2.64122	0.0161444	0.35826	-3.55259
ENSG00000110583	A40	ENSMUSG00000024764	a40	0.278129	5.31248	2.64125	0.0161431	0.35826	-3.66533
		ENSMUSG00000058838	Rps27a-ps2	0.422435	2.4683	2.64211	0.0161136	0.35826	-3.30186
ENSG00000198680	TUSC1	ENSMUSG00000054000	Tusc1	0.373022	1.89335	2.63727	0.0162814	0.360757	-3.22477
ENSG00000184831	APOO	ENSMUSG00000079508	Apoo	-0.236387	3.59818	-2.63582	0.0163319	0.361333	-3.49538
		ENSMUSG00000091469		-0.618855	1.18896	-2.62924	0.0165635	0.362373	-3.17261
ENSG00000137634	NXPE4	ENSMUSG00000044229	Nxpe4	-0.48693	3.49984	-2.63274	0.0164398	0.362373	-3.50064
ENSG00000081818	PCDHB4	ENSMUSG00000063687	Pcdhb5	-0.432059	2.52288	-2.63136	0.0164886	0.362373	-3.37395
ENSG00000104442	ARMC1	ENSMUSG00000027599	Armc1	-0.303865	6.31861	-2.63054	0.0165174	0.362373	-3.78288
ENSG00000198825	INPP5F	ENSMUSG00000042105	Inpp5f	-0.229005	6.83362	-2.62891	0.0165753	0.362373	-3.81338
		ENSMUSG00000091952	Gm17709	0.310366	2.20978	2.63135	0.016489	0.362373	-3.28125
ENSG00000158486	DH3	ENSMUSG00000052273	Dh3	0.509089	0.858932	2.62948	0.0165549	0.362373	-3.09866
		ENSMUSG00000081208	Gm11400	0.700927	2.87198	2.633	0.0164307	0.362373	-3.37697
ENSG00000164120	HPGD	ENSMUSG00000031613	Hpgd	-0.4249	2.36998	-2.62413	0.0167453	0.364288	-3.35149
ENSG00000159479	MED8	ENSMUSG00000006392	Med8	-0.312817	4.21539	-2.62238	0.0168079	0.364288	-3.60189
ENSG00000184743	ATL3	ENSMUSG00000024759	Atl3	-0.275046	5.14575	-2.62497	0.0167152	0.364288	-3.69233
ENSG00000197885	NKIRAS1	ENSMUSG00000021772	Nkiras1	-0.218347	5.93003	-2.62537	0.0167012	0.364288	-3.75998
ENSG00000197616	MYH6	ENSMUSG00000040752	Myh6	0.515615	1.87506	2.62231	0.0168104	0.364288	-3.25155
ENSG00000088726	TMEM40	ENSMUSG00000059900	Tmem40	0.532412	1.07732	2.62161	0.0168357	0.364288	-3.28699
ENSG00000160188	RSPH1	ENSMUSG00000024033	Rsph1	0.877372	1.12762	2.62164	0.0168345	0.364288	-3.11978
ENSG00000184465	WDR27	ENSMUSG00000046991	Wdr27	-0.405802	0.636397	-2.61905	0.0169282	0.365752	-3.13248
ENSG00000011600	TYROBP	ENSMUSG00000030579	Tyrobp	-0.331552	2.08352	-2.61622	0.0170307	0.366359	-3.31044
ENSG00000018510	AGPS	ENSMUSG00000042410	Agps	0.187128	6.96416	2.61674	0.0170119	0.366359	-3.83935
		ENSMUSG00000055093	Gm8430	0.709177	0.932701	2.61644	0.0170225	0.366359	-3.13344
ENSG00000102271	KLHL4	ENSMUSG00000025597	Klhl4	-0.270825	4.4556	-2.61416	0.0171055	0.366586	-3.6415
ENSG00000109445	ZNF330	ENSMUSG00000031711	Zfp330	-0.261368	4.64506	-2.61388	0.0171158	0.366586	-3.66323
ENSG00000182168	UNC5C	ENSMUSG00000059921	Unc5c	0.218323	6.74364	2.61493	0.0170777	0.366586	-3.82991
		ENSMUSG00000078877	Gm14295	1.22381	3.49765	2.61086	0.0172266	0.368425	-3.46128
ENSG00000145390	USP53	ENSMUSG00000039701	Usp53	-0.200371	5.29884	-2.60781	0.017339	0.370292	-3.73438
ENSG00000164088	PPM1M	ENSMUSG00000020253	Ppm1m	-0.443959	3.44115	-2.605	0.0174432	0.371978	-3.54147
ENSG00000187741	FANCA	ENSMUSG00000032815	Fanca	-0.575441	1.33347	-2.60263	0.0175316	0.373	-3.22513
		ENSMUSG00000070709	Zfp974	-0.28856	4.48151	-2.60236	0.0175416	0.373	-3.66691
ENSG00000179256	SMCO3	ENSMUSG00000043298	Smco3	-0.592334	1.20087	-2.60017	0.0176239	0.373056	-3.23168
ENSG00000184702	SEPTIN5	ENSMUSG00000072214	Septin5	0.180784	8.41684	2.59972	0.0176408	0.373056	-3.93851
ENSG00000284874		ENSMUSG00000072214	Septin5	0.180784	8.41684	2.59972	0.0176408	0.373056	-3.93851
ENSG00000278259	MYO19	ENSMUSG00000020527	Myo19	0.273696	4.04183	2.59959	0.0176454	0.373056	-3.60986
		ENSMUSG00000092203	1110038B12Rik	0.366671	2.25652	2.60018	0.0176235	0.373056	-3.34398
ENSG00000110876	SELPLG	ENSMUSG00000048163	Selplg	-0.408017	3.63985	-2.59758	0.0177215	0.374128	-3.58244
ENSG00000169612	RAMAC	ENSMUSG00000038646	Ramac	-0.271365	4.85635	-2.59525	0.0178095	0.374785	-3.72222
ENSG00000235272	RAMACL	ENSMUSG00000038646	Ramac	-0.271365	4.85635	-2.59525	0.0178095	0.374785	-3.72222
ENSG00000137338	PGBD1	ENSMUSG00000055313	Pgbd1	0.372105	1.90209	2.59474	0.0178288	0.374785	-3.30214
ENSG00000119280	C1orf198	ENSMUSG00000031983	2310022B05Rik	0.520501	4.71216	2.5957	0.0177924	0.374785	-3.69849
ENSG00000172728	FUT10	ENSMUSG00000046152	Fut10	-0.714282	2.29491	-2.59355	0.0178741	0.375204	-3.40854
ENSG00000028137	TNFRSF1B	ENSMUSG00000028599	Tnfrsf1b	-0.609403	1.3562	-2.59112	0.0179667	0.375545	-3.26723
ENSG00000196323	ZBTB44	ENSMUSG00000047412	Zbtb44	0.280844	6.68768	2.59131	0.0179594	0.375545	-3.87276
ENSG00000161638	ITGA5	ENSMUSG00000000555	Itga5	0.406017	1.40394	2.59239	0.0179183	0.375545	-3.24005
ENSG00000012061	ERCC1	ENSMUSG00000003549	Ercc1	-0.262393	3.68354	-2.58821	0.0180783	0.376811	-3.59755
ENSG00000196757	ZNF700	ENSMUSG00000003929	Zfp81	0.275767	5.18172	2.58846	0.0180689	0.376811	-3.75284
ENSG00000257446	ZNF878	ENSMUSG00000003929	Zfp81	0.275767	5.18172	2.58846	0.0180689	0.376811	-3.75284
ENSG00000269755		ENSMUSG00000003929	Zfp81	0.275767	5.18172	2.58846	0.0180689	0.376811	-3.75284
ENSG00000183914	DH2	ENSMUSG00000005237	Dh2	0.673521	2.57739	2.58512	0.0181979	0.378234	-3.40999
ENSG00000184508	HDDC3	ENSMUSG00000030532	Hddc3	0.779594	4.0276	2.58561	0.0181785	0.378234	-3.6069
ENSG00000101220	C20orf27	ENSMUSG00000027327	1700037H04Rik	0.262781	4.37702	2.5827	0.0182915	0.379645	-3.68259
ENSG00000167085	PHB	ENSMUSG00000038845	Phb	-0.522515	4.49081	-2.57658	0.0185311	0.380658	-3.73057
		ENSMUSG00000091359		-0.519465	2.42285	-2.57745	0.0184968	0.380658	-3.46136
ENSG00000136111	TBC1D4	ENSMUSG00000033083	Tbc1d4	-0.278931	4.24049	-2.57879	0.0184443	0.380658	-3.69266
ENSG00000109452	INPP4B	ENSMUSG00000037940	Inpp4b	-0.2176	5.03821	-2.57643	0.0185369	0.380658	-3.77742
ENSG00000165775	FUNDC2	ENSMUSG00000031198	Fundc2	-0.175382	5.05955	-2.57729	0.0185034	0.380658	-3.77421
ENSG00000065361	ERBB3	ENSMUSG00000018166	Erbb3	-0.168229	4.09705	-2.57925	0.0184261	0.380658	-3.67291
ENSG00000148408	CAC1B	ENSMUSG00000004113	Cac1b	0.211786	7.97435	2.57777	0.0184843	0.380658	-3.96665
ENSG00000163297	ANTXR2	ENSMUSG00000029338	Antxr2	0.329441	1.79078	2.57619	0.0185467	0.380658	-3.31856
ENSG00000147655	RSPO2	ENSMUSG00000051920	Rspo2	0.462611	4.12101	2.57422	0.0186244	0.381722	-3.63658
ENSG00000196378	ZNF34	ENSMUSG00000078546	Zfp995	-0.334878	2.67862	-2.5722	0.0187046	0.382834	-3.48367
ENSG00000173020	GRK2	ENSMUSG00000024858	Grk2	0.188912	7.77473	2.5709	0.0187559	0.383354	-3.9707
ENSG00000163492	CCDC141	ENSMUSG00000044033	Ccdc141	-0.192639	5.33262	-2.5695	0.0188118	0.383963	-3.81731
ENSG00000121064	SCPEP1	ENSMUSG00000000278	Scpep1	-0.288082	3.28563	-2.56883	0.0188386	0.383979	-3.58766
		ENSMUSG00000045509	Gpr150	-0.340967	0.894682	-2.56735	0.0188981	0.384132	-3.24265
		ENSMUSG00000086950		-0.318683	3.79678	-2.56758	0.0188889	0.384132	-3.64839
ENSG00000197355	UAP1L1	ENSMUSG00000026956	Uap1l1	-0.38037	4.18933	-2.56509	0.0189888	0.38539	-3.70609
ENSG00000221866	PLX4	ENSMUSG00000029765	Plx4	0.192276	8.15193	2.56451	0.0190123	0.38539	-3.99774
ENSG00000137106	GRHPR	ENSMUSG00000035637	Grhpr	0.311948	3.58809	2.5632	0.0190653	0.385935	-3.6252
ENSG00000189320	FAM180A	ENSMUSG00000047420	Fam180a	-0.39835	0.954439	-2.55848	0.0192572	0.386111	-3.25413
ENSG00000130684	ZNF337	ENSMUSG00000055150	Zfp78	-0.345613	1.65862	-2.55915	0.0192296	0.386111	-3.35603
ENSG00000132010	ZNF20	ENSMUSG00000055150	Zfp78	-0.345613	1.65862	-2.55915	0.0192296	0.386111	-3.35603
ENSG00000147121	KRBOX4	ENSMUSG00000055150	Zfp78	-0.345613	1.65862	-2.55915	0.0192296	0.386111	-3.35603
ENSG00000164256	PRDM9	ENSMUSG00000055150	Zfp78	-0.345613	1.65862	-2.55915	0.0192296	0.386111	-3.35603
ENSG00000171291	ZNF439	ENSMUSG00000055150	Zfp78	-0.345613	1.65862	-2.55915	0.0192296	0.386111	-3.35603
ENSG00000171295	ZNF440	ENSMUSG00000055150	Zfp78	-0.345613	1.65862	-2.55915	0.0192296	0.386111	-3.35603
ENSG00000172000	ZNF556	ENSMUSG00000055150	Zfp78	-0.345613	1.65862	-2.55915	0.0192296	0.386111	-3.35603
ENSG00000172006	ZNF554	ENSMUSG00000055150	Zfp78	-0.345613	1.65862	-2.55915	0.0192296	0.386111	-3.35603
ENSG00000177599	ZNF491	ENSMUSG00000055150	Zfp78	-0.345613	1.65862	-2.55915	0.0192296	0.386111	-3.35603
ENSG00000186230	ZNF749	ENSMUSG00000055150	Zfp78	-0.345613	1.65862	-2.55915	0.0192296	0.386111	-3.35603
ENSG00000186300	ZNF555	ENSMUSG00000055150	Zfp78	-0.345613	1.65862	-2.55915	0.0192296	0.386111	-3.35603
ENSG00000188295	ZNF669	ENSMUSG00000055150	Zfp78	-0.345613	1.65862	-2.55915	0.0192296	0.386111	-3.35603
ENSG00000196418	ZNF124	ENSMUSG00000055150	Zfp78	-0.345613	1.65862	-2.55915	0.0192296	0.386111	-3.35603
ENSG00000196946	ZNF705A	ENSMUSG00000055150	Zfp78	-0.345613	1.65862	-2.55915	0.0192296	0.386111	-3.35603
ENSG00000197054	ZNF763	ENSMUSG00000055150	Zfp78	-0.345613	1.65862	-2.55915	0.0192296	0.386111	-3.35603
ENSG00000198028	ZNF560	ENSMUSG00000055150	Zfp78	-0.345613	1.65862	-2.55915	0.0192296	0.386111	-3.35603
ENSG00000198429	ZNF69	ENSMUSG00000055150	Zfp78	-0.345613	1.65862	-2.55915	0.0192296	0.386111	-3.35603
ENSG00000214029	ZNF891	ENSMUSG00000055150	Zfp78	-0.345613	1.65862	-2.55915	0.0192296	0.386111	-3.35603
ENSG00000214534	ZNF705E	ENSMUSG00000055150	Zfp78	-0.345613	1.65862	-2.55915	0.0192296	0.386111	-3.35603
ENSG00000215343	ZNF705D	ENSMUSG00000055150	Zfp78	-0.345613	1.65862	-2.55915	0.0192296	0.386111	-3.35603
ENSG00000215356	ZNF705B	ENSMUSG00000055150	Zfp78	-0.345613	1.65862	-2.55915	0.0192296	0.386111	-3.35603
ENSG00000215372	ZNF705G	ENSMUSG00000055150	Zfp78	-0.345613	1.65862	-2.55915	0.0192296	0.386111	-3.35603
ENSG00000251192	ZNF674	ENSMUSG00000055150	Zfp78	-0.345613	1.65862	-2.55915	0.0192296	0.386111	-3.35603
ENSG00000267179		ENSMUSG00000055150	Zfp78	-0.345613	1.65862	-2.55915	0.0192296	0.386111	-3.35603
ENSG00000182329	KIAA2012	ENSMUSG00000047361	Gm973	-0.25976	2.62189	-2.55867	0.0192493	0.386111	-3.50531
ENSG00000086848	ALG9	ENSMUSG00000032059	Alg9	-0.191139	4.61796	-2.56029	0.0191831	0.386111	-3.76899
ENSG00000258529		ENSMUSG00000032059	Alg9	-0.191139	4.61796	-2.56029	0.0191831	0.386111	-3.76899
ENSG00000163214	DHX57	ENSMUSG00000035051	Dhx57	0.128216	6.32107	2.55853	0.0192549	0.386111	-3.91726
ENSG00000110844	PRPF40B	ENSMUSG00000023007	Prpf40b	0.142138	6.32775	2.56099	0.0191548	0.386111	-3.91227
ENSG00000167703	SLC43A2	ENSMUSG00000038178	Slc43a2	0.322724	5.95619	2.56204	0.0191121	0.386111	-3.87716
		ENSMUSG00000091018		0.380486	1.51643	2.55669	0.0193302	0.38705	-3.31983
ENSG00000123143	PKN1	ENSMUSG00000057672	Pkn1	0.216695	5.76636	2.5527	0.0194944	0.389808	-3.88121
ENSG00000225663	MCRIP1	ENSMUSG00000061111	Mcrip1	0.428316	3.88072	2.55177	0.0195331	0.390054	-3.68516
ENSG00000099994	SUSD2	ENSMUSG00000006342	Susd2	0.297267	3.3888	2.55054	0.0195839	0.390541	-3.62029
ENSG00000185634	SHC4	ENSMUSG00000035109	Shc4	-0.219109	3.21298	-2.54561	0.0197893	0.392364	-3.61913
ENSG00000100100	PIK3IP1	ENSMUSG00000034614	Pik3ip1	-0.204563	4.70724	-2.54491	0.0198187	0.392364	-3.8071
ENSG00000198914	POU3F3	ENSMUSG00000045515	Pou3f3	0.190957	5.95172	2.54332	0.0198858	0.392364	-3.91616
ENSG00000196730	DAPK1	ENSMUSG00000021559	Dapk1	0.208166	7.33196	2.5449	0.0198194	0.392364	-4.00502
ENSG00000105438	KDELR1	ENSMUSG00000002778	Kdelr1	0.213349	4.91873	2.54464	0.0198301	0.392364	-3.82048
ENSG00000145901	TNIP1	ENSMUSG00000020400	Tnip1	0.285986	4.02328	2.54326	0.0198881	0.392364	-3.72202
ENSG00000066056	TIE1	ENSMUSG00000033191	Tie1	0.370537	3.47436	2.54382	0.0198648	0.392364	-3.64654
ENSG00000142347	MYO1F	ENSMUSG00000024300	Myo1f	0.465586	2.22878	2.54373	0.0198684	0.392364	-3.44025
ENSG00000117385	P3H1	ENSMUSG00000028641	P3h1	-0.261227	3.57742	-2.54183	0.0199486	0.392508	-3.66984
ENSG00000175395	ZNF25	ENSMUSG00000072623	Zfp9	0.238908	4.5983	2.54226	0.0199303	0.392508	-3.78824
ENSG00000134013	LOXL2	ENSMUSG00000034205	Loxl2	-0.927484	0.886708	-2.54049	0.0200052	0.392796	-3.30806
ENSG00000109846	CRYAB	ENSMUSG00000032060	Cryab	-0.410813	3.62618	-2.54022	0.0200164	0.392796	-3.68797
ENSG00000120328	PCDHB12	ENSMUSG00000043313	Pcdhb19	0.253188	5.56265	2.53898	0.020069	0.393304	-3.89678
ENSG00000197479	PCDHB11	ENSMUSG00000043313	Pcdhb19	0.253188	5.56265	2.53898	0.020069	0.393304	-3.89678
ENSG00000073756	PTGS2	ENSMUSG00000032487	Ptgs2	-0.516904	3.88046	-2.53768	0.0201246	0.393348	-3.71623
ENSG00000141569	TRIM65	ENSMUSG00000054517	Trim65	-0.343012	2.31012	-2.53783	0.020118	0.393348	-3.50634
ENSG00000166289	PLEKHF1	ENSMUSG00000074170	Plekhf1	-0.509061	1.33178	-2.53216	0.0203605	0.397435	-3.37818
ENSG00000089154	GCN1	ENSMUSG00000041638	Gcn1	0.202668	7.73002	2.52995	0.0204561	0.398772	-4.0514
ENSG00000132530	XAF1	ENSMUSG00000040483	Xaf1	0.74198	1.07573	2.52894	0.0204996	0.399094	-3.31952
ENSG00000145247	OCIAD2	ENSMUSG00000029153	Ociad2	-0.252332	6.16021	-2.52801	0.02054	0.399352	-3.96946
ENSG00000138688	KIAA1109	ENSMUSG00000037270	4932438A13Rik	0.161415	9.2016	2.52717	0.0205766	0.399539	-4.10422
ENSG00000197563	PIGN	ENSMUSG00000056536	Pign	-0.277555	4.82312	-2.52429	0.0207021	0.40092	-3.85381
ENSG00000178585	CTNNBIP1	ENSMUSG00000028988	Ctnnbip1	0.264027	4.86172	2.52468	0.020685	0.40092	-3.84987
ENSG00000177674	AGTRAP	ENSMUSG00000029007	Agtrap	-0.705361	2.40174	-2.52018	0.0208824	0.401696	-3.57397
ENSG00000213186	TRIM59	ENSMUSG00000034317	Trim59	-0.408356	2.60747	-2.51995	0.0208926	0.401696	-3.5774
ENSG00000170153	RNF150	ENSMUSG00000047747	Rnf150	-0.216286	6.33831	-2.51919	0.0209261	0.401696	-4.00089
ENSG00000161243	FBXO27	ENSMUSG00000037463	Fbxo27	0.226466	3.55606	2.52097	0.0208475	0.401696	-3.70064
ENSG00000207961	MIR496	ENSMUSG00000070136	Mir496a	0.361973	1.02144	2.5194	0.0209171	0.401696	-3.32655
		ENSMUSG00000020460	Rps27a	0.506731	1.65306	2.51904	0.0209327	0.401696	-3.41011
		ENSMUSG00000082192	Gm14719	0.560028	0.72469	2.51911	0.0209297	0.401696	-3.28417
		ENSMUSG00000078821		-1.59748	1.1041	-2.51718	0.0210152	0.402755	-3.39217
ENSG00000137154	RPS6	ENSMUSG00000028495	Rps6	-0.343978	3.13069	-2.51552	0.021089	0.402759	-3.66762
ENSG00000047457	CP	ENSMUSG00000003617	Cp	-0.26924	4.61602	-2.51533	0.0210973	0.402759	-3.8556
ENSG00000065809	FAM107B	ENSMUSG00000026655	Fam107b	-0.258572	3.90565	-2.51535	0.0210964	0.402759	-3.76835
ENSG00000183837	PNMA3	ENSMUSG00000046287	Pnma3	0.234208	4.07724	2.5144	0.0211386	0.403026	-3.79087
ENSG00000085662	AKR1B1	ENSMUSG00000001642	Akr1b3	0.382491	3.81986	2.51237	0.0212294	0.404235	-3.74255
ENSG00000133597	ADCK2	ENSMUSG00000046947	Adck2	0.224271	4.30635	2.51142	0.0212721	0.404527	-3.81671
ENSG00000138709	LARP1B	ENSMUSG00000025762	Larp1b	0.271694	2.53844	2.50978	0.0213456	0.405402	-3.56606
ENSG00000196378	ZNF34	ENSMUSG00000078495	Zfp984	-2.18905	-0.130728	-2.50354	0.0216281	0.409187	-3.26161
ENSG00000116691	MIIP	ENSMUSG00000029022	Miip	-0.565452	3.55152	-2.50442	0.021588	0.409187	-3.76701
ENSG00000032444	PNPLA6	ENSMUSG00000004565	Pnpla6	0.272689	6.06404	2.50376	0.021618	0.409187	-4.00451
ENSG00000197782	ZNF780A	ENSMUSG00000057093	Zfp607b	-0.345995	4.39606	-2.50219	0.0216897	0.40945	-3.84994
ENSG00000138018	SELENOI	ENSMUSG00000075703	Selenoi	0.122333	6.98673	2.50081	0.021753	0.40945	-4.07193
ENSG00000149403	GRIK4	ENSMUSG00000032017	Grik4	0.254208	4.43281	2.50149	0.0217218	0.40945	-3.84807
ENSG00000214357	NEURL1B	ENSMUSG00000034413	Neurl1b	0.369965	6.38762	2.50095	0.0217466	0.40945	-4.02892
ENSG00000013441	CLK1	ENSMUSG00000026034	Clk1	-0.173814	7.63473	-2.49997	0.0217912	0.409648	-4.10733
ENSG00000174749	FAM241A	ENSMUSG00000050549	Fam241a	-0.548711	1.20394	-2.49856	0.0218564	0.409829	-3.41895
ENSG00000197442	MAP3K5	ENSMUSG00000071369	Map3k5	0.171601	6.08836	2.49875	0.0218474	0.409829	-4.01234
ENSG00000101144	BMP7	ENSMUSG00000008999	Bmp7	0.418301	3.51615	2.49749	0.0219053	0.410225	-3.74594
		ENSMUSG00000044285	Ubb-ps	-1.92415	3.68901	-2.49529	0.022007	0.411591	-3.80777
ENSG00000092621	PHGDH	ENSMUSG00000053398	Phgdh	-0.432229	5.53444	-2.49411	0.0220619	0.411591	-3.9817
ENSG00000134884	ARGLU1	ENSMUSG00000040459	Arglu1	0.20241	6.06012	2.49425	0.0220554	0.411591	-4.02264
ENSG00000167880	EVPL	ENSMUSG00000034282	Evpl	-0.977128	1.84267	-2.48529	0.022475	0.415682	-3.57205
		ENSMUSG00000089417	Gm22009	-0.366911	2.87855	-2.48586	0.0224477	0.415682	-3.70214
ENSG00000089050	RBBP9	ENSMUSG00000027428	Rbbp9	-0.271807	4.3657	-2.48484	0.0224959	0.415682	-3.88314
		ENSMUSG00000066613	Zfp932	-0.191124	4.83183	-2.48541	0.0224692	0.415682	-3.93109
ENSG00000099968	BCL2L13	ENSMUSG00000009112	Bcl2l13	0.230315	5.50931	2.48531	0.0224739	0.415682	-3.99055
ENSG00000151136	BTBD11	ENSMUSG00000020042	Btbd11	0.241799	4.25944	2.4887	0.0223141	0.415682	-3.85654
ENSG00000158008	EXTL1	ENSMUSG00000028838	Extl1	0.262895	6.26585	2.48788	0.022353	0.415682	-4.04683
ENSG00000186281	GPAT2	ENSMUSG00000046338	Gpat2	0.434783	2.03928	2.48462	0.0225066	0.415682	-3.53925
ENSG00000124688	MAD2L1BP	ENSMUSG00000034509	Mad2l1bp	0.235425	2.12519	2.48356	0.0225566	0.416085	-3.55382
ENSG00000105220	GPI	ENSMUSG00000036427	Gpi1	0.140502	8.69686	2.48264	0.0226002	0.416369	-4.17724
ENSG00000180440	SERTM1	ENSMUSG00000056306	Sertm1	0.331336	4.48176	2.48099	0.0226786	0.417292	-3.91379
ENSG00000142634	EFHD2	ENSMUSG00000040659	Efhd2	0.217209	7.45402	2.47927	0.0227608	0.417763	-4.13839
ENSG00000165125	TRPV6	ENSMUSG00000029868	Trpv6	0.319103	3.17454	2.47947	0.0227511	0.417763	-3.72038
ENSG00000174516	PELI3	ENSMUSG00000024901	Peli3	0.196864	4.70737	2.47533	0.0229497	0.420707	-3.93273
ENSG00000050327	ARHGEF5	ENSMUSG00000033542	Arhgef5	-0.255667	2.07748	-2.47088	0.0231651	0.424128	-3.57666
ENSG00000132702	HAPLN2	ENSMUSG00000004894	Hapln2	-0.316229	3.58261	-2.46889	0.0232619	0.424853	-3.82186
ENSG00000107140	TESK1	ENSMUSG00000028458	Tesk1	0.263594	5.32546	2.46889	0.0232622	0.424853	-4.00407
ENSG00000175581	MRPL48	ENSMUSG00000030706	Mrpl48	-0.328658	4.98616	-2.46674	0.0233673	0.425387	-3.99583
ENSG00000171606	ZNF274	ENSMUSG00000058638	Zfp110	-0.224083	4.47925	-2.46652	0.023378	0.425387	-3.93773
ENSG00000180488	MIGA1	ENSMUSG00000054942	Miga1	0.218686	7.20137	2.46711	0.023349	0.425387	-4.14671
ENSG00000003989	SLC7A2	ENSMUSG00000031596	Slc7a2	-0.417201	5.19971	-2.46303	0.0235497	0.426449	-4.01797
ENSG00000103226	NOMO3	ENSMUSG00000030835	Nomo1	-0.166883	7.23376	-2.46298	0.0235519	0.426449	-4.16275
ENSG00000103512	NOMO1	ENSMUSG00000030835	Nomo1	-0.166883	7.23376	-2.46298	0.0235519	0.426449	-4.16275
ENSG00000185164	NOMO2	ENSMUSG00000030835	Nomo1	-0.166883	7.23376	-2.46298	0.0235519	0.426449	-4.16275
ENSG00000159200	RCAN1	ENSMUSG00000022951	Rcan1	0.179311	5.34632	2.46408	0.0234979	0.426449	-4.01503
ENSG00000168528	SERINC2	ENSMUSG00000023232	Serinc2	0.675726	1.27646	2.46461	0.0234717	0.426449	-3.42689
ENSG00000140795	MYLK3	ENSMUSG00000031698	Mylk3	-0.720604	1.60851	-2.46097	0.0236515	0.426681	-3.5318
ENSG00000165282	PIGO	ENSMUSG00000028454	Pigo	0.186513	4.97554	2.4611	0.0236449	0.426681	-3.98779
ENSG00000092529	CAPN3	ENSMUSG00000079110	Capn3	0.377001	3.09945	2.46132	0.023634	0.426681	-3.7455
ENSG00000088280	ASAP3	ENSMUSG00000036995	Asap3	-0.428062	2.22837	-2.45848	0.023775	0.427864	-3.63945
ENSG00000150782	IL18	ENSMUSG00000039217	Il18	-0.276547	3.59769	-2.45859	0.0237695	0.427864	-3.83696
ENSG00000100031	GGT1	ENSMUSG00000006345	Ggt1	-0.405923	0.830809	-2.45453	0.0239727	0.430896	-3.4441
ENSG00000100121	GGTLC2	ENSMUSG00000006345	Ggt1	-0.405923	0.830809	-2.45453	0.0239727	0.430896	-3.4441
ENSG00000133475	GGT2	ENSMUSG00000006345	Ggt1	-0.405923	0.830809	-2.45453	0.0239727	0.430896	-3.4441
ENSG00000149435	GGTLC1	ENSMUSG00000006345	Ggt1	-0.405923	0.830809	-2.45453	0.0239727	0.430896	-3.4441
ENSG00000274252	GGTLC3	ENSMUSG00000006345	Ggt1	-0.405923	0.830809	-2.45453	0.0239727	0.430896	-3.4441
		ENSMUSG00000091761		0.486778	1.31429	2.45385	0.0240067	0.430982	-3.48927
ENSG00000186577	SMIM29	ENSMUSG00000062753	AI413582	-0.287738	4.00688	-2.45121	0.0241398	0.432505	-3.90641
ENSG00000111412	SPRING1	ENSMUSG00000032840	2410131K14Rik	-0.187548	5.03219	-2.451	0.0241502	0.432505	-4.01978
ENSG00000137221	TJAP1	ENSMUSG00000012296	Tjap1	0.303112	3.43234	2.44805	0.0242999	0.434658	-3.82399
ENSG00000140459	CYP11A1	ENSMUSG00000032323	Cyp11a1	-1.43494	-0.201911	-2.44454	0.0244787	0.437327	-3.42521
		ENSMUSG00000085092		-1.48303	1.21499	-2.44185	0.0246166	0.437821	-3.55256
ENSG00000165899	OTOGL	ENSMUSG00000091455	Otogl	-0.455997	1.34484	-2.44135	0.0246426	0.437821	-3.53901
ENSG00000132205	EMILIN2	ENSMUSG00000024053	Emilin2	-0.335321	1.48505	-2.44329	0.0245428	0.437821	-3.55488
ENSG00000112658	SRF	ENSMUSG00000015605	Srf	0.330069	5.60757	2.44136	0.0246418	0.437821	-4.08326
ENSG00000204438	GPANK1	ENSMUSG00000092417	Gpank1	0.368211	3.32166	2.44111	0.0246547	0.437821	-3.81639
ENSG00000140988	RPS2	ENSMUSG00000044533	Rps2	1.51452	4.31867	2.43989	0.0247178	0.438415	-3.97346
ENSG00000260314	MRC1	ENSMUSG00000026712	Mrc1	-0.282438	3.53457	-2.43638	0.0248998	0.440182	-3.87022
ENSG00000156395	SORCS3	ENSMUSG00000063434	Sorcs3	-0.250028	6.16498	-2.43424	0.0250112	0.440182	-4.14943
ENSG00000197050	ZNF420	ENSMUSG00000011427	Zfp790	-0.24456	4.90358	-2.43424	0.0250111	0.440182	-4.03489
ENSG00000166532	RIMKLB	ENSMUSG00000040649	Rimklb	-0.231396	5.61499	-2.43379	0.0250345	0.440182	-4.11331
ENSG00000240694	PNMA2	ENSMUSG00000046204	Pnma2	-0.22401	6.49776	-2.43513	0.0249645	0.440182	-4.175
		ENSMUSG00000083606	Gm15916	-0.209954	3.64479	-2.43566	0.0249369	0.440182	-3.89062
ENSG00000162976	SLC66A3	ENSMUSG00000045679	Pqlc3	0.305421	4.03354	2.43318	0.0250666	0.440182	-3.92528
		ENSMUSG00000093218	Gm25252	0.310764	1.17533	2.43673	0.0248814	0.440182	-3.50167
ENSG00000143882	ATP6V1C2	ENSMUSG00000020566	Atp6v1c2	0.420444	1.26198	2.43281	0.0250859	0.440182	-3.51142
ENSG00000166135	HIF1AN	ENSMUSG00000036450	Hif1an	-0.361532	5.38559	-2.43071	0.025196	0.441588	-4.09799
ENSG00000130590	SAMD10	ENSMUSG00000038605	Samd10	0.247967	3.79701	2.42984	0.0252419	0.441868	-3.90742
ENSG00000157326	DHRS4	ENSMUSG00000022210	Dhrs4	-0.234175	2.79713	-2.42773	0.0253529	0.442023	-3.78152
ENSG00000187630	DHRS4L2	ENSMUSG00000022210	Dhrs4	-0.234175	2.79713	-2.42773	0.0253529	0.442023	-3.78152
ENSG00000182196	ARL6IP4	ENSMUSG00000029404	Arl6ip4	0.189426	4.15185	2.42633	0.0254273	0.442023	-3.96541
		ENSMUSG00000079587		0.238121	2.53917	2.42627	0.0254305	0.442023	-3.73418
ENSG00000139537	CCDC65	ENSMUSG00000003354	Ccdc65	0.344998	2.32284	2.42678	0.0254034	0.442023	-3.68403
		ENSMUSG00000059422	Gm8116	0.459259	1.57064	2.42778	0.0253506	0.442023	-3.56527
		ENSMUSG00000043773	1700048O20Rik	0.652811	2.26046	2.42685	0.0253995	0.442023	-3.67423
ENSG00000006468	ETV1	ENSMUSG00000004151	Etv1	-0.298197	5.4511	-2.42497	0.0254994	0.442699	-4.11447
		ENSMUSG00000078872	Gm14401	0.440703	0.944246	2.42429	0.0255358	0.44281	-3.48835
ENSG00000139651	ZNF740	ENSMUSG00000046897	Zfp740	0.210148	6.37195	2.42273	0.025619	0.443732	-4.1814
ENSG00000171451	DSEL	ENSMUSG00000038702	Dsel	-0.266364	5.92759	-2.42131	0.0256949	0.444524	-4.15835
ENSG00000163166	IWS1	ENSMUSG00000024384	Iws1	0.14974	6.79463	2.42007	0.0257614	0.445153	-4.21781
ENSG00000169612	RAMAC	ENSMUSG00000074826	Gm10767	-0.345641	1.63698	-2.41737	0.0259066	0.445947	-3.61727
ENSG00000235272	RAMACL	ENSMUSG00000074826	Gm10767	-0.345641	1.63698	-2.41737	0.0259066	0.445947	-3.61727
ENSG00000184992	BRI3BP	ENSMUSG00000037905	Bri3bp	-0.175062	7.44336	-2.41745	0.0259023	0.445947	-4.25827
ENSG00000275023	MLLT6	ENSMUSG00000038437	Mllt6	0.189919	7.76529	2.41689	0.0259321	0.445947	-4.27222
ENSG00000159023	EPB41	ENSMUSG00000028906	Epb41	0.230738	5.55759	2.41585	0.0259886	0.445947	-4.12838
ENSG00000160190	SLC37A1	ENSMUSG00000024036	Slc37a1	0.323319	2.89652	2.41635	0.0259617	0.445947	-3.80418
ENSG00000133020	MYH8	ENSMUSG00000055775	Myh8	0.921728	0.750467	2.41857	0.0258418	0.445947	-3.45199
ENSG00000106733	NMRK1	ENSMUSG00000037847	Nmrk1	-0.518271	2.0298	-2.41454	0.0260597	0.446129	-3.70589
ENSG00000197969	VPS13A	ENSMUSG00000046230	Vps13a	-0.202603	8.05652	-2.41502	0.0260336	0.446129	-4.2875
ENSG00000255072	PIGY	ENSMUSG00000010607	Pigyl	0.351167	2.9127	2.41352	0.0261147	0.446552	-3.80216
ENSG00000173281	PPP1R3B	ENSMUSG00000046794	Ppp1r3b	0.826445	0.760217	2.41259	0.0261656	0.446905	-3.47855
		ENSMUSG00000062743	Zfp677	-0.297862	1.66454	-2.41038	0.0262863	0.447759	-3.63283
ENSG00000104763	ASAH1	ENSMUSG00000031591	Asah1	-0.2358	6.02987	-2.41075	0.0262658	0.447759	-4.18622
ENSG00000119231	SENP5	ENSMUSG00000022772	Senp5	-0.164338	5.48666	-2.40929	0.0263458	0.447759	-4.14365
ENSG00000142230	SAE1	ENSMUSG00000052833	Sae1	0.210208	6.55054	2.4089	0.0263673	0.447759	-4.22015
		ENSMUSG00000061897	Gm14292	0.523495	1.93589	2.40916	0.0263527	0.447759	-3.62221
ENSG00000161970	RPL26	ENSMUSG00000060938	Rpl26	-2.06309	3.96928	-2.40566	0.0265456	0.448722	-4.08584
ENSG00000188647	PTAR1	ENSMUSG00000074925	Ptar1	-0.37997	4.66087	-2.40724	0.0264581	0.448722	-4.0789
ENSG00000213782	DDX47	ENSMUSG00000030204	Ddx47	-0.146665	5.58065	-2.40619	0.0265159	0.448722	-4.15572
ENSG00000101134	DOK5	ENSMUSG00000027560	Dok5	0.27763	4.1764	2.40589	0.026533	0.448722	-3.995
ENSG00000138835	RGS3	ENSMUSG00000059810	Rgs3	-0.250741	4.16733	-2.40437	0.0266166	0.449407	-4.02082
ENSG00000008394	MGST1	ENSMUSG00000008540	Mgst1	-0.380543	2.34123	-2.40167	0.0267663	0.450902	-3.7639
		ENSMUSG00000086966		0.333133	1.67007	2.40194	0.0267515	0.450902	-3.64492
ENSG00000137868	STRA6	ENSMUSG00000032327	Stra6	0.472542	1.57183	2.40076	0.0268169	0.45124	-3.62071
ENSG00000215712	TMEM242	ENSMUSG00000004945	Tmem242	-0.339379	4.73191	-2.39871	0.0269318	0.452142	-4.08792
ENSG00000068354	TBC1D25	ENSMUSG00000039201	Tbc1d25	0.255851	3.2934	2.3991	0.0269099	0.452142	-3.89616
ENSG00000185238	PRMT3	ENSMUSG00000030505	Prmt3	-0.214431	5.08293	-2.39808	0.0269667	0.452214	-4.12611
ENSG00000157259	GATAD1	ENSMUSG00000007415	Gatad1	0.134211	6.18439	2.39688	0.0270341	0.452829	-4.21901
		ENSMUSG00000086392	Mccc1os	-0.484792	1.1988	-2.39205	0.0273064	0.453784	-3.6016
ENSG00000100605	ITPK1	ENSMUSG00000057963	Itpk1	-0.238154	5.57451	-2.39371	0.0272129	0.453784	-4.18943
ENSG00000151116	UEVLD	ENSMUSG00000043262	Uevld	-0.161681	4.44149	-2.39311	0.0272468	0.453784	-4.06523
ENSG00000183775	KCTD16	ENSMUSG00000051401	Kctd16	0.210161	5.69629	2.39296	0.0272551	0.453784	-4.18304
ENSG00000138587	MNS1	ENSMUSG00000032221	Mns1	0.443046	1.21046	2.39224	0.0272959	0.453784	-3.58254
ENSG00000006534	ALDH3B1	ENSMUSG00000024885	Aldh3b1	0.498396	2.43274	2.39298	0.0272539	0.453784	-3.75893
ENSG00000011376	LARS2	ENSMUSG00000035202	Lars2	0.620799	3.62673	2.3935	0.0272244	0.453784	-3.94987
ENSG00000172803	SNX32	ENSMUSG00000056185	Snx32	0.168601	6.00346	2.3915	0.0273379	0.453796	-4.21355
ENSG00000082512	TRAF5	ENSMUSG00000026637	Traf5	0.433539	1.72672	2.39055	0.0273919	0.454183	-3.6538
		ENSMUSG00000075793		-2.4688	0.133429	-2.3893	0.027463	0.454341	-3.47148
ENSG00000278023	RDM1	ENSMUSG00000010362	Rdm1	-0.526203	0.536282	-2.38963	0.0274438	0.454341	-3.53109
ENSG00000150687	PRSS23	ENSMUSG00000039405	Prss23	-0.271524	4.52562	-2.38784	0.027546	0.455203	-4.08507
ENSG00000196352	CD55	ENSMUSG00000026399	Cd55	-0.221875	2.88356	-2.38599	0.027652	0.455425	-3.86547
ENSG00000105767	CADM4	ENSMUSG00000054793	Cadm4	0.322051	7.47098	2.38626	0.0276366	0.455425	-4.31563
		ENSMUSG00000080780	Gm11252	0.4207	2.02511	2.38618	0.0276413	0.455425	-3.72066
ENSG00000172239	PAIP1	ENSMUSG00000025451	Paip1	-0.245229	6.08912	-2.38339	0.0278012	0.456919	-4.24673
ENSG00000188848	BEND4	ENSMUSG00000092060	Bend4	-0.22577	4.61686	-2.38333	0.0278047	0.456919	-4.10752
ENSG00000139372	TDG	ENSMUSG00000034674	Tdg	-0.51708	4.26502	-2.37923	0.0280421	0.458602	-4.08543
ENSG00000158169	FANCC	ENSMUSG00000021461	Fancc	-0.39481	3.96961	-2.37589	0.0282368	0.458602	-4.03388
ENSG00000139433	GLTP	ENSMUSG00000011884	Gltp	-0.319216	3.17534	-2.37939	0.0280329	0.458602	-3.93231
ENSG00000215217	C5orf49	ENSMUSG00000021534	1700001L19Rik	-0.30745	3.43606	-2.37835	0.028093	0.458602	-3.96995
ENSG00000175040	CHST2	ENSMUSG00000033350	Chst2	-0.201289	7.57076	-2.37544	0.0282628	0.458602	-4.34635
ENSG00000108799	EZH1	ENSMUSG00000006920	Ezh1	-0.117429	6.22284	-2.37515	0.02828	0.458602	-4.26912
ENSG00000167377	ZNF23	ENSMUSG00000044676	Zfp612	0.203798	4.81565	2.37626	0.0282153	0.458602	-4.13117
		ENSMUSG00000034639	Setmar	0.263789	2.48842	2.37518	0.028278	0.458602	-3.81167
ENSG00000175264	CHST1	ENSMUSG00000027221	Chst1	0.266489	6.90296	2.37988	0.0280043	0.458602	-4.30154
ENSG00000196378	ZNF34	ENSMUSG00000063383	Zfp947	0.324108	1.33732	2.37719	0.028161	0.458602	-3.62495
		ENSMUSG00000090426		0.487911	2.85955	2.37902	0.0280543	0.458602	-3.86028
ENSG00000152229	PSTPIP2	ENSMUSG00000025429	Pstpip2	0.601383	2.28091	2.37811	0.0281069	0.458602	-3.75978
		ENSMUSG00000067480		-1.1804	3.03929	-2.37449	0.0283187	0.458725	-3.91366
ENSG00000132972	RNF17	ENSMUSG00000000365	Rnf17	-1.67344	-0.0123479	-2.36471	0.0288973	0.46002	-3.5654
		ENSMUSG00000044757	Gm6430	-0.884627	0.942761	-2.36736	0.0287397	0.46002	-3.63384
ENSG00000134369	V1	ENSMUSG00000009418	v1	-0.620737	6.05381	-2.36626	0.0288048	0.46002	-4.28127
ENSG00000137168	PPIL1	ENSMUSG00000024007	Ppil1	-0.446824	3.15495	-2.36519	0.0288685	0.46002	-3.95464
ENSG00000132326	PER2	ENSMUSG00000055866	Per2	-0.435588	5.20287	-2.36971	0.0285999	0.46002	-4.19004
ENSG00000166710	B2M	ENSMUSG00000060802	B2m	-0.407031	4.56602	-2.36532	0.0288608	0.46002	-4.13552
ENSG00000006625	GGCT	ENSMUSG00000002797	Ggct	-0.314975	3.01181	-2.36915	0.0286335	0.46002	-3.92677
ENSG00000281039		ENSMUSG00000002797	Ggct	-0.314975	3.01181	-2.36915	0.0286335	0.46002	-3.92677
ENSG00000107968	MAP3K8	ENSMUSG00000024235	Map3k8	-0.298406	2.08006	-2.36851	0.028671	0.46002	-3.77489
ENSG00000176919	C8G	ENSMUSG00000015083	C8g	-0.270468	1.63016	-2.36583	0.0288305	0.46002	-3.70973
ENSG00000066654	THUMPD1	ENSMUSG00000030942	Thumpd1	-0.269695	5.83905	-2.36615	0.0288116	0.46002	-4.25697
ENSG00000130766	SESN2	ENSMUSG00000028893	Sesn2	-0.191486	3.65476	-2.3722	0.0284534	0.46002	-4.01115
ENSG00000099715	PCDH11Y	ENSMUSG00000034755	Pcdh11x	0.189929	6.39897	2.3659	0.0288262	0.46002	-4.29088
ENSG00000102290	PCDH11X	ENSMUSG00000034755	Pcdh11x	0.189929	6.39897	2.3659	0.0288262	0.46002	-4.29088
		ENSMUSG00000087885	Gm23600	0.244623	3.25192	2.3681	0.0286954	0.46002	-3.95289
ENSG00000159111	MRPL10	ENSMUSG00000001445	Mrpl10	0.256774	4.80933	2.36794	0.0287048	0.46002	-4.14589
ENSG00000162520	SYNC	ENSMUSG00000001333	Sync	0.393356	0.919898	2.36673	0.0287769	0.46002	-3.59082
ENSG00000136449	MYCBPAP	ENSMUSG00000039110	Mycbpap	0.652058	1.02254	2.36976	0.0285972	0.46002	-3.57409
ENSG00000164949	GEM	ENSMUSG00000028214	Gem	-0.687635	2.08779	-2.36337	0.0289772	0.460308	-3.78416
ENSG00000110025	SNX15	ENSMUSG00000024787	Snx15	-0.231999	4.54128	-2.36336	0.0289779	0.460308	-4.13671
ENSG00000141756	FKBP10	ENSMUSG00000001555	Fkbp10	-0.364989	2.31465	-2.36243	0.029034	0.460704	-3.82721
ENSG00000169515	CCDC8	ENSMUSG00000041117	Ccdc8	-0.460591	1.94839	-2.36155	0.0290866	0.461043	-3.76627
ENSG00000198879	SFMBT2	ENSMUSG00000061186	Sfmbt2	-0.423373	3.44518	-2.3608	0.0291318	0.461265	-3.99868
		ENSMUSG00000081721	Gm13882	-0.416349	1.79389	-2.35914	0.0292321	0.461519	-3.75847
ENSG00000072682	P4HA2	ENSMUSG00000018906	P4ha2	-0.243018	3.83511	-2.35846	0.029273	0.461519	-4.05581
ENSG00000269743	SLC25A53	ENSMUSG00000044348	Slc25a53	-0.201443	4.35415	-2.35881	0.0292515	0.461519	-4.1291
ENSG00000101343	CRNKL1	ENSMUSG00000001767	Crnkl1	-0.197194	4.88395	-2.3595	0.0292099	0.461519	-4.17899
ENSG00000132879	FBXO44	ENSMUSG00000029001	Fbxo44	-0.411468	6.37255	-2.35683	0.0293718	0.461587	-4.32211
ENSG00000183878	UTY	ENSMUSG00000068457	Uty	-0.218918	6.46715	-2.35698	0.0293626	0.461587	-4.30918
ENSG00000125967	NECAB3	ENSMUSG00000027489	Necab3	0.163305	6.02503	2.35632	0.0294024	0.461587	-4.28711
ENSG00000116922	C1orf109	ENSMUSG00000044730	9930104L06Rik	0.327419	4.56121	2.35728	0.0293445	0.461587	-4.13382
ENSG00000165322	ARHGAP12	ENSMUSG00000041225	Arhgap12	-0.179394	6.19515	-2.35557	0.0294482	0.461814	-4.30606
ENSG00000164830	OXR1	ENSMUSG00000022307	Oxr1	-0.148263	8.72784	-2.35379	0.0295564	0.463018	-4.42659
		ENSMUSG00000045055	Rpsa-ps2	-1.22642	0.361031	-2.34835	0.0298899	0.463237	-3.5729
		ENSMUSG00000086822	5330413P13Rik	-0.613343	0.954213	-2.35281	0.0296166	0.463237	-3.65548
ENSG00000159915	ZNF233	ENSMUSG00000055305	Zfp93	-0.338217	3.40386	-2.35048	0.0297589	0.463237	-4.02493
ENSG00000134864	GGACT	ENSMUSG00000041625	Ggact	-0.237059	3.70784	-2.34793	0.0299157	0.463237	-4.06085
ENSG00000198185	ZNF334	ENSMUSG00000017667	Zfp334	0.129179	5.81669	2.35099	0.0297276	0.463237	-4.27693
ENSG00000197548	ATG7	ENSMUSG00000030314	Atg7	0.158882	4.90935	2.34883	0.0298605	0.463237	-4.19211
ENSG00000158526	TSR2	ENSMUSG00000025264	Tsr2	0.191141	5.96919	2.3487	0.0298683	0.463237	-4.2915
ENSG00000182544	MFSD5	ENSMUSG00000045665	Mfsd5	0.213074	4.45688	2.35098	0.0297282	0.463237	-4.141
ENSG00000039650	PNKP	ENSMUSG00000002963	Pnkp	0.289315	4.80775	2.34971	0.0298061	0.463237	-4.17659
		ENSMUSG00000078887	Gm6710	0.423669	2.46483	2.34797	0.0299132	0.463237	-3.84517
		ENSMUSG00000093077		3.15308	4.91829	2.3482	0.0298995	0.463237	-4.14008
ENSG00000116299	ELAPOR1	ENSMUSG00000040412	5330417C22Rik	0.176299	5.57544	2.34362	0.0301829	0.465909	-4.26529
ENSG00000139154	AEBP2	ENSMUSG00000030232	Aebp2	0.265453	6.47705	2.3445	0.030128	0.465909	-4.33707
ENSG00000177045	SIX5	ENSMUSG00000040841	Six5	0.423706	1.64674	2.34364	0.0301819	0.465909	-3.72772
ENSG00000112414	ADGRG6	ENSMUSG00000039116	Adgrg6	-0.656667	2.05122	-2.33992	0.030414	0.46595	-3.83162
		ENSMUSG00000072647	Adam1a	-0.413391	2.86333	-2.33772	0.0305518	0.46595	-3.95991
		ENSMUSG00000060288	Ppih	-0.372893	1.58742	-2.34103	0.0303441	0.46595	-3.74109
ENSG00000115594	IL1R1	ENSMUSG00000026072	Il1r1	-0.329988	1.82349	-2.33775	0.0305498	0.46595	-3.79454
ENSG00000155970	MICU3	ENSMUSG00000039478	Micu3	-0.211965	6.98665	-2.33702	0.030596	0.46595	-4.39043
ENSG00000100271	TTLL1	ENSMUSG00000022442	Ttll1	0.169762	4.5659	2.33811	0.0305273	0.46595	-4.18175
ENSG00000205903	ZNF316	ENSMUSG00000046658	Zfp316	0.177561	5.42208	2.33917	0.0304606	0.46595	-4.26518
ENSG00000254986	DPP3	ENSMUSG00000063904	Dpp3	0.198564	5.56253	2.34226	0.0302673	0.46595	-4.26748
		ENSMUSG00000079499	6530402F18Rik	0.265431	4.1035	2.34173	0.0303008	0.46595	-4.10969
ENSG00000176182	MYPOP	ENSMUSG00000048481	Mypop	0.266514	2.50078	2.3401	0.0304026	0.46595	-3.87882
		ENSMUSG00000087041	Gm16295	0.370867	2.8443	2.33753	0.0305639	0.46595	-3.95453
		ENSMUSG00000074876	Spata5l1	0.456176	2.67059	2.33763	0.0305574	0.46595	-3.90261
ENSG00000196549	MME	ENSMUSG00000027820	Mme	0.477633	3.29	2.33705	0.030594	0.46595	-3.99813
ENSG00000187583	PLEKHN1	ENSMUSG00000078485	Plekhn1	-0.751309	1.1996	-2.3361	0.0306542	0.466183	-3.7277
ENSG00000179295	PTPN11	ENSMUSG00000043733	Ptpn11	-0.127032	7.63868	-2.33546	0.0306945	0.466183	-4.42389
ENSG00000181449	SOX2	ENSMUSG00000074637	Sox2	0.205089	5.06164	2.33527	0.0307061	0.466183	-4.23158
ENSG00000186976	EFCAB6	ENSMUSG00000022441	Efcab6	0.309314	4.06974	2.33465	0.0307457	0.466304	-4.11456
ENSG00000064932	SBNO2	ENSMUSG00000035673	Sbno2	0.170656	4.23946	2.33256	0.0308783	0.467834	-4.15284
ENSG00000137574	TGS1	ENSMUSG00000028233	Tgs1	-0.284904	5.04236	-2.33117	0.0309663	0.468687	-4.25191
		ENSMUSG00000075841		-1.88724	0.46223	-2.32958	0.0310681	0.468785	-3.6182
ENSG00000124172	ATP5F1E	ENSMUSG00000016252	Atp5e	-0.570926	4.14553	-2.33038	0.0310169	0.468785	-4.14495
ENSG00000111530	CAND1	ENSMUSG00000020114	Cand1	0.102625	8.11822	2.32959	0.0310674	0.468785	-4.45072
ENSG00000129295	DAF11	ENSMUSG00000022375	Lrrc6	-0.318099	2.4575	-2.32665	0.0312554	0.469691	-3.92351
ENSG00000110429	FBXO3	ENSMUSG00000027180	Fbxo3	-0.168789	6.92202	-2.32669	0.0312527	0.469691	-4.4057
ENSG00000178498	DTX3	ENSMUSG00000040415	Dtx3	0.164833	6.73117	2.32673	0.0312504	0.469691	-4.39177
ENSG00000173838	MARCHF10	ENSMUSG00000078627	Marchf10	0.404496	0.840148	2.32682	0.0312446	0.469691	-3.65486
ENSG00000132024	CC2D1A	ENSMUSG00000036686	Cc2d1a	0.155925	5.27408	2.32595	0.0313007	0.469892	-4.27305
ENSG00000164303	ENPP6	ENSMUSG00000038173	Enpp6	0.357638	2.87691	2.32383	0.0314374	0.471465	-3.96015
ENSG00000173511	VEGFB	ENSMUSG00000024962	Vegfb	0.196089	4.32951	2.32313	0.0314826	0.471664	-4.17874
ENSG00000186862	PDZD7	ENSMUSG00000074818	Pdzd7	-0.453884	1.7553	-2.3203	0.0316659	0.473929	-3.85002
ENSG00000101079	NDRG3	ENSMUSG00000027634	Ndrg3	-0.166922	8.96222	-2.31746	0.0318513	0.475876	-4.5029
ENSG00000136270	TBRG4	ENSMUSG00000000384	Tbrg4	0.228394	4.46617	2.31732	0.0318605	0.475876	-4.20741
ENSG00000163449	TMEM169	ENSMUSG00000026188	Tmem169	-0.250655	4.71927	-2.31615	0.0319367	0.476532	-4.24983
ENSG00000175322	ZNF519	ENSMUSG00000091474	2610021A01Rik	-0.295619	4.75023	-2.31521	0.0319987	0.476975	-4.24458
ENSG00000141698	NT5C3B	ENSMUSG00000017176	Nt5c3b	0.156249	4.54626	2.3142	0.032065	0.477086	-4.22236
ENSG00000214435	AS3MT	ENSMUSG00000003559	As3mt	0.388871	3.69943	2.31411	0.0320708	0.477086	-4.11404
ENSG00000169432	SCN9A	ENSMUSG00000075316	Scn9a	0.259656	3.50964	2.31225	0.0321933	0.478425	-4.08939
ENSG00000140006	WDR89	ENSMUSG00000045690	Wdr89	0.359697	0.992722	2.31119	0.0322633	0.478983	-3.69741
ENSG00000137804	NUSAP1	ENSMUSG00000027306	Nusap1	0.331671	2.19424	2.30993	0.0323473	0.479748	-3.88226
ENSG00000285920		ENSMUSG00000027306	Nusap1	0.331671	2.19424	2.30993	0.0323473	0.479748	-3.88226
ENSG00000101346	POFUT1	ENSMUSG00000046020	Pofut1	-0.226011	5.48343	-2.30693	0.0325468	0.482221	-4.33459
		ENSMUSG00000058748	Zfp958	-0.253274	3.66675	-2.30631	0.0325879	0.482282	-4.13087
ENSG00000120156	TEK	ENSMUSG00000006386	Tek	-0.191242	4.51572	-2.30585	0.0326188	0.482282	-4.23874
ENSG00000159899	NPR2	ENSMUSG00000028469	Npr2	0.171205	5.22808	2.3054	0.0326489	0.482282	-4.31015
ENSG00000150455	TIRAP	ENSMUSG00000032041	Tirap	0.33734	1.76007	2.30486	0.0326846	0.482327	-3.81596
		ENSMUSG00000059058	Tma7-ps	1.15946	0.830366	2.30417	0.0327313	0.482533	-3.65376
		ENSMUSG00000035129	Gm6781	0.323494	1.23661	2.30337	0.0327846	0.482837	-3.74638
ENSG00000164294	GPX8	ENSMUSG00000021760	Gpx8	-0.282252	1.55658	-2.30276	0.0328254	0.482956	-3.81055
ENSG00000067208	EVI5	ENSMUSG00000011831	Evi5	-0.135677	7.5059	-2.30211	0.0328692	0.483118	-4.48122
		ENSMUSG00000090316		-0.248014	5.18575	-2.2997	0.0330324	0.483892	-4.32554
ENSG00000143409	MINDY1	ENSMUSG00000038712	Mindy1	-0.199505	4.00569	-2.29983	0.0330236	0.483892	-4.1902
ENSG00000188807	TMEM201	ENSMUSG00000044700	Tmem201	0.20467	6.23072	2.29935	0.0330557	0.483892	-4.40823
ENSG00000166484	MAPK7	ENSMUSG00000001034	Mapk7	0.234821	4.12523	2.29891	0.0330858	0.483892	-4.19758
ENSG00000138823	MTTP	ENSMUSG00000028158	Mttp	0.282514	3.96406	2.30043	0.0329825	0.483892	-4.16977
ENSG00000140259	MFAP1	ENSMUSG00000048222	Mfap1b	-0.320209	3.29145	-2.29773	0.0331654	0.484097	-4.10253
ENSG00000165097	KDM1B	ENSMUSG00000038080	Kdm1b	-0.186337	4.49212	-2.29814	0.0331374	0.484097	-4.25196
ENSG00000174145	NWD2	ENSMUSG00000090061	Nwd2	0.162878	6.50341	2.29673	0.0332335	0.484612	-4.43189
		ENSMUSG00000060981	H4c8	-0.331178	2.97327	-2.29439	0.033393	0.485977	-4.05525
ENSG00000119705	SLIRP	ENSMUSG00000021040	Slirp	-0.287807	3.09739	-2.29461	0.0333782	0.485977	-4.07256
ENSG00000172466	ZNF24	ENSMUSG00000051469	Zfp24	-0.159826	6.17723	-2.2904	0.0336663	0.488185	-4.42507
ENSG00000163596	ICA1L	ENSMUSG00000026018	Ica1l	0.155242	5.42855	2.29025	0.0336771	0.488185	-4.3525
ENSG00000183172	SMDT1	ENSMUSG00000022452	Smdt1	0.200835	5.03095	2.29153	0.0335885	0.488185	-4.30967
ENSG00000112335	SNX3	ENSMUSG00000019804	Snx3	0.336634	5.77751	2.29038	0.0336678	0.488185	-4.38267
		ENSMUSG00000022360	Atad2	0.209369	4.63796	2.28905	0.0337593	0.488897	-4.27523
ENSG00000164889	SLC4A2	ENSMUSG00000028962	Slc4a2	0.228634	4.10311	2.28769	0.0338533	0.489436	-4.21764
		ENSMUSG00000052429		0.230579	4.8758	2.28755	0.0338628	0.489436	-4.30264
ENSG00000132704	FCRL2	ENSMUSG00000015852	Fcrls	-0.954831	3.34156	-2.28585	0.0339811	0.490102	-4.13341
ENSG00000170906	NDUFA3	ENSMUSG00000035674	Ndufa3	-0.214167	3.39598	-2.28499	0.0340409	0.490102	-4.13725
		ENSMUSG00000084372	Gm13988	0.263791	1.39559	2.28579	0.0339852	0.490102	-3.80406
ENSG00000125841	NRSN2	ENSMUSG00000059361	Nrsn2	0.507419	3.81074	2.28497	0.0340418	0.490102	-4.18984
ENSG00000150991	UBC	ENSMUSG00000008348	Ubc	-0.889049	7.07649	-2.28323	0.0341634	0.490895	-4.48989
ENSG00000155265	GOLGA7B	ENSMUSG00000042532	Golga7b	0.2595	6.44721	2.28365	0.0341338	0.490895	-4.4521
ENSG00000102471	NDFIP2	ENSMUSG00000053253	Ndfip2	0.14771	7.09884	2.28178	0.0342647	0.491617	-4.49471
		ENSMUSG00000015451	C4a	0.46418	1.891	2.28155	0.0342802	0.491617	-3.85093
ENSG00000101624	CEP76	ENSMUSG00000073542	Cep76	-0.279944	3.55265	-2.28058	0.0343481	0.492112	-4.16466
ENSG00000196458	ZNF605	ENSMUSG00000023284	Zfp605	-0.422034	4.72103	-2.28009	0.0343828	0.492131	-4.30048
ENSG00000122679	RAMP3	ENSMUSG00000041046	Ramp3	0.335034	2.83239	2.27957	0.0344195	0.492179	-4.04013
		ENSMUSG00000069972	Rps13-ps2	-1.00298	0.69768	-2.27408	0.0348067	0.493875	-3.7485
ENSG00000149257	SERPINH1	ENSMUSG00000070436	Serpinh1	-0.34673	4.26539	-2.27492	0.0347475	0.493875	-4.26232
ENSG00000048471	SNX29	ENSMUSG00000071669	Snx29	-0.250459	4.376	-2.27703	0.0345978	0.493875	-4.28151
ENSG00000010327	STAB1	ENSMUSG00000042286	Stab1	-0.238646	4.96566	-2.27362	0.0348393	0.493875	-4.34727
ENSG00000113532	ST8SIA4	ENSMUSG00000040710	St8sia4	-0.217313	5.31433	-2.27537	0.0347153	0.493875	-4.37634
ENSG00000082153	BZW1	ENSMUSG00000051223	Bzw1	-0.150124	7.75872	-2.27506	0.0347378	0.493875	-4.54091
ENSG00000149577	SIDT2	ENSMUSG00000034908	Sidt2	0.163331	6.23674	2.27652	0.0346345	0.493875	-4.45042
ENSG00000132821	VSTM2L	ENSMUSG00000037843	Vstm2l	0.356867	5.6197	2.27448	0.0347787	0.493875	-4.39875
ENSG00000104872	PIH1D1	ENSMUSG00000003423	Pih1d1	0.485118	4.42662	2.27461	0.0347696	0.493875	-4.27318
ENSG00000111666	CHPT1	ENSMUSG00000060002	Chpt1	-0.203649	6.26157	-2.27238	0.0349279	0.494655	-4.46463
ENSG00000120915	EPHX2	ENSMUSG00000022040	Ephx2	-0.281692	4.32754	-2.27125	0.0350083	0.495318	-4.28471
ENSG00000196557	CAC1H	ENSMUSG00000024112	Cac1h	0.239124	6.87284	2.27049	0.0350627	0.495613	-4.50543
		ENSMUSG00000053218		-0.21569	3.30679	-2.26979	0.0351128	0.495846	-4.15544
ENSG00000172339	ALG14	ENSMUSG00000039887	Alg14	-0.227874	2.76522	-2.26863	0.0351954	0.496538	-4.06848
ENSG00000204347	BTBD17	ENSMUSG00000000202	Btbd17	0.187993	4.32845	2.26724	0.0352951	0.497469	-4.28196
ENSG00000157514	TSC22D3	ENSMUSG00000031431	Tsc22d3	-0.437237	5.97418	-2.26575	0.0354025	0.498216	-4.45945
ENSG00000112308	C6orf62	ENSMUSG00000019132	BC005537	-0.244648	6.76519	-2.26548	0.0354223	0.498216	-4.51074
ENSG00000106459	NRF1	ENSMUSG00000058440	Nrf1	-0.176807	5.0453	-2.2651	0.0354494	0.498216	-4.36906
ENSG00000142408	CACNG8	ENSMUSG00000053395	Cacng8	0.218717	4.56758	2.26349	0.0355659	0.499378	-4.31551
ENSG00000100626	GALNT16	ENSMUSG00000021130	Galnt16	0.16835	7.06385	2.26297	0.0356037	0.499433	-4.52912
		ENSMUSG00000085829	Gm4285	0.298716	1.31952	2.2624	0.035645	0.499538	-3.83114
ENSG00000162910	MRPL55	ENSMUSG00000036860	Mrpl55	-0.373822	3.1705	-2.26101	0.0357461	0.500006	-4.15313
		ENSMUSG00000093553	Gm20633	0.553937	0.929443	2.26139	0.0357181	0.500006	-3.76937
		ENSMUSG00000075514	Gm13375	0.584403	1.68756	2.26011	0.0358117	0.500448	-3.90648
		ENSMUSG00000082762	Gm12366	-0.603054	1.19984	-2.25819	0.0359513	0.500797	-3.81807
ENSG00000149100	EIF3M	ENSMUSG00000027170	Eif3m	-0.275562	5.94557	-2.25862	0.0359201	0.500797	-4.46368
ENSG00000102468	HTR2A	ENSMUSG00000034997	Htr2a	0.150105	6.00025	2.2579	0.0359724	0.500797	-4.46481
ENSG00000163171	CDC42EP3	ENSMUSG00000036533	Cdc42ep3	0.249499	3.91423	2.2581	0.0359583	0.500797	-4.24648
ENSG00000171388	APLN	ENSMUSG00000037010	Apln	-0.356911	4.34012	-2.25565	0.0361379	0.502627	-4.30989
ENSG00000136960	ENPP2	ENSMUSG00000022425	Enpp2	-0.16833	7.79089	-2.25391	0.0362656	0.503453	-4.58242
ENSG00000169184	MN1	ENSMUSG00000070576	Mn1	0.258342	6.56076	2.25414	0.0362486	0.503453	-4.51143
ENSG00000182578	CSF1R	ENSMUSG00000024621	Csf1r	0.168337	6.5716	2.25316	0.0363211	0.503751	-4.51821
ENSG00000134146	DPH6	ENSMUSG00000057147	Dph6	0.355049	4.05932	2.25217	0.0363939	0.503985	-4.28248
		ENSMUSG00000024766	Lipo3	0.838924	2.45818	2.252	0.0364063	0.503985	-4.00018
ENSG00000183155	RABIF	ENSMUSG00000042229	Rabif	-0.148443	5.02382	-2.25033	0.0365303	0.504902	-4.39477
ENSG00000104866	PPP1R37	ENSMUSG00000051403	Ppp1r37	0.176239	6.60001	2.25019	0.036541	0.504902	-4.52436
ENSG00000070731	ST6GALC2	ENSMUSG00000057286	St6galc2	0.519059	2.2498	2.24967	0.0365797	0.504964	-3.99808
		ENSMUSG00000048188	Gm8181	-0.323788	1.70619	-2.24476	0.0369457	0.505331	-3.94506
		ENSMUSG00000063320	1190007I07Rik	-0.313789	0.919356	-2.24284	0.0370897	0.505331	-3.82991
		ENSMUSG00000056383	AI987944	-0.283105	3.06439	-2.24377	0.03702	0.505331	-4.15913
ENSG00000154162	CDH12	ENSMUSG00000040452	Cdh12	-0.171928	6.06557	-2.24271	0.0371	0.505331	-4.50776
ENSG00000070366	SMG6	ENSMUSG00000038290	Smg6	0.140083	6.29645	2.24623	0.0368354	0.505331	-4.50998
ENSG00000175764	TTLL11	ENSMUSG00000026885	Ttll11	0.155189	4.83669	2.24412	0.036994	0.505331	-4.37998
ENSG00000198742	SMURF1	ENSMUSG00000038780	Smurf1	0.158011	6.12802	2.24449	0.0369658	0.505331	-4.49863
ENSG00000160191	PDE9A	ENSMUSG00000041119	Pde9a	0.197274	3.96955	2.24137	0.037201	0.505331	-4.2826
ENSG00000179965	ZNF771	ENSMUSG00000054716	Zfp771	0.207659	4.57032	2.24042	0.0372721	0.505331	-4.36005
ENSG00000268182	SMIM17	ENSMUSG00000093536	Smim17	0.216311	3.66675	2.24459	0.0369583	0.505331	-4.23361
ENSG00000117154	IGSF21	ENSMUSG00000040972	Igsf21	0.252542	5.80022	2.24633	0.0368283	0.505331	-4.4649
ENSG00000204427	ABHD16A	ENSMUSG00000007036	Abhd16a	0.260115	6.44134	2.24064	0.0372558	0.505331	-4.52733
ENSG00000105723	GSK3A	ENSMUSG00000057177	Gsk3a	0.27105	5.90734	2.23972	0.0373254	0.505331	-4.49048
ENSG00000268643		ENSMUSG00000057177	Gsk3a	0.27105	5.90734	2.23972	0.0373254	0.505331	-4.49048
ENSG00000173662	TAS1R1	ENSMUSG00000028950	Tas1r1	0.317883	2.66666	2.24016	0.0372924	0.505331	-4.09559
ENSG00000142173	COL6A2	ENSMUSG00000020241	Col6a2	0.344342	3.4664	2.24338	0.0370492	0.505331	-4.19956
ENSG00000173269	MMRN2	ENSMUSG00000041445	Mmrn2	0.356276	2.6077	2.24491	0.0369343	0.505331	-4.06805
ENSG00000074219	TEAD2	ENSMUSG00000030796	Tead2	0.383243	1.66968	2.2413	0.0372061	0.505331	-3.91859
ENSG00000146232	NFKBIE	ENSMUSG00000023947	Nfkbie	0.41553	0.956965	2.24219	0.0371387	0.505331	-3.80322
ENSG00000121152	NCAPH	ENSMUSG00000034906	Ncaph	0.415079	1.19327	2.24448	0.0369664	0.505331	-3.82504
		ENSMUSG00000056904	Gm5620	0.64215	0.60058	2.24288	0.0370869	0.505331	-3.75833
ENSG00000124249	KCNK15	ENSMUSG00000035238	Kcnk15	1.17145	0.864581	2.24164	0.03718	0.505331	-3.78924
ENSG00000072041	SLC6A15	ENSMUSG00000019894	Slc6a15	-0.18621	5.89426	-2.23866	0.037406	0.505495	-4.49363
		ENSMUSG00000087968	Gm25395	0.283981	3.59951	2.23906	0.037375	0.505495	-4.23826
ENSG00000168702	LRP1B	ENSMUSG00000049252	Lrp1b	-0.141285	9.04122	-2.23591	0.0376145	0.506196	-4.65704
ENSG00000168556	ING2	ENSMUSG00000063049	Ing2	0.234856	3.97746	2.23607	0.0376025	0.506196	-4.29525
ENSG00000150893	FREM2	ENSMUSG00000037016	Frem2	0.327324	3.3595	2.23582	0.0376213	0.506196	-4.20812
		ENSMUSG00000054745	Gm9955	0.386372	0.962245	2.23572	0.0376294	0.506196	-3.82078
ENSG00000197061	H4C3	ENSMUSG00000060093	H4c1	0.670597	2.5341	2.23638	0.037579	0.506196	-4.04332
ENSG00000157368	IL34	ENSMUSG00000031750	Il34	0.190349	5.68396	2.23301	0.0378362	0.50725	-4.48363
ENSG00000176490	DIRAS1	ENSMUSG00000043670	Diras1	0.236189	6.15433	2.23289	0.0378452	0.50725	-4.52371
		ENSMUSG00000053038	Gm6180	0.247238	2.44767	2.23303	0.0378352	0.50725	-4.06921
ENSG00000169684	CHR5	ENSMUSG00000035594	Chr5	0.477408	1.13636	2.23423	0.037743	0.50725	-3.84428
		ENSMUSG00000075808		-2.00574	-0.232401	-2.23112	0.0379811	0.508148	-3.70264
ENSG00000179148	ALOXE3	ENSMUSG00000020892	Aloxe3	-0.32525	1.06533	-2.23139	0.0379604	0.508148	-3.8698
ENSG00000168385	SEPTIN2	ENSMUSG00000026276	Septin2	-0.152982	6.51498	-2.23056	0.0380244	0.508267	-4.5578
		ENSMUSG00000085208	Brip1os	-0.251561	3.61048	-2.23	0.0380679	0.508387	-4.27302
		ENSMUSG00000092375	A730060N03Rik	0.396295	2.68608	2.22896	0.0381482	0.509	-4.09829
ENSG00000164309	CMYA5	ENSMUSG00000047419	Cmya5	-0.469179	3.65051	-2.22844	0.0381878	0.509068	-4.28141
ENSG00000198554	WDHD1	ENSMUSG00000037572	Wdhd1	-0.293721	2.71612	-2.22626	0.0383568	0.510399	-4.14381
		ENSMUSG00000007827	Ankrd26	0.220996	5.3573	2.2263	0.0383541	0.510399	-4.46413
ENSG00000174326	SLC16A11	ENSMUSG00000040938	Slc16a11	0.25415	3.72172	2.22581	0.0383921	0.510407	-4.29176
ENSG00000110841	PPFIBP1	ENSMUSG00000016487	Ppfibp1	-0.35917	6.15916	-2.22465	0.0384819	0.511141	-4.5488
ENSG00000142188	TMEM50B	ENSMUSG00000022964	Tmem50b	0.200495	5.83754	2.22363	0.0385617	0.511741	-4.51157
ENSG00000129515	SNX6	ENSMUSG00000005656	Snx6	-0.19863	5.04736	-2.2227	0.038634	0.512239	-4.44875
		ENSMUSG00000075847		-2.52671	0.758962	-2.22066	0.0387939	0.513898	-3.83104
ENSG00000172005	MAL	ENSMUSG00000027375	Mal	-0.409077	6.92833	-2.21992	0.038852	0.514205	-4.61061
ENSG00000089692	LAG3	ENSMUSG00000030124	Lag3	0.474709	0.761244	2.21923	0.0389058	0.514456	-3.81958
ENSG00000197629	MPEG1	ENSMUSG00000046805	Mpeg1	-0.649635	3.50844	-2.21853	0.0389611	0.514725	-4.29492
ENSG00000248487	ABHD14A	ENSMUSG00000042210	Abhd14a	-0.337086	2.91165	-2.21777	0.0390211	0.515058	-4.18837
ENSG00000145029	NICN1	ENSMUSG00000032606	Nicn1	0.131066	6.26795	2.21711	0.0390731	0.515283	-4.5626
ENSG00000198270	TMEM116	ENSMUSG00000029452	Tmem116	0.323468	2.28548	2.21642	0.0391272	0.515536	-4.07043
ENSG00000204592	HLA-E	ENSMUSG00000061232	H2-K1	-0.634491	3.07329	-2.21236	0.0394495	0.516064	-4.24535
ENSG00000103257	SLC7A5	ENSMUSG00000040010	Slc7a5	-0.346988	4.8765	-2.21335	0.0393711	0.516064	-4.46606
ENSG00000099810	MTAP	ENSMUSG00000062937	Mtap	-0.289241	2.79188	-2.2126	0.0394306	0.516064	-4.15976
ENSG00000264545		ENSMUSG00000062937	Mtap	-0.289241	2.79188	-2.2126	0.0394306	0.516064	-4.15976
ENSG00000169504	CLIC4	ENSMUSG00000037242	Clic4	-0.229612	6.1332	-2.21218	0.0394634	0.516064	-4.56944
ENSG00000089693	MLF2	ENSMUSG00000030120	Mlf2	0.157503	7.84762	2.21358	0.0393521	0.516064	-4.657
		ENSMUSG00000046109	AB041806	0.325459	0.666349	2.21223	0.0394598	0.516064	-3.83159
ENSG00000143353	LYPLAL1	ENSMUSG00000039246	Lyplal1	0.376195	2.72249	2.21393	0.0393248	0.516064	-4.16379
		ENSMUSG00000075469	Gm17205	0.435919	3.23435	2.21501	0.0392388	0.516064	-4.2135
ENSG00000170054	SERPI9	ENSMUSG00000058260	Serpi9	2.11192	-0.241747	2.21195	0.039482	0.516064	-3.6646
ENSG00000160679	CHTOP	ENSMUSG00000001017	Chtop	0.129618	6.89301	2.20959	0.0396704	0.518067	-4.61797
ENSG00000003436	TFPI	ENSMUSG00000027082	Tfpi	-0.287906	2.51566	-2.20893	0.0397231	0.518297	-4.13999
ENSG00000136819	C9orf78	ENSMUSG00000026851	BC005624	0.145092	5.55127	2.20825	0.0397775	0.51851	-4.5164
ENSG00000100749	VRK1	ENSMUSG00000021115	Vrk1	0.184822	4.26081	2.20785	0.0398097	0.51851	-4.37971
ENSG00000163072	NOSTRIN	ENSMUSG00000034738	Nostrin	-0.477999	1.95896	-2.20428	0.0400973	0.519776	-4.04817
ENSG00000132313	MRPL35	ENSMUSG00000052962	Mrpl35	-0.473799	3.5857	-2.20402	0.0401182	0.519776	-4.33709
		ENSMUSG00000085210		-0.330744	1.46275	-2.20403	0.0401174	0.519776	-3.96373
ENSG00000119318	RAD23B	ENSMUSG00000028426	Rad23b	-0.211997	7.22534	-2.20526	0.0400187	0.519776	-4.64713
ENSG00000124198	ARFGEF2	ENSMUSG00000074582	Arfgef2	0.128832	7.27619	2.20565	0.0399871	0.519776	-4.64629
		ENSMUSG00000087535	Zmiz1os1	0.436963	1.66641	2.20609	0.0399519	0.519776	-3.97455
ENSG00000156239	N6AMT1	ENSMUSG00000044442	N6amt1	0.210486	3.75569	2.20341	0.0401678	0.519961	-4.3228
ENSG00000181924	COA4	ENSMUSG00000044881	Coa4	0.420042	1.86112	2.2009	0.0403714	0.522139	-4.01504
ENSG00000053770	AP5M1	ENSMUSG00000036291	Ap5m1	0.137372	5.09625	2.20016	0.0404316	0.52246	-4.48464
ENSG00000147041	SYTL5	ENSMUSG00000054453	Sytl5	0.358716	2.6538	2.19963	0.0404751	0.522564	-4.15431
ENSG00000213676	ATF6B	ENSMUSG00000015461	Atf6b	-0.439593	4.97887	-2.19708	0.0406833	0.523612	-4.49508
		ENSMUSG00000059423	Zfp933	-0.304752	5.05886	-2.19748	0.0406507	0.523612	-4.49957
		ENSMUSG00000086878		-0.189775	9.223	-2.1969	0.0406982	0.523612	-4.73558
ENSG00000167553	TUBA1C	ENSMUSG00000043091	Tuba1c	1.44211	4.966	2.19711	0.0406812	0.523612	-4.42169
ENSG00000148444	COMMD3	ENSMUSG00000051154	Commd3	-0.193725	4.80684	-2.19576	0.0407916	0.524254	-4.47136
		ENSMUSG00000089847	Timm10b	-0.147705	3.47572	-2.19499	0.0408546	0.524254	-4.30624
ENSG00000185716	MOSMO	ENSMUSG00000046096	Mosmo	0.178691	6.05721	2.19506	0.0408492	0.524254	-4.58368
ENSG00000204422		ENSMUSG00000013766	Ly6g6e	-0.521915	1.5682	-2.18655	0.0415544	0.525276	-4.06157
ENSG00000255552	LY6G6E	ENSMUSG00000013766	Ly6g6e	-0.521915	1.5682	-2.18655	0.0415544	0.525276	-4.06157
ENSG00000269190	FBXO17	ENSMUSG00000030598	Fbxo17	-0.513861	0.694054	-2.18667	0.0415438	0.525276	-3.89409
ENSG00000077420	APBB1IP	ENSMUSG00000026786	Apbb1ip	-0.443666	0.809653	-2.18502	0.0416818	0.525276	-3.91927
ENSG00000101938	CHRDL1	ENSMUSG00000031283	Chrdl1	-0.311402	4.65078	-2.18699	0.0415172	0.525276	-4.47411
		ENSMUSG00000024048	Myl12a	-0.266117	3.34091	-2.18695	0.0415212	0.525276	-4.31162
ENSG00000005020	SKAP2	ENSMUSG00000059182	Skap2	-0.254876	3.07887	-2.1893	0.0413254	0.525276	-4.25693
ENSG00000065615	CYB5R4	ENSMUSG00000032872	Cyb5r4	-0.20979	5.66519	-2.18515	0.0416714	0.525276	-4.57638
ENSG00000179454	KLHL28	ENSMUSG00000020948	Klhl28	-0.134261	4.88606	-2.18995	0.0412713	0.525276	-4.48948
ENSG00000130396	AFDN	ENSMUSG00000068036	Afdn	0.11093	7.90227	2.1888	0.0413669	0.525276	-4.70408
ENSG00000162408	NOL9	ENSMUSG00000028948	Nol9	0.125001	4.75512	2.19004	0.0412638	0.525276	-4.47471
		ENSMUSG00000070425	Xntrpc	0.144257	4.98281	2.19095	0.041188	0.525276	-4.49303
ENSG00000168411	RFWD3	ENSMUSG00000033596	Rfwd3	0.146634	4.67712	2.18613	0.0415895	0.525276	-4.46818
ENSG00000130881	LRP3	ENSMUSG00000001802	Lrp3	0.147823	6.3156	2.18777	0.0414524	0.525276	-4.61993
ENSG00000100596	SPTLC2	ENSMUSG00000021036	Sptlc2	0.183474	5.75948	2.18643	0.0415645	0.525276	-4.57136
ENSG00000166199	ALKBH3	ENSMUSG00000040174	Alkbh3	0.240907	4.34134	2.19076	0.0412042	0.525276	-4.42332
ENSG00000132334	PTPRE	ENSMUSG00000041836	Ptpre	0.251521	4.98162	2.19264	0.0410484	0.525276	-4.48588
ENSG00000119421	NDUFA8	ENSMUSG00000026895	Ndufa8	0.275469	5.23875	2.19047	0.0412281	0.525276	-4.51797
ENSG00000088881	EBF4	ENSMUSG00000053552	Ebf4	0.281856	2.54618	2.1888	0.041367	0.525276	-4.17821
ENSG00000133116	KL	ENSMUSG00000058488	Kl	0.382679	1.43688	2.18533	0.0416563	0.525276	-3.98011
ENSG00000090013	BLVRB	ENSMUSG00000040466	Blvrb	0.500149	2.71245	2.18853	0.0413892	0.525276	-4.18482
ENSG00000173113	TRMT112	ENSMUSG00000038812	Trmt112	0.559843	1.60858	2.19009	0.0412598	0.525276	-3.98786
ENSG00000084652	TXL	ENSMUSG00000053841	Txl	-0.125777	6.0513	-2.18404	0.0417643	0.525867	-4.60873
ENSG00000168803	ADAL	ENSMUSG00000027259	Adal	0.19735	4.57031	2.18258	0.0418872	0.526965	-4.46966
		ENSMUSG00000085291		-0.395016	0.933208	-2.1803	0.0420792	0.528929	-3.93624
ENSG00000100532	CGRRF1	ENSMUSG00000055128	Cgrrf1	-0.229018	3.9645	-2.17919	0.0421732	0.529374	-4.40347
ENSG00000149451	ADAM33	ENSMUSG00000027318	Adam33	0.568407	2.44627	2.17903	0.0421863	0.529374	-4.19115
ENSG00000135052	GOLM1	ENSMUSG00000021556	Golm1	-0.258605	5.19562	-2.17732	0.0423317	0.529725	-4.54409
		ENSMUSG00000087178	A230056P14Rik	-0.209671	4.21191	-2.17593	0.0424493	0.529725	-4.44371
ENSG00000109189	USP46	ENSMUSG00000054814	Usp46	-0.182504	7.29518	-2.17686	0.0423704	0.529725	-4.70451
ENSG00000006740	ARHGAP44	ENSMUSG00000033389	Arhgap44	0.152991	7.20895	2.17532	0.0425015	0.529725	-4.69685
ENSG00000163888	CAMK2N2	ENSMUSG00000051146	Camk2n2	0.338633	3.61355	2.17551	0.0424857	0.529725	-4.35633
		ENSMUSG00000085081	Rptoros	0.386209	0.870588	2.17819	0.0422573	0.529725	-3.90756
ENSG00000185236	RAB11B	ENSMUSG00000077450	Rab11b	0.543407	4.44664	2.17704	0.0423552	0.529725	-4.44674
		ENSMUSG00000055833	1700034H15Rik	0.590617	1.27683	2.17627	0.0424205	0.529725	-3.97184
		ENSMUSG00000085169	Gm10785	0.308061	1.99791	2.17351	0.0426564	0.531207	-4.10094
ENSG00000101752	MIB1	ENSMUSG00000024294	Mib1	-0.112745	9.16462	-2.17237	0.0427538	0.531769	-4.77607
ENSG00000102921	N4BP1	ENSMUSG00000031652	N4bp1	-0.109196	6.09417	-2.17214	0.0427736	0.531769	-4.63334
ENSG00000082516	GEMIN5	ENSMUSG00000037275	Gemin5	-0.11901	5.4596	-2.17106	0.0428665	0.531905	-4.58058
ENSG00000276293	PIP4K2B	ENSMUSG00000018547	Pip4k2b	0.11035	7.31083	2.1713	0.0428453	0.531905	-4.70958
ENSG00000105245	NUMBL	ENSMUSG00000063160	Numbl	0.188268	6.39757	2.17075	0.0428927	0.531905	-4.65643
		ENSMUSG00000082087	Gm12138	-0.534482	0.830085	-2.16859	0.0430793	0.533116	-3.94113
ENSG00000145337	PYURF	ENSMUSG00000043162	Pyurf	-0.315706	4.69608	-2.16713	0.0432046	0.533116	-4.50989
ENSG00000181218	H2AW	ENSMUSG00000078851	H2aw	-0.280808	3.31549	-2.1676	0.0431643	0.533116	-4.34289
ENSG00000069535	MAOB	ENSMUSG00000040147	Maob	-0.21455	3.79565	-2.16755	0.0431685	0.533116	-4.40609
ENSG00000141219	C17orf80	ENSMUSG00000041623	D11Wsu47e	0.183362	3.75026	2.16734	0.0431869	0.533116	-4.38124
ENSG00000243317	STMP1	ENSMUSG00000073155	1810058I24Rik	0.352293	2.13871	2.16711	0.0432071	0.533116	-4.14399
		ENSMUSG00000063171	Rps4l	-0.591048	2.30238	-2.16663	0.0432482	0.533118	-4.18022
ENSG00000014138	POLA2	ENSMUSG00000024833	Pola2	0.238385	2.52517	2.16627	0.0432795	0.533118	-4.19687
ENSG00000285816		ENSMUSG00000024833	Pola2	0.238385	2.52517	2.16627	0.0432795	0.533118	-4.19687
ENSG00000151364	KCTD14	ENSMUSG00000051727	Kctd14	-0.645216	0.575712	-2.16188	0.0436612	0.534657	-3.915
ENSG00000115361	ACADL	ENSMUSG00000026003	Acadl	-0.53955	2.60895	-2.1616	0.0436857	0.534657	-4.25385
		ENSMUSG00000045813	Gm9801	-0.386846	2.28148	-2.16296	0.0435675	0.534657	-4.17828
ENSG00000117394	SLC2A1	ENSMUSG00000028645	Slc2a1	-0.198521	6.16585	-2.1642	0.0434594	0.534657	-4.65801
ENSG00000149679	CABLES2	ENSMUSG00000038990	Cables2	0.151649	5.28663	2.16109	0.0437305	0.534657	-4.5786
ENSG00000116138	DJC16	ENSMUSG00000040697	Djc16	0.163636	6.19788	2.16383	0.0434915	0.534657	-4.65773
ENSG00000128011	LRFN1	ENSMUSG00000030600	Lrfn1	0.25084	4.60891	2.16232	0.0436231	0.534657	-4.50427
ENSG00000176473	WDR25	ENSMUSG00000040877	Wdr25	0.316603	3.02206	2.16144	0.0436998	0.534657	-4.27182
ENSG00000157216	SSBP3	ENSMUSG00000061887	Ssbp3	0.405044	4.85493	2.16325	0.0435418	0.534657	-4.52099
ENSG00000164116	GUCY1A1	ENSMUSG00000033910	Gucy1a1	-0.149922	7.00393	-2.16053	0.0437792	0.534809	-4.71617
ENSG00000156467	UQCRB	ENSMUSG00000021520	Uqcrb	-0.256784	4.60854	-2.15858	0.0439509	0.536463	-4.51536
ENSG00000129596	CDO1	ENSMUSG00000033022	Cdo1	0.171166	4.12512	2.15768	0.0440295	0.536534	-4.45844
		ENSMUSG00000085814		0.295917	1.44376	2.15808	0.0439948	0.536534	-4.0262
ENSG00000218739	CEBPZOS	ENSMUSG00000062691	Cebpzos	-0.341024	1.63414	-2.15544	0.044227	0.537418	-4.08604
ENSG00000254087	LYN	ENSMUSG00000042228	Lyn	-0.325713	3.47362	-2.15488	0.0442772	0.537418	-4.38917
ENSG00000163001	CFAP36	ENSMUSG00000020462	Cfap36	0.248002	6.01489	2.1553	0.0442396	0.537418	-4.64954
		ENSMUSG00000089235	Gm23119	0.525658	0.909841	2.1548	0.0442841	0.537418	-3.96146
ENSG00000177238	TRIM72	ENSMUSG00000042828	Trim72	0.721925	0.88484	2.15502	0.0442642	0.537418	-3.95401
		ENSMUSG00000062093	Gm10110	-0.297019	1.93904	-2.15101	0.0446206	0.537963	-4.14651
ENSG00000196757	ZNF700	ENSMUSG00000055240	Zfp101	-0.228547	4.59704	-2.15134	0.0445912	0.537963	-4.52914
ENSG00000257446	ZNF878	ENSMUSG00000055240	Zfp101	-0.228547	4.59704	-2.15134	0.0445912	0.537963	-4.52914
ENSG00000269755		ENSMUSG00000055240	Zfp101	-0.228547	4.59704	-2.15134	0.0445912	0.537963	-4.52914
ENSG00000009780	FAM76A	ENSMUSG00000028878	Fam76a	-0.222604	5.40945	-2.1532	0.0444262	0.537963	-4.61491
ENSG00000076053	RBM7	ENSMUSG00000042396	Rbm7	-0.203348	4.86966	-2.15329	0.044418	0.537963	-4.5579
ENSG00000255663		ENSMUSG00000042396	Rbm7	-0.203348	4.86966	-2.15329	0.044418	0.537963	-4.5579
ENSG00000106615	RHEB	ENSMUSG00000028945	Rheb	0.114667	6.60558	2.15238	0.0444986	0.537963	-4.70114
ENSG00000130635	COL5A1	ENSMUSG00000026837	Col5a1	0.213392	4.46347	2.15129	0.0445952	0.537963	-4.50833
ENSG00000180891	CUEDC1	ENSMUSG00000018378	Cuedc1	0.242275	4.11251	2.15286	0.0444561	0.537963	-4.46481
		ENSMUSG00000085558	4930412C18Rik	1.42582	1.25873	2.15125	0.0445989	0.537963	-3.97205
ENSG00000176022	B3GALT6	ENSMUSG00000050796	B3galt6	-0.364255	4.33168	-2.1462	0.0450514	0.54153	-4.5156
ENSG00000147576	ADHFE1	ENSMUSG00000025911	Adhfe1	-0.36225	3.56936	-2.14596	0.0450727	0.54153	-4.42244
ENSG00000285655		ENSMUSG00000025911	Adhfe1	-0.36225	3.56936	-2.14596	0.0450727	0.54153	-4.42244
ENSG00000285791		ENSMUSG00000025911	Adhfe1	-0.36225	3.56936	-2.14596	0.0450727	0.54153	-4.42244
		ENSMUSG00000090924		-0.269296	3.17153	-2.14602	0.0450676	0.54153	-4.35498
ENSG00000105088	OLFM2	ENSMUSG00000032172	Olfm2	0.240986	5.90657	2.14638	0.045035	0.54153	-4.65569
ENSG00000173250	GPR151	ENSMUSG00000042816	Gpr151	0.272537	1.60407	2.14566	0.0451	0.54153	-4.07964
ENSG00000146072	TNFRSF21	ENSMUSG00000023915	Tnfrsf21	-0.160262	6.23064	-2.14442	0.045211	0.541757	-4.69458
ENSG00000204227	RING1	ENSMUSG00000024325	Ring1	0.243909	3.91698	2.143	0.0453391	0.541757	-4.4647
ENSG00000128564	VGF	ENSMUSG00000037428	Vgf	0.289573	7.21485	2.14339	0.0453039	0.541757	-4.75223
ENSG00000154175	ABI3BP	ENSMUSG00000035258	Abi3bp	0.346332	5.6218	2.14321	0.0453208	0.541757	-4.64496
ENSG00000175567	UCP2	ENSMUSG00000033685	Ucp2	0.407833	2.87767	2.14404	0.0452459	0.541757	-4.27578
		ENSMUSG00000070886		0.463333	2.6158	2.14428	0.045224	0.541757	-4.23921
ENSG00000066248	NGEF	ENSMUSG00000026259	Ngef	0.187763	7.88447	2.14211	0.0454196	0.542279	-4.78686
ENSG00000186767	SPIN4	ENSMUSG00000071722	Spin4	-0.361857	0.81641	-2.14158	0.0454679	0.542416	-3.98936
ENSG00000115084	SLC35F5	ENSMUSG00000026342	Slc35f5	-0.222972	4.6048	-2.14118	0.0455046	0.542416	-4.55189
ENSG00000126790	L3HYPDH	ENSMUSG00000019718	L3hypdh	-0.604133	0.763492	-2.13765	0.0458256	0.542735	-3.99674
ENSG00000164087	POC1A	ENSMUSG00000023345	Poc1a	-0.339772	1.96877	-2.13781	0.0458109	0.542735	-4.17971
ENSG00000128708	HAT1	ENSMUSG00000027018	Hat1	-0.17158	3.82285	-2.13785	0.0458074	0.542735	-4.45916
ENSG00000130725	UBE2M	ENSMUSG00000005575	Ube2m	0.14571	6.16143	2.14031	0.0455832	0.542735	-4.69239
ENSG00000166272	WBP1L	ENSMUSG00000047731	Wbp1l	0.159732	5.447	2.13836	0.0457611	0.542735	-4.63481
ENSG00000175874	CREG2	ENSMUSG00000050967	Creg2	0.19482	7.3219	2.13954	0.0456529	0.542735	-4.76539
ENSG00000001617	SEMA3F	ENSMUSG00000034684	Sema3f	0.253302	3.3058	2.13919	0.0456853	0.542735	-4.38066
ENSG00000173714	WFIKKN2	ENSMUSG00000044177	Wfikkn2	0.423253	1.09847	2.13867	0.0457324	0.542735	-4.01058
		ENSMUSG00000085163		0.188108	4.0849	2.13647	0.0459334	0.543576	-4.49236
ENSG00000119523	ALG2	ENSMUSG00000039740	Alg2	-0.164652	6.26215	-2.13542	0.0460292	0.544273	-4.71423
ENSG00000143819	EPHX1	ENSMUSG00000038776	Ephx1	-0.261865	3.9339	-2.13443	0.0461202	0.544912	-4.4802
ENSG00000176396	EID2	ENSMUSG00000046058	Eid2	0.244188	4.10081	2.1334	0.0462148	0.545593	-4.49688
ENSG00000184828	ZBTB7C	ENSMUSG00000044646	Zbtb7c	0.391479	1.81327	2.13248	0.0462996	0.546157	-4.13573
ENSG00000103495	MAZ	ENSMUSG00000030678	Maz	0.181406	6.4463	2.13153	0.0463872	0.546754	-4.72891
ENSG00000189325	BNIP5	ENSMUSG00000048905	Bnip5	0.262687	3.06114	2.1303	0.0465009	0.547656	-4.35632
ENSG00000164488	DACT2	ENSMUSG00000048826	Dact2	0.330271	5.59495	2.12929	0.046595	0.548328	-4.66453
ENSG00000151338	MIPOL1	ENSMUSG00000047022	Mipol1	-0.247164	2.88863	-2.12792	0.0467222	0.548549	-4.33799
ENSG00000129518	EAPP	ENSMUSG00000054302	Eapp	0.165403	5.29062	2.12788	0.0467254	0.548549	-4.63266
		ENSMUSG00000079070	Gm3985	0.561794	1.73526	2.12859	0.0466594	0.548549	-4.10635
ENSG00000157077	ZFYVE9	ENSMUSG00000034557	Zfyve9	-0.146978	7.46421	-2.12629	0.046873	0.549845	-4.79966
ENSG00000138772	ANXA3	ENSMUSG00000029484	Anxa3	-0.427889	3.14448	-2.12243	0.0472345	0.550584	-4.3951
ENSG00000196757	ZNF700	ENSMUSG00000055202	Zfp811	-0.308933	2.83357	-2.12466	0.0470253	0.550584	-4.35612
ENSG00000257446	ZNF878	ENSMUSG00000055202	Zfp811	-0.308933	2.83357	-2.12466	0.0470253	0.550584	-4.35612
ENSG00000269755		ENSMUSG00000055202	Zfp811	-0.308933	2.83357	-2.12466	0.0470253	0.550584	-4.35612
ENSG00000102531	FNDC3A	ENSMUSG00000033487	Fndc3a	-0.214309	6.5815	-2.12307	0.0471744	0.550584	-4.75676
ENSG00000204084	INPP5B	ENSMUSG00000028894	Inpp5b	0.141295	5.35952	2.12255	0.0472232	0.550584	-4.65179
		ENSMUSG00000088185	Scar2	0.230088	4.78834	2.12365	0.0471198	0.550584	-4.60659
		ENSMUSG00000082860	Gm13204	0.24314	2.23344	2.12316	0.0471655	0.550584	-4.22428
ENSG00000233927	RPS28	ENSMUSG00000067288	Rps28	0.289336	2.71633	2.12254	0.0472244	0.550584	-4.30153
ENSG00000033011	ALG1	ENSMUSG00000039427	Alg1	0.383275	4.91484	2.12477	0.0470152	0.550584	-4.59549
ENSG00000251287	ALG1L2	ENSMUSG00000039427	Alg1	0.383275	4.91484	2.12477	0.0470152	0.550584	-4.59549
ENSG00000142546	NOSIP	ENSMUSG00000003421	Nosip	0.155489	4.64702	2.12158	0.0473139	0.55064	-4.58393
ENSG00000021776	AQR	ENSMUSG00000040383	Aqr	0.305039	5.99956	2.12168	0.0473051	0.55064	-4.71066
ENSG00000025796	SEC63	ENSMUSG00000019802	Sec63	-0.166515	6.18499	-2.12087	0.0473812	0.550989	-4.7323
ENSG00000148300	REXO4	ENSMUSG00000052406	Rexo4	-0.179535	5.48275	-2.11859	0.0475956	0.551485	-4.67354
ENSG00000155636	RBM45	ENSMUSG00000042369	Rbm45	-0.174117	5.06219	-2.11764	0.0476855	0.551485	-4.63699
ENSG00000075142	SRI	ENSMUSG00000003161	Sri	-0.15282	5.49994	-2.11833	0.0476202	0.551485	-4.67722
ENSG00000145348	TBCK	ENSMUSG00000028030	Tbck	-0.14114	5.86512	-2.11923	0.0475357	0.551485	-4.7083
ENSG00000167491	GATAD2A	ENSMUSG00000036180	Gatad2a	-0.13807	5.02204	-2.11992	0.0474705	0.551485	-4.63072
ENSG00000075618	FSCN1	ENSMUSG00000029581	Fscn1	0.18513	7.11639	2.11832	0.0476219	0.551485	-4.79492
ENSG00000132017	DCAF15	ENSMUSG00000037103	Dcaf15	0.295458	4.69767	2.11772	0.0476785	0.551485	-4.58998
ENSG00000104450	SPAG1	ENSMUSG00000037617	Spag1	-0.254535	3.85564	-2.11661	0.0477832	0.552121	-4.49957
		ENSMUSG00000084950	Gm5577	0.224548	3.10152	2.11627	0.0478153	0.552121	-4.38677
		ENSMUSG00000083179	Gm12693	-0.307085	1.34057	-2.11449	0.0479847	0.553211	-4.10926
ENSG00000180739	S1PR5	ENSMUSG00000045087	S1pr5	-0.267132	2.94962	-2.11456	0.0479781	0.553211	-4.38553
ENSG00000183715	OPCML	ENSMUSG00000062257	Opcml	-0.370605	8.28007	-2.114	0.0480316	0.553319	-4.85399
ENSG00000076242	MLH1	ENSMUSG00000032498	Mlh1	-0.488919	3.90659	-2.11304	0.0481231	0.553807	-4.51663
ENSG00000146067	FAM193B	ENSMUSG00000021495	Fam193b	0.189431	5.96548	2.11238	0.0481865	0.553807	-4.72635
ENSG00000102109	PCSK1N	ENSMUSG00000039278	Pcsk1n	0.274177	6.59546	2.1124	0.0481843	0.553807	-4.7764
		ENSMUSG00000091939		0.257038	1.97696	2.11159	0.0482618	0.554241	-4.2045
		ENSMUSG00000054178		-0.352118	4.08687	-2.10929	0.0484824	0.555478	-4.55407
ENSG00000135973	GPR45	ENSMUSG00000041907	Gpr45	0.317098	1.83143	2.10937	0.0484748	0.555478	-4.1742
		ENSMUSG00000084378	Gm15238	0.559124	0.898409	2.1094	0.0484713	0.555478	-4.00442
ENSG00000164332	UBLCP1	ENSMUSG00000041231	Ublcp1	-0.301261	4.82744	-2.10765	0.0486402	0.55599	-4.6333
ENSG00000184792	OSBP2	ENSMUSG00000020435	Osbp2	0.145006	6.49107	2.1079	0.0486159	0.55599	-4.77612
ENSG00000196422	PPP1R26	ENSMUSG00000035829	Ppp1r26	0.179981	5.14994	2.10807	0.0486	0.55599	-4.65827
ENSG00000161547	SRSF2	ENSMUSG00000034120	Srsf2	-0.276141	3.50336	-2.10719	0.0486842	0.556063	-4.48079
ENSG00000070718	AP3M2	ENSMUSG00000031539	Ap3m2	-0.216488	6.95942	-2.10594	0.0488051	0.557012	-4.81397
ENSG00000085117	CD82	ENSMUSG00000027215	Cd82	-0.302114	3.73501	-2.10516	0.0488809	0.557069	-4.50496
ENSG00000287856		ENSMUSG00000031987	Egln1	-0.234198	6.66183	-2.1047	0.0489249	0.557069	-4.79811
ENSG00000102984	ZNF821	ENSMUSG00000031728	Zfp821	0.122366	5.06443	2.10488	0.0489079	0.557069	-4.65646
ENSG00000149084	HSD17B12	ENSMUSG00000027195	Hsd17b12	0.128402	5.98149	2.10433	0.0489611	0.557069	-4.73961
ENSG00000198171	DDRGK1	ENSMUSG00000068290	Ddrgk1	0.183446	4.8145	2.10386	0.0490068	0.557159	-4.63171
ENSG00000164741	DLC1	ENSMUSG00000031523	Dlc1	-0.26219	6.37685	-2.10256	0.0491331	0.557308	-4.78308
ENSG00000178038	ALS2CL	ENSMUSG00000044037	Als2cl	-0.237509	3.6553	-2.10264	0.0491251	0.557308	-4.49399
ENSG00000151233	GXYLT1	ENSMUSG00000036197	Gxylt1	0.289171	4.53201	2.1027	0.0491188	0.557308	-4.59744
ENSG00000136167	LCP1	ENSMUSG00000021998	Lcp1	-0.257617	2.73087	-2.09996	0.0493862	0.559319	-4.37976
ENSG00000159399	HK2	ENSMUSG00000000628	Hk2	0.309682	2.42018	2.1002	0.0493625	0.559319	-4.28688
		ENSMUSG00000090769		-0.265074	4.25819	-2.09857	0.0495226	0.560433	-4.56956
ENSG00000111837	MAK	ENSMUSG00000021363	Mak	0.306105	1.24563	2.09814	0.0495648	0.560481	-4.09997
ENSG00000154429	CCSAP	ENSMUSG00000031971	Ccsap	-0.236126	5.83164	-2.09716	0.0496603	0.560935	-4.74862
ENSG00000142192	APP	ENSMUSG00000022892	App	0.111365	10.2899	2.09618	0.049757	0.560935	-4.94226
ENSG00000131408	NR1H2	ENSMUSG00000060601	Nr1h2	0.166407	5.20228	2.09683	0.0496929	0.560935	-4.6816
ENSG00000177042	TMEM80	ENSMUSG00000025505	Tmem80	0.19745	3.96534	2.0963	0.0497448	0.560935	-4.54252
ENSG00000197901	SLC22A6	ENSMUSG00000024650	Slc22a6	-0.321283	3.3441	-2.0945	0.0499229	0.561091	-4.46866
		ENSMUSG00000083563	Gm13340	-0.255207	4.53204	-2.09564	0.04981	0.561091	-4.61948
ENSG00000137266	SLC22A23	ENSMUSG00000038267	Slc22a23	0.153503	6.60338	2.09487	0.0498861	0.561091	-4.80723
ENSG00000128487	SPECC1	ENSMUSG00000042331	Specc1	0.162285	6.4305	2.09488	0.0498847	0.561091	-4.79082
ENSG00000185420	SMYD3	ENSMUSG00000055067	Smyd3	0.136653	5.44721	2.09387	0.049985	0.561361	-4.71157
		ENSMUSG00000038844	Kif16b	-0.213401	5.36183	-2.09105	0.0502645	0.563814	-4.71213
ENSG00000205981	DJC19	ENSMUSG00000027679	Djc19	-0.158045	4.14394	-2.09012	0.0503562	0.563814	-4.58613
ENSG00000134440	RS1	ENSMUSG00000024587	rs	-0.14766	7.70385	-2.09034	0.050335	0.563814	-4.87416
ENSG00000132975	GPR12	ENSMUSG00000041468	Gpr12	0.214399	3.64956	2.09044	0.0503243	0.563814	-4.51253
		ENSMUSG00000083111	Gm14421	0.60646	2.86884	2.0894	0.050428	0.564189	-4.36407
ENSG00000137033	IL33	ENSMUSG00000024810	Il33	-0.385712	3.68889	-2.08694	0.0506738	0.566126	-4.53612
ENSG00000163395	IGFN1	ENSMUSG00000051985	Igfn1	0.344997	4.63867	2.0869	0.0506778	0.566126	-4.64097
ENSG00000105298	CACTIN	ENSMUSG00000034889	Cactin	0.137812	4.65534	2.08553	0.0508153	0.567232	-4.6479
ENSG00000126106	TMEM53	ENSMUSG00000048772	Tmem53	0.513649	1.11669	2.08483	0.0508847	0.567578	-4.10896
ENSG00000172465	TCEAL1	ENSMUSG00000049536	Tceal1	-0.166786	4.18363	-2.08257	0.0511125	0.569688	-4.60429
ENSG00000163013	FBXO41	ENSMUSG00000047013	Fbxo41	0.160639	7.4372	2.08211	0.0511584	0.569769	-4.87464
ENSG00000257355		ENSMUSG00000092260	Zfp963	-0.487878	1.21973	-2.07746	0.0516301	0.574442	-4.18026
ENSG00000149262	INTS4	ENSMUSG00000025133	Ints4	-0.135221	5.09958	-2.0766	0.0517172	0.574442	-4.71523
ENSG00000160803	UBQLN4	ENSMUSG00000008604	Ubqln4	0.113727	7.01322	2.07635	0.0517431	0.574442	-4.8624
ENSG00000145198	VWA5B2	ENSMUSG00000046613	Vwa5b2	0.287468	5.37845	2.07684	0.0516925	0.574442	-4.73635
		ENSMUSG00000059631	1500035N22Rik	0.43224	1.59248	2.07606	0.0517726	0.574442	-4.17556
ENSG00000122591	FAM126A	ENSMUSG00000028995	Fam126a	-0.273553	6.16843	-2.07276	0.0521097	0.57737	-4.81873
ENSG00000162817	C1orf115	ENSMUSG00000039349	C130074G19Rik	0.189998	5.88137	2.07271	0.0521147	0.57737	-4.78661
		ENSMUSG00000051116	Gm8121	-0.349771	1.22146	-2.07196	0.0521925	0.577521	-4.16082
		ENSMUSG00000049946	BC030500	-0.167247	3.76815	-2.07144	0.0522458	0.577521	-4.5741
ENSG00000221988	PPT2	ENSMUSG00000015474	Ppt2	0.248815	2.56186	2.07174	0.0522148	0.577521	-4.37095
ENSG00000258388	PPT2-EGFL8	ENSMUSG00000015474	Ppt2	0.248815	2.56186	2.07174	0.0522148	0.577521	-4.37095
		ENSMUSG00000091049	Gm1979	-0.560361	1.24028	-2.06944	0.0524512	0.577553	-4.17519
ENSG00000248485	PCP4L1	ENSMUSG00000038370	Pcp4l1	-0.350893	6.62516	-2.06649	0.0527568	0.577553	-4.86628
ENSG00000163818	LZTFL1	ENSMUSG00000025245	Lztfl1	-0.309786	6.35791	-2.07006	0.0523875	0.577553	-4.83603
ENSG00000197406	DIO3	ENSMUSG00000075707	Dio3	-0.297925	1.05416	-2.0681	0.0525903	0.577553	-4.13288
		ENSMUSG00000091626		-0.270254	4.7415	-2.06508	0.0529032	0.577553	-4.70188
ENSG00000125870	SNRPB2	ENSMUSG00000008333	Snrpb2	-0.260947	4.29271	-2.06422	0.0529923	0.577553	-4.64585
ENSG00000181222	POLR2A	ENSMUSG00000005198	Polr2a	-0.254913	5.20918	-2.07019	0.0523744	0.577553	-4.739
ENSG00000131669	NINJ1	ENSMUSG00000037966	Ninj1	-0.215727	3.11023	-2.06453	0.0529608	0.577553	-4.49461
ENSG00000167904	TMEM68	ENSMUSG00000028232	Tmem68	-0.203731	5.64	-2.06537	0.0528727	0.577553	-4.78337
ENSG00000115825	PRKD3	ENSMUSG00000024070	Prkd3	-0.174218	4.91813	-2.06876	0.0525213	0.577553	-4.71032
ENSG00000119446	RBM18	ENSMUSG00000026889	Rbm18	-0.149904	6.01526	-2.06446	0.0529673	0.577553	-4.81802
ENSG00000111364	DDX55	ENSMUSG00000029389	Ddx55	-0.120804	4.98103	-2.06776	0.0526255	0.577553	-4.71827
ENSG00000132563	REEP2	ENSMUSG00000038555	Reep2	0.135251	6.45919	2.06895	0.052502	0.577553	-4.84223
ENSG00000070423	RNF126	ENSMUSG00000035890	Rnf126	0.181959	5.07587	2.06721	0.0526825	0.577553	-4.72204
ENSG00000110660	SLC35F2	ENSMUSG00000042195	Slc35f2	0.256644	2.00579	2.065	0.0529115	0.577553	-4.28667
ENSG00000112319	EYA4	ENSMUSG00000010461	Eya4	0.295558	2.44258	2.06548	0.0528611	0.577553	-4.36083
ENSG00000199266	SNORA60	ENSMUSG00000064585	Gm25129	0.353112	1.42374	2.06671	0.052734	0.577553	-4.18281
ENSG00000149380	P4HA3	ENSMUSG00000051048	P4ha3	0.457601	1.32238	2.06647	0.0527585	0.577553	-4.14012
ENSG00000164694	FNDC1	ENSMUSG00000071984	Fndc1	0.588542	2.53718	2.06553	0.0528562	0.577553	-4.38015
ENSG00000155254	MARVELD1	ENSMUSG00000044345	Marveld1	0.170588	3.70831	2.06356	0.0530615	0.577881	-4.5692
ENSG00000105552	BCAT2	ENSMUSG00000030826	Bcat2	-0.21896	3.55239	-2.06178	0.0532472	0.579476	-4.56322
ENSG00000187546	AGMO	ENSMUSG00000050103	Agmo	-0.301294	2.82217	-2.06076	0.0533539	0.579946	-4.4517
ENSG00000184898	RBM43	ENSMUSG00000036249	Rbm43	-0.190951	3.4905	-2.06062	0.0533691	0.579946	-4.5448
ENSG00000110799	VWF	ENSMUSG00000001930	Vwf	-0.219381	5.01034	-2.0573	0.0537177	0.582876	-4.7465
ENSG00000152223	EPG5	ENSMUSG00000039840	Epg5	0.118721	7.45598	2.05762	0.0536841	0.582876	-4.91812
ENSG00000162341	TPCN2	ENSMUSG00000048677	Tpcn2	-0.459321	1.95049	-2.05402	0.054065	0.586214	-4.32444
ENSG00000287725		ENSMUSG00000048677	Tpcn2	-0.459321	1.95049	-2.05402	0.054065	0.586214	-4.32444
ENSG00000070087	PFN2	ENSMUSG00000027805	Pfn2	0.173757	8.05656	2.05304	0.0541685	0.586905	-4.95115
ENSG00000137962	ARHGAP29	ENSMUSG00000039831	Arhgap29	-0.206433	5.61315	-2.05081	0.0544056	0.587747	-4.80526
ENSG00000145416	MARCHF1	ENSMUSG00000036469	Marchf1	-0.176013	5.46006	-2.05157	0.0543252	0.587747	-4.79011
		ENSMUSG00000022856	Tmem41a	0.213542	3.04626	2.05112	0.0543724	0.587747	-4.48459
ENSG00000176209	SMIM19	ENSMUSG00000031534	Smim19	0.238427	3.67418	2.05086	0.0544001	0.587747	-4.58135
		ENSMUSG00000057899	Adgrf2	-0.450786	1.09009	-2.04996	0.0544963	0.587965	-4.18786
ENSG00000177409	SAMD9L	ENSMUSG00000047735	Samd9l	-0.300059	3.72354	-2.04988	0.0545054	0.587965	-4.59868
ENSG00000112304	ACOT13	ENSMUSG00000006717	Acot13	-0.225872	4.43339	-2.04926	0.0545717	0.58825	-4.68841
ENSG00000142621	FHAD1	ENSMUSG00000051435	Fhad1	-0.664775	2.08834	-2.04819	0.0546865	0.588495	-4.36732
ENSG00000168785	TSPAN5	ENSMUSG00000028152	Tspan5	0.122242	7.7748	2.04797	0.0547094	0.588495	-4.94913
		ENSMUSG00000055125	M5C1000I18Rik	0.455262	1.98196	2.04793	0.054714	0.588495	-4.27638
ENSG00000188313	PLSCR1	ENSMUSG00000032372	Plscr2	-0.464029	1.5455	-2.04525	0.0550019	0.589872	-4.24476
ENSG00000108381	ASPA	ENSMUSG00000020774	Aspa	-0.269279	4.20645	-2.04541	0.0549845	0.589872	-4.67158
ENSG00000159459	UBR1	ENSMUSG00000027272	Ubr1	0.106915	7.28749	2.04581	0.0549419	0.589872	-4.93177
ENSG00000172602	RND1	ENSMUSG00000054855	Rnd1	0.326446	4.58289	2.04621	0.0548985	0.589872	-4.6927
ENSG00000197565	COL4A6	ENSMUSG00000031273	Col4a6	-0.823699	1.6923	-2.04146	0.0554116	0.590836	-4.2784
ENSG00000178460	MCMDC2	ENSMUSG00000046101	Mcmdc2	-0.723966	1.95381	-2.04137	0.0554217	0.590836	-4.36365
		ENSMUSG00000081788	Gm5898	-0.710605	2.5613	-2.04016	0.0555521	0.590836	-4.46145
		ENSMUSG00000075031	H2bc3	-0.431304	0.867036	-2.03681	0.0559177	0.590836	-4.16408
		ENSMUSG00000087259	2610035D17Rik	-0.387349	2.98146	-2.03667	0.0559327	0.590836	-4.51955
ENSG00000115944	COX7A2L	ENSMUSG00000024248	Cox7a2l	-0.35716	5.9989	-2.03818	0.0557686	0.590836	-4.8628
		ENSMUSG00000066245	Gm10156	-0.339852	1.57043	-2.04208	0.055344	0.590836	-4.2648
ENSG00000168418	KCNG4	ENSMUSG00000045246	Kcng4	-0.322404	2.13581	-2.04242	0.0553071	0.590836	-4.36649
ENSG00000148180	GSN	ENSMUSG00000026879	Gsn	-0.312387	6.43837	-2.04078	0.0554848	0.590836	-4.89651
ENSG00000143149	ALDH9A1	ENSMUSG00000026687	Aldh9a1	-0.269227	3.44187	-2.04045	0.0555206	0.590836	-4.57667
ENSG00000240303	ACAD11	ENSMUSG00000090150	Acad11	-0.215683	4.76061	-2.04062	0.0555023	0.590836	-4.74293
ENSG00000104833	TUBB4A	ENSMUSG00000062591	Tubb4a	-0.190862	6.99119	-2.03735	0.0558589	0.590836	-4.93395
ENSG00000113048	MRPS27	ENSMUSG00000041632	Mrps27	-0.160978	3.7515	-2.03857	0.0557254	0.590836	-4.6205
ENSG00000153707	PTPRD	ENSMUSG00000028399	Ptprd	-0.13736	9.07488	-2.03766	0.0558252	0.590836	-5.01369
ENSG00000143294	PRCC	ENSMUSG00000004895	Prcc	0.118357	5.044	2.03899	0.0556793	0.590836	-4.77011
ENSG00000124140	SLC12A5	ENSMUSG00000017740	Slc12a5	0.159921	9.44194	2.03942	0.055633	0.590836	-5.02028
ENSG00000170485	NPAS2	ENSMUSG00000026077	Npas2	0.171284	5.24513	2.03809	0.0557779	0.590836	-4.78691
ENSG00000183655	KLHL25	ENSMUSG00000055652	Klhl25	0.25001	3.84772	2.0418	0.0553748	0.590836	-4.61336
ENSG00000111696	NT5DC3	ENSMUSG00000054027	Nt5dc3	0.260924	6.07673	2.03728	0.0558664	0.590836	-4.86365
ENSG00000168890	TMEM150A	ENSMUSG00000055912	Tmem150a	0.31803	2.50039	2.03769	0.055822	0.590836	-4.41609
ENSG00000176834	VSIG10	ENSMUSG00000066894	Vsig10	0.390827	1.03247	2.03724	0.0558701	0.590836	-4.16819
ENSG00000113248	PCDHB15	ENSMUSG00000073591	Pcdhb22	0.169786	4.34871	2.03518	0.0560955	0.592133	-4.70413
ENSG00000118298	CA14	ENSMUSG00000038526	Car14	-0.264149	2.4236	-2.03478	0.0561399	0.592178	-4.43475
		ENSMUSG00000061062	Hdac1-ps	0.382187	2.04267	2.03412	0.0562119	0.592183	-4.33655
ENSG00000179008	C14orf39	ENSMUSG00000021098	4930447C04Rik	0.564345	4.35374	2.03404	0.0562206	0.592183	-4.68078
ENSG00000008438	PGLYRP1	ENSMUSG00000030413	Pglyrp1	-0.468328	0.687208	-2.03367	0.0562622	0.592198	-4.16476
ENSG00000120913	PDLIM2	ENSMUSG00000022090	Pdlim2	-0.519927	2.2906	-2.03187	0.05646	0.592589	-4.41471
ENSG00000248235		ENSMUSG00000022090	Pdlim2	-0.519927	2.2906	-2.03187	0.05646	0.592589	-4.41471
ENSG00000154001	PPP2R5E	ENSMUSG00000021051	Ppp2r5e	-0.17528	6.38754	-2.03246	0.056395	0.592589	-4.90385
ENSG00000143669	LYST	ENSMUSG00000019726	Lyst	-0.1256	7.9219	-2.03271	0.0563672	0.592589	-4.98406
ENSG00000124171	PARD6B	ENSMUSG00000044641	Pard6b	0.356181	2.0384	2.03203	0.056442	0.592589	-4.34232
		ENSMUSG00000024437	Gm8615	-0.719181	0.323262	-2.031	0.0565563	0.593178	-4.06519
ENSG00000145623	OSMR	ENSMUSG00000022146	Osmr	-0.285954	2.66928	-2.02984	0.0566845	0.593927	-4.46722
ENSG00000050555	LAMC3	ENSMUSG00000026840	Lamc3	-0.208225	4.12465	-2.02962	0.0567082	0.593927	-4.69108
ENSG00000118194	TNNT2	ENSMUSG00000026414	Tnnt2	-0.929373	0.621197	-2.02266	0.0574833	0.593969	-4.14929
ENSG00000164867	NOS3	ENSMUSG00000028978	Nos3	-0.363851	2.66166	-2.02902	0.0567755	0.593969	-4.47075
		ENSMUSG00000029797	Sspo	-0.351988	0.986735	-2.02314	0.0574294	0.593969	-4.22914
ENSG00000051108	HERPUD1	ENSMUSG00000031770	Herpud1	-0.271808	5.81882	-2.02793	0.0568962	0.593969	-4.86781
ENSG00000246705	H2AJ	ENSMUSG00000060032	H2aj	-0.232431	4.0065	-2.02884	0.0567946	0.593969	-4.67264
ENSG00000196757	ZNF700	ENSMUSG00000089857	Zfp882	-0.225536	3.72069	-2.02421	0.0573099	0.593969	-4.63873
ENSG00000257446	ZNF878	ENSMUSG00000089857	Zfp882	-0.225536	3.72069	-2.02421	0.0573099	0.593969	-4.63873
ENSG00000269755		ENSMUSG00000089857	Zfp882	-0.225536	3.72069	-2.02421	0.0573099	0.593969	-4.63873
ENSG00000162441	LZIC	ENSMUSG00000028990	Lzic	-0.206519	3.18089	-2.02563	0.0571517	0.593969	-4.56721
ENSG00000257355		ENSMUSG00000043090	Zfp866	-0.172391	5.71781	-2.02273	0.0574761	0.593969	-4.86801
ENSG00000168077	SCARA3	ENSMUSG00000034463	Scara3	-0.156643	4.50659	-2.02621	0.0570874	0.593969	-4.73613
ENSG00000122696	SLC25A51	ENSMUSG00000045973	Slc25a51	-0.155162	6.31094	-2.02384	0.0573517	0.593969	-4.91535
ENSG00000141437	SLC25A52	ENSMUSG00000045973	Slc25a51	-0.155162	6.31094	-2.02384	0.0573517	0.593969	-4.91535
ENSG00000129347	KRI1	ENSMUSG00000035047	Kri1	0.126782	4.49565	2.02361	0.0573777	0.593969	-4.73692
ENSG00000074319	TSG101	ENSMUSG00000014402	Tsg101	0.137465	5.22419	2.02244	0.057508	0.593969	-4.81365
ENSG00000196562	SULF2	ENSMUSG00000006800	Sulf2	0.16638	6.53315	2.0226	0.0574909	0.593969	-4.92708
ENSG00000135093	USP30	ENSMUSG00000029592	Usp30	0.18408	4.91259	2.02289	0.0574575	0.593969	-4.78144
ENSG00000140400	MAN2C1	ENSMUSG00000032295	Man2c1	0.192421	6.49971	2.02572	0.0571417	0.593969	-4.91879
		ENSMUSG00000079662		0.207722	4.47856	2.02236	0.0575172	0.593969	-4.73808
ENSG00000141503	MINK1	ENSMUSG00000020827	Mink1	0.223757	7.54649	2.0248	0.0572449	0.593969	-4.9808
ENSG00000213799	ZNF845	ENSMUSG00000021510	Zfp729a	0.389101	4.95331	2.0232	0.0574234	0.593969	-4.76586
ENSG00000186907	RTN4RL2	ENSMUSG00000050896	Rtn4rl2	0.401822	3.7846	2.02447	0.0572817	0.593969	-4.63873
		ENSMUSG00000057262	Rpl15-ps6	5.06176	-0.744465	2.02644	0.057062	0.593969	-3.87533
ENSG00000077585	GPR137B	ENSMUSG00000021306	Gpr137b	0.242284	4.31482	2.02193	0.0575661	0.594058	-4.71797
ENSG00000120526	NUDCD1	ENSMUSG00000038736	Nudcd1	-0.216957	5.18043	-2.02075	0.0576979	0.595002	-4.81344
ENSG00000270885	RASL10B	ENSMUSG00000020684	Rasl10b	0.24071	7.21934	2.01952	0.057837	0.595188	-4.97458
		ENSMUSG00000039079	Trhr2	0.38013	1.10642	2.01979	0.0578059	0.595188	-4.201
		ENSMUSG00000008307	1700109H08Rik	0.412269	2.05225	2.01981	0.0578034	0.595188	-4.35765
ENSG00000186891	TNFRSF18	ENSMUSG00000041954	Tnfrsf18	-0.687517	0.62862	-2.01889	0.057908	0.595504	-4.18504
		ENSMUSG00000081889	Gm13188	0.318721	2.11822	2.01751	0.0580634	0.596686	-4.38239
ENSG00000213463	SYNJ2BP	ENSMUSG00000090935	Synj2bp	-0.157179	5.99424	-2.01691	0.0581316	0.596972	-4.89866
		ENSMUSG00000085906		-0.394487	4.28243	-2.01501	0.0583472	0.598769	-4.74331
ENSG00000122376	SHLD2	ENSMUSG00000041471	Shld2	-0.15622	3.68298	-2.01296	0.05858	0.599906	-4.65248
ENSG00000186377	CYP4X1	ENSMUSG00000047155	Cyp4x1	-0.152677	4.70403	-2.01312	0.0585617	0.599906	-4.78003
ENSG00000164091	WDR82	ENSMUSG00000020257	Wdr82	-0.138292	7.50707	-2.01337	0.0585328	0.599906	-5.00048
ENSG00000155530	LRGUK	ENSMUSG00000056215	Lrguk	0.326603	1.39631	2.01252	0.0586298	0.6	-4.26076
ENSG00000109107	ALDOC	ENSMUSG00000017390	Aldoc	-0.312036	9.34908	-2.01006	0.0589116	0.601216	-5.07093
ENSG00000006125	AP2B1	ENSMUSG00000035152	Ap2b1	0.0988643	8.70533	2.011	0.0588038	0.601216	-5.04618
ENSG00000113161	HMGCR	ENSMUSG00000021670	Hmgcr	0.292367	7.5743	2.01017	0.0588985	0.601216	-5.00641
ENSG00000156973	PDE6D	ENSMUSG00000026239	Pde6d	0.573776	2.97994	2.01036	0.0588769	0.601216	-4.53751
ENSG00000146918	NCAPG2	ENSMUSG00000042029	Ncapg2	-0.232706	3.25031	-2.00905	0.0590271	0.601979	-4.6005
ENSG00000072864	NDE1	ENSMUSG00000022678	Nde1	-0.220514	3.907	-2.00741	0.0592157	0.602659	-4.69391
ENSG00000146374	RSPO3	ENSMUSG00000019880	Rspo3	-0.190579	4.04539	-2.0074	0.0592164	0.602659	-4.7214
ENSG00000135372	T10	ENSMUSG00000027185	t10	0.127097	5.4183	2.00761	0.0591923	0.602659	-4.85731
ENSG00000147475	ERLIN2	ENSMUSG00000031483	Erlin2	-0.110513	5.85988	-2.00632	0.059341	0.603429	-4.90957
		ENSMUSG00000085282	Gm15663	0.327225	2.12692	2.00604	0.0593738	0.603429	-4.40793
		ENSMUSG00000085609	1700016P03Rik	0.686176	2.12912	2.00522	0.0594682	0.603972	-4.35713
ENSG00000175600	SUGCT	ENSMUSG00000055137	Sugct	-1.05684	1.1731	-2.00094	0.0599648	0.604683	-4.25558
		ENSMUSG00000086723		-0.590556	1.53078	-2.00232	0.0598037	0.604683	-4.37551
		ENSMUSG00000072809	9330160F10Rik	-0.367638	0.564052	-2.00087	0.0599726	0.604683	-4.18411
ENSG00000197217	ENTPD4	ENSMUSG00000022066	Entpd4b	-0.340957	6.09026	-2.00261	0.0597701	0.604683	-4.93729
ENSG00000130783	CCDC62	ENSMUSG00000061882	Ccdc62	-0.296231	1.76105	-1.9995	0.0601319	0.604683	-4.36951
ENSG00000075223	SEMA3C	ENSMUSG00000028780	Sema3c	-0.236794	6.2072	-1.99862	0.0602348	0.604683	-4.94887
ENSG00000101367	MAPRE1	ENSMUSG00000027479	Mapre1	-0.134053	6.69277	-1.9992	0.0601676	0.604683	-4.97955
ENSG00000198586	TLK1	ENSMUSG00000041997	Tlk1	0.111184	6.77107	2.00007	0.0600652	0.604683	-4.98256
ENSG00000120451	SNX19	ENSMUSG00000031993	Snx19	0.113323	6.53736	2.00033	0.060035	0.604683	-4.96648
ENSG00000185963	BICD2	ENSMUSG00000037933	Bicd2	0.11602	7.0764	1.99875	0.0602202	0.604683	-5.00162
ENSG00000161203	AP2M1	ENSMUSG00000022841	Ap2m1	0.131152	7.79892	2.00275	0.0597541	0.604683	-5.03013
ENSG00000061676	NCKAP1	ENSMUSG00000027002	Nckap1	0.257588	9.3538	1.99902	0.0601884	0.604683	-5.08526
ENSG00000166450	PRTG	ENSMUSG00000036030	Prtg	0.297268	2.90949	2.00286	0.0597416	0.604683	-4.54534
		ENSMUSG00000023048	Prr13	0.309098	2.6453	2.00114	0.0599413	0.604683	-4.50676
		ENSMUSG00000081603	Gm14681	0.347564	1.41501	1.99906	0.0601833	0.604683	-4.29
		ENSMUSG00000073452		0.50361	1.04112	2.00422	0.0595834	0.604683	-4.24636
ENSG00000204410	MSH5	ENSMUSG00000007035	Msh5	1.02225	0.25836	1.9992	0.0601672	0.604683	-4.08646
ENSG00000255152	MSH5-SAPCD1	ENSMUSG00000007035	Msh5	1.02225	0.25836	1.9992	0.0601672	0.604683	-4.08646
		ENSMUSG00000054519	Zfp867	0.259066	3.94034	1.99796	0.0603126	0.605053	-4.70996
ENSG00000106123	EPHB6	ENSMUSG00000029869	Ephb6	0.239453	7.55943	1.99642	0.0604922	0.606442	-5.02771
ENSG00000188039	NWD1	ENSMUSG00000048148	Nwd1	-0.193983	7.11866	-1.99449	0.0607199	0.608312	-5.01515
ENSG00000106245	BUD31	ENSMUSG00000038722	Bud31	-0.199932	4.15148	-1.99177	0.0610403	0.610279	-4.75529
ENSG00000118160	SLC8A2	ENSMUSG00000030376	Slc8a2	0.185656	7.77702	1.99201	0.0610118	0.610279	-5.04558
		ENSMUSG00000091969		0.309348	3.48873	1.99191	0.0610242	0.610279	-4.65034
ENSG00000187122	SLIT1	ENSMUSG00000025020	Slit1	0.186926	6.49096	1.99133	0.0610922	0.610384	-4.97792
ENSG00000167977	KCTD5	ENSMUSG00000016946	Kctd5	-0.20364	4.71951	-1.99095	0.061137	0.610418	-4.82521
ENSG00000183808	RBM12B	ENSMUSG00000046667	Rbm12b1	-0.227608	3.80012	-1.98964	0.0612922	0.611141	-4.71514
ENSG00000165819	METTL3	ENSMUSG00000022160	Mettl3	-0.149959	4.47185	-1.98982	0.061271	0.611141	-4.79745
ENSG00000136718	IMP4	ENSMUSG00000026127	Imp4	-0.244505	4.27074	-1.98842	0.0614379	0.612181	-4.77295
ENSG00000137561	TTPA	ENSMUSG00000073988	Ttpa	-0.354921	2.15897	-1.98739	0.0615596	0.612594	-4.46528
ENSG00000166352	IFTAP	ENSMUSG00000027165	B230118H07Rik	-0.250729	4.08959	-1.98703	0.0616032	0.612594	-4.7487
ENSG00000115806	GORASP2	ENSMUSG00000014959	Gorasp2	0.0975434	6.11633	1.98679	0.0616317	0.612594	-4.95701
ENSG00000136754	ABI1	ENSMUSG00000058835	Abi1	0.155727	7.21223	1.98667	0.0616455	0.612594	-5.02789
ENSG00000248871	TNFSF12-TNFSF13	ENSMUSG00000018752	Tnfsfm13	-0.304711	1.00006	-1.98568	0.0617646	0.613364	-4.26643
		ENSMUSG00000086118	Gm14169	-0.586609	2.72656	-1.98455	0.0618996	0.613879	-4.55695
ENSG00000179163	FUCA1	ENSMUSG00000028673	Fuca1	-0.182914	4.42554	-1.98485	0.0618636	0.613879	-4.79859
ENSG00000101457	DNTTIP1	ENSMUSG00000017299	Dnttip1	0.355696	3.15313	1.98362	0.0620108	0.614157	-4.6178
ENSG00000197150	ABCB8	ENSMUSG00000028973	Abcb8	0.36936	6.06659	1.98374	0.0619969	0.614157	-4.95532
ENSG00000116005	PCYOX1	ENSMUSG00000029998	Pcyox1	-0.133838	7.10776	-1.98279	0.06211	0.614568	-5.03379
ENSG00000103066	PLA2G15	ENSMUSG00000031903	Pla2g15	0.254155	3.83631	1.98258	0.0621356	0.614568	-4.71962
ENSG00000147144	CCDC120	ENSMUSG00000031150	Ccdc120	0.166185	3.63365	1.98216	0.062186	0.614654	-4.69456
ENSG00000164776	PHKG1	ENSMUSG00000025537	Phkg1	-0.554642	3.48917	-1.98177	0.0622326	0.614694	-4.6777
ENSG00000163884	KLF15	ENSMUSG00000030087	Klf15	-0.248634	4.51168	-1.98109	0.062315	0.614694	-4.82493
ENSG00000163159	VPS72	ENSMUSG00000008958	Vps72	0.187084	3.59335	1.98134	0.062285	0.614694	-4.69259
		ENSMUSG00000092416	Zfp141	-0.166458	4.28105	-1.98025	0.0624165	0.615285	-4.7884
ENSG00000125246	CLYBL	ENSMUSG00000025545	Clybl	-0.320041	2.96008	-1.97941	0.0625174	0.615448	-4.60408
ENSG00000102900	NUP93	ENSMUSG00000032939	Nup93	-0.107511	5.92382	-1.97924	0.0625381	0.615448	-4.9599
ENSG00000187688	TRPV2	ENSMUSG00000018507	Trpv2	0.216657	4.62841	1.97907	0.0625583	0.615448	-4.82148
ENSG00000198835	GJC2	ENSMUSG00000043448	Gjc2	-0.422789	3.03626	-1.97837	0.0626429	0.615856	-4.63532
ENSG00000143418	CERS2	ENSMUSG00000015714	Cers2	-0.104252	5.42172	-1.97804	0.0626832	0.615856	-4.91388
ENSG00000113552	GNPDA1	ENSMUSG00000052102	Gnpda1	0.176023	3.99676	1.97724	0.0627802	0.615989	-4.75162
		ENSMUSG00000078864	Gm14322	0.295808	1.43538	1.97732	0.0627711	0.615989	-4.32122
ENSG00000169752	NRG4	ENSMUSG00000032311	Nrg4	-0.298703	2.30636	-1.9754	0.0630034	0.616948	-4.50199
ENSG00000055211	GINM1	ENSMUSG00000040006	Ginm1	-0.198574	3.23629	-1.97553	0.0629883	0.616948	-4.64949
ENSG00000143786	CNIH3	ENSMUSG00000026514	Cnih3	-0.151951	6.6558	-1.97573	0.0629635	0.616948	-5.01893
ENSG00000128789	PSMG2	ENSMUSG00000024537	Psmg2	-0.164561	3.57609	-1.97491	0.0630634	0.617103	-4.70345
		ENSMUSG00000072847	A530017D24Rik	0.233468	4.68303	1.97459	0.0631028	0.617103	-4.83581
ENSG00000158863	FHIP2B	ENSMUSG00000022095	Fam160b2	0.2302	5.05957	1.97376	0.0632037	0.617272	-4.88499
ENSG00000118197	DDX59	ENSMUSG00000026404	Ddx59	0.2533	3.24282	1.97396	0.0631789	0.617272	-4.64394
ENSG00000179292	TMEM151A	ENSMUSG00000061451	Tmem151a	0.223183	7.24541	1.973	0.0632968	0.617771	-5.05422
ENSG00000170425	ADORA2B	ENSMUSG00000018500	Adora2b	-0.572536	2.05327	-1.97234	0.0633776	0.618152	-4.47698
ENSG00000163536	SERPINI1	ENSMUSG00000027834	Serpini1	-0.227425	9.11847	-1.97059	0.0635917	0.61983	-5.13033
		ENSMUSG00000087064	Sap30bpos	0.510512	1.5567	1.96966	0.0637053	0.620528	-4.36468
		ENSMUSG00000087266	Gm15991	-0.368775	0.663601	-1.96883	0.0638081	0.621119	-4.25924
		ENSMUSG00000073940	Hbb-bt	-0.784628	0.64946	-1.96706	0.0640252	0.622656	-4.25052
ENSG00000250722	SELENOP	ENSMUSG00000064373	Selenop	-0.16931	7.72727	-1.96652	0.0640926	0.622656	-5.0913
		ENSMUSG00000045625	Pigz	0.205371	2.87835	1.96654	0.0640896	0.622656	-4.60454
		ENSMUSG00000066057	Gm1976	-0.668987	2.15533	-1.96562	0.0642042	0.62292	-4.4971
ENSG00000162551	ALPL	ENSMUSG00000028766	Alpl	0.271695	2.63546	1.96589	0.0641707	0.62292	-4.55706
ENSG00000141391	PRELID3A	ENSMUSG00000024530	Prelid3a	-0.148183	4.89684	-1.96494	0.0642882	0.623326	-4.88979
ENSG00000123505	AMD1	ENSMUSG00000075232	Amd1	-0.162274	5.58226	-1.96417	0.0643832	0.623427	-4.95246
ENSG00000171503	ETFDH	ENSMUSG00000027809	Etfdh	-0.133898	5.03153	-1.96443	0.0643504	0.623427	-4.89744
		ENSMUSG00000046711	Hmga1	-0.78014	1.27765	-1.96245	0.0645969	0.62392	-4.38131
ENSG00000125454	SLC25A19	ENSMUSG00000020744	Slc25a19	-0.26369	4.57293	-1.96238	0.0646057	0.62392	-4.86187
ENSG00000163644	PPM1K	ENSMUSG00000037826	Ppm1k	-0.23802	7.63918	-1.96189	0.064666	0.62392	-5.09372
ENSG00000184897	H1-10	ENSMUSG00000044927	H1f10	0.267777	1.60507	1.96253	0.0645866	0.62392	-4.39307
ENSG00000128805	ARHGAP22	ENSMUSG00000063506	Arhgap22	0.317195	2.66416	1.96172	0.0646878	0.62392	-4.5783
		ENSMUSG00000082305	Gm2420	0.547953	1.63151	1.96212	0.0646382	0.62392	-4.38398
ENSG00000099864	PALM	ENSMUSG00000035863	Palm	0.323096	6.50546	1.96038	0.0648551	0.624823	-5.03258
ENSG00000141449	GREB1L	ENSMUSG00000042942	Greb1l	0.368915	5.15751	1.96029	0.0648661	0.624823	-4.90942
ENSG00000204296	TSBP1	ENSMUSG00000057246	BC051142	-0.715901	0.630684	-1.9593	0.0649896	0.624993	-4.25329
ENSG00000073111	MCM2	ENSMUSG00000002870	Mcm2	-0.268241	2.25033	-1.95896	0.0650323	0.624993	-4.52136
ENSG00000102038	SMARCA1	ENSMUSG00000031099	Smarca1	-0.175249	6.87473	-1.95879	0.0650532	0.624993	-5.06014
ENSG00000061936	SFSWAP	ENSMUSG00000029439	Sfswap	0.236709	5.88562	1.95928	0.0649926	0.624993	-4.98483
ENSG00000117594	HSD11B1	ENSMUSG00000016194	Hsd11b1	-0.418235	2.61529	-1.9567	0.0653156	0.626774	-4.57828
ENSG00000177731	FLII	ENSMUSG00000002812	Flii	0.120567	6.0893	1.95664	0.0653234	0.626774	-5.00533
ENSG00000156675	RAB11FIP1	ENSMUSG00000031488	Rab11fip1	-0.42413	1.37333	-1.95395	0.0656621	0.629613	-4.37666
ENSG00000179943	FIZ1	ENSMUSG00000061374	Fiz1	0.180026	3.82751	1.95333	0.0657398	0.62995	-4.76788
ENSG00000117593	DARS2	ENSMUSG00000026709	Dars2	-0.378035	4.55976	-1.95294	0.0657894	0.630015	-4.86217
ENSG00000126562	WNK4	ENSMUSG00000035112	Wnk4	-0.460602	0.923384	-1.95125	0.0660036	0.630856	-4.32747
ENSG00000006831	ADIPOR2	ENSMUSG00000030168	Adipor2	-0.202996	5.95019	-1.9499	0.0661745	0.630856	-5.01294
ENSG00000087884	AAMDC	ENSMUSG00000035642	Aamdc	-0.200249	3.38223	-1.94989	0.0661764	0.630856	-4.71675
ENSG00000124120	TTPAL	ENSMUSG00000017679	Ttpal	-0.147001	6.87346	-1.95038	0.066114	0.630856	-5.07432
ENSG00000168610	STAT3	ENSMUSG00000004040	Stat3	-0.14067	5.89838	-1.95167	0.0659503	0.630856	-5.00156
ENSG00000061938	TNK2	ENSMUSG00000022791	Tnk2	0.181056	7.5187	1.95079	0.066062	0.630856	-5.10382
ENSG00000158769	F11R	ENSMUSG00000038235	F11r	0.240599	2.03624	1.95102	0.0660323	0.630856	-4.47547
ENSG00000100154	TTC28	ENSMUSG00000033209	Ttc28	-0.356357	4.36622	-1.94668	0.0665852	0.632935	-4.86182
ENSG00000139567	ACVRL1	ENSMUSG00000000530	Acvrl1	-0.276676	3.89431	-1.94614	0.0666543	0.632935	-4.80263
ENSG00000198056	PRIM1	ENSMUSG00000025395	Prim1	-0.261209	2.44219	-1.94515	0.0667805	0.632935	-4.57781
ENSG00000285625		ENSMUSG00000025395	Prim1	-0.261209	2.44219	-1.94515	0.0667805	0.632935	-4.57781
ENSG00000130024	PHF10	ENSMUSG00000023883	Phf10	-0.103305	6.28947	-1.94533	0.0667586	0.632935	-5.04421
ENSG00000198853	RUSC2	ENSMUSG00000035969	Rusc2	0.129166	7.23038	1.94748	0.0664829	0.632935	-5.0971
ENSG00000058063	ATP11B	ENSMUSG00000037400	Atp11b	0.222607	7.33651	1.94714	0.0665261	0.632935	-5.10175
ENSG00000164306	PRIMPOL	ENSMUSG00000038225	Primpol	0.255575	2.15256	1.94601	0.066671	0.632935	-4.51043
		ENSMUSG00000074863	Platr25	0.356768	1.64317	1.94549	0.0667381	0.632935	-4.40758
ENSG00000102001	CAC1F	ENSMUSG00000031142	Cac1f	0.404212	0.712976	1.94664	0.0665906	0.632935	-4.26437
		ENSMUSG00000035509	Fbxl21	-0.245426	2.06036	-1.94393	0.066938	0.633208	-4.51727
ENSG00000005469	CROT	ENSMUSG00000003623	Crot	-0.214407	5.47181	-1.94415	0.0669093	0.633208	-4.97582
ENSG00000150457	LATS2	ENSMUSG00000021959	Lats2	-0.135686	4.95669	-1.94415	0.0669095	0.633208	-4.92604
		ENSMUSG00000087694	A530058N18Rik	-0.59202	1.67872	-1.94219	0.0671611	0.633548	-4.48521
ENSG00000104324	CPQ	ENSMUSG00000039007	Cpq	-0.498674	4.03936	-1.94055	0.0673731	0.633548	-4.82648
ENSG00000164691	TAGAP	ENSMUSG00000052031	Tagap1	-0.438724	4.18429	-1.94027	0.0674084	0.633548	-4.84514
ENSG00000008311	AASS	ENSMUSG00000029695	Aass	-0.303308	3.08998	-1.93977	0.067473	0.633548	-4.68147
ENSG00000142686	C1orf216	ENSMUSG00000073755	5730409E04Rik	-0.210535	6.1801	-1.94223	0.0671566	0.633548	-5.04463
ENSG00000168806	LCMT2	ENSMUSG00000074890	Lcmt2	-0.208097	3.25664	-1.94074	0.067348	0.633548	-4.72138
ENSG00000066322	ELOVL1	ENSMUSG00000006390	Elovl1	-0.205711	3.07906	-1.94128	0.0672788	0.633548	-4.69064
ENSG00000138660	AP1AR	ENSMUSG00000074238	Ap1ar	-0.184646	6.21833	-1.94081	0.0673396	0.633548	-5.05044
ENSG00000127463	EMC1	ENSMUSG00000078517	Emc1	0.142891	7.32397	1.93932	0.0675321	0.633548	-5.1153
ENSG00000204160	ZDHHC18	ENSMUSG00000037553	Zdhhc18	0.200087	4.43204	1.94071	0.0673522	0.633548	-4.86679
ENSG00000071564	TCF3	ENSMUSG00000020167	Tcf3	0.20194	4.43743	1.93952	0.0675063	0.633548	-4.86979
ENSG00000139436	GIT2	ENSMUSG00000041890	Git2	0.237558	4.93133	1.93987	0.0674604	0.633548	-4.92713
ENSG00000105357	MYH14	ENSMUSG00000030739	Myh14	0.2431	5.04762	1.9426	0.0671079	0.633548	-4.9358
ENSG00000168301	KCTD6	ENSMUSG00000021752	Kctd6	0.133836	4.60951	1.93862	0.0676228	0.633996	-4.89264
ENSG00000180776	ZDHHC20	ENSMUSG00000021969	Zdhhc20	-0.310719	6.40135	-1.938	0.067703	0.634345	-5.06576
		ENSMUSG00000081480	Gm13608	0.278185	1.15876	1.9376	0.0677547	0.634426	-4.34616
		ENSMUSG00000087227		-0.363777	1.9795	-1.93536	0.0680455	0.636173	-4.52818
ENSG00000130695	CEP85	ENSMUSG00000037443	Cep85	-0.150468	4.60631	-1.93546	0.0680329	0.636173	-4.90398
ENSG00000139323	POC1B	ENSMUSG00000019952	Poc1b	0.262812	2.29863	1.93484	0.0681136	0.636173	-4.55284
		ENSMUSG00000082946		0.331968	1.45257	1.93515	0.068073	0.636173	-4.4102
ENSG00000237693	IRGM	ENSMUSG00000078853	Igtp	-0.466807	1.34899	-1.93223	0.0684542	0.637739	-4.39447
ENSG00000176046	NUPR1	ENSMUSG00000030717	Nupr1	-0.375118	1.49918	-1.93245	0.068426	0.637739	-4.44601
		ENSMUSG00000090511		-0.338789	1.4284	-1.93266	0.0683984	0.637739	-4.41367
		ENSMUSG00000033705	Stard9	-0.27638	5.84414	-1.93281	0.0683795	0.637739	-5.03054
ENSG00000105722	ERF	ENSMUSG00000040857	Erf	0.228052	4.9567	1.93174	0.0685189	0.637939	-4.9417
ENSG00000170540	ARL6IP1	ENSMUSG00000030654	Arl6ip1	-0.188218	7.99726	-1.93039	0.0686966	0.63837	-5.16239
ENSG00000172432	GTPBP2	ENSMUSG00000023952	Gtpbp2	0.175031	6.05691	1.93039	0.0686968	0.63837	-5.04591
		ENSMUSG00000085028	Slc2a4rg-ps	0.19847	3.76704	1.92974	0.0687814	0.63837	-4.79817
ENSG00000174939	ASPHD1	ENSMUSG00000046378	Asphd1	0.225274	4.29838	1.92997	0.068751	0.63837	-4.87058
ENSG00000171219	CDC42BPG	ENSMUSG00000024769	Cdc42bpg	0.309525	2.41791	1.93064	0.068663	0.63837	-4.57616
ENSG00000173890	GPR160	ENSMUSG00000037661	Gpr160	-0.255667	0.879528	-1.92924	0.0688473	0.638579	-4.34249
ENSG00000070190	DAPP1	ENSMUSG00000028159	Dapp1	-0.353054	2.39625	-1.92688	0.0691581	0.639295	-4.59059
ENSG00000159915	ZNF233	ENSMUSG00000074283	Zfp109	-0.340352	2.27459	-1.92792	0.0690212	0.639295	-4.60336
ENSG00000198925	ATG9A	ENSMUSG00000033124	Atg9a	0.119698	7.02598	1.92647	0.0692129	0.639295	-5.12195
ENSG00000284820		ENSMUSG00000033124	Atg9a	0.119698	7.02598	1.92647	0.0692129	0.639295	-5.12195
ENSG00000130758	MAP3K10	ENSMUSG00000040390	Map3k10	0.163364	6.80603	1.92705	0.0691361	0.639295	-5.10882
ENSG00000114353	GI2	ENSMUSG00000032562	Gi2	0.163593	6.60219	1.9264	0.0692216	0.639295	-5.09577
ENSG00000007402	CAC2D2	ENSMUSG00000010066	Cac2d2	0.233911	4.35253	1.92636	0.0692277	0.639295	-4.88621
ENSG00000143858	SYT2	ENSMUSG00000026452	Syt2	0.295203	4.57904	1.92824	0.0689796	0.639295	-4.91115
ENSG00000122034	GTF3A	ENSMUSG00000016503	Gtf3a	-0.30776	2.16677	-1.92594	0.0692828	0.639403	-4.56414
		ENSMUSG00000091403		0.439528	1.15862	1.92531	0.069367	0.63978	-4.36524
		ENSMUSG00000075014	Gm10800	1.1122	2.8762	1.92491	0.0694197	0.639867	-4.65128
ENSG00000070367	EXOC5	ENSMUSG00000061244	Exoc5	0.136643	7.34448	1.92418	0.0695171	0.640364	-5.13985
ENSG00000135503	ACVR1B	ENSMUSG00000000532	Acvr1b	0.115202	7.12115	1.92352	0.0696043	0.640767	-5.13299
ENSG00000188487	INSC	ENSMUSG00000048782	Insc	-0.290015	2.17236	-1.92251	0.0697391	0.641209	-4.57283
ENSG00000086827	ZW10	ENSMUSG00000032264	Zw10	-0.168494	4.50787	-1.92272	0.069711	0.641209	-4.91616
ENSG00000099822	HCN2	ENSMUSG00000020331	Hcn2	0.133731	6.36322	1.9221	0.069793	0.641305	-5.08737
ENSG00000133874	RNF122	ENSMUSG00000039328	Rnf122	-0.352549	1.746	-1.91992	0.0700836	0.642651	-4.50732
ENSG00000067704	IARS2	ENSMUSG00000026618	Iars2	-0.166406	6.39677	-1.92055	0.0700003	0.642651	-5.09457
ENSG00000151276	MAGI1	ENSMUSG00000045095	Magi1	0.310467	7.29524	1.9197	0.0701137	0.642651	-5.14796
		ENSMUSG00000084803	5830444B04Rik	0.505227	0.659135	1.91985	0.0700929	0.642651	-4.29999
ENSG00000077232	DJC10	ENSMUSG00000027006	Djc10	-0.243586	6.96642	-1.91812	0.070325	0.644187	-5.13329
ENSG00000148459	PDSS1	ENSMUSG00000026784	Pdss1	-0.144452	4.38704	-1.91741	0.0704202	0.64466	-4.91092
		ENSMUSG00000078700	D030028A08Rik	-0.891723	3.0154	-1.91429	0.0708408	0.644909	-4.71926
ENSG00000197467	COL13A1	ENSMUSG00000058806	Col13a1	-0.37357	0.76509	-1.9157	0.0706501	0.644909	-4.3424
ENSG00000109911	ELP4	ENSMUSG00000027167	Elp4	-0.141609	3.92592	-1.91617	0.0705876	0.644909	-4.85366
ENSG00000123178	SPRYD7	ENSMUSG00000021930	Spryd7	-0.136875	5.83116	-1.91477	0.0707764	0.644909	-5.05795
ENSG00000110619	CARS1	ENSMUSG00000010755	Cars	-0.118279	5.51177	-1.91508	0.0707344	0.644909	-5.02906
ENSG00000118096	IFT46	ENSMUSG00000002031	Ift46	0.156621	4.84866	1.91656	0.0705342	0.644909	-4.95554
ENSG00000141314	RHBDL3	ENSMUSG00000017692	Rhbdl3	0.166528	4.61068	1.91443	0.070822	0.644909	-4.93642
ENSG00000182601	HS3ST4	ENSMUSG00000078591	Hs3st4	0.227797	5.14031	1.91553	0.0706739	0.644909	-4.9847
ENSG00000012048	BRCA1	ENSMUSG00000017146	Brca1	0.304728	2.06067	1.91602	0.0706073	0.644909	-4.53532
		ENSMUSG00000048603	Gm9828	-0.216586	2.3752	-1.91376	0.0709126	0.645164	-4.61868
ENSG00000100307	CBX7	ENSMUSG00000053411	Cbx7	-0.373793	4.44031	-1.91177	0.0711814	0.64635	-4.93539
ENSG00000114779	ABHD14B	ENSMUSG00000042073	Abhd14b	-0.178072	3.4019	-1.91132	0.0712433	0.64635	-4.79337
ENSG00000131778	CHD1L	ENSMUSG00000028089	Chd1l	0.204037	3.70032	1.91086	0.0713057	0.64635	-4.81288
ENSG00000102265	TIMP1	ENSMUSG00000001131	Timp1	0.268869	2.02657	1.91103	0.0712815	0.64635	-4.54134
		ENSMUSG00000084347	Akt2-ps	0.348879	1.80204	1.91165	0.0711981	0.64635	-4.49862
ENSG00000198089	SFI1	ENSMUSG00000023764	Sfi1	0.734316	6.46979	1.9118	0.0711771	0.64635	-5.10712
ENSG00000095370	SH2D3C	ENSMUSG00000059013	Sh2d3c	0.368678	3.19964	1.90979	0.0714504	0.647265	-4.74778
ENSG00000139946	PELI2	ENSMUSG00000021846	Peli2	-0.38298	4.40078	-1.90898	0.0715608	0.647867	-4.9377
ENSG00000156990	RPUSD3	ENSMUSG00000051169	Rpusd3	0.26692	3.33285	1.90792	0.0717055	0.648779	-4.76642
ENSG00000165494	PCF11	ENSMUSG00000041328	Pcf11	-0.148709	6.73361	-1.90736	0.0717816	0.649069	-5.14032
ENSG00000104967	NOVA2	ENSMUSG00000030411	Nova2	-0.238734	4.23801	-1.90689	0.071846	0.649254	-4.91234
ENSG00000276023	DUSP14	ENSMUSG00000018648	Dusp14	-0.137713	5.66361	-1.90606	0.071959	0.649303	-5.05455
ENSG00000005302	MSL3	ENSMUSG00000047669	Msl3l2	0.177997	3.50698	1.9063	0.0719266	0.649303	-4.80081
ENSG00000100055	CYTH4	ENSMUSG00000018008	Cyth4	0.246588	2.99925	1.90589	0.0719835	0.649303	-4.71906
ENSG00000176971	FIBIN	ENSMUSG00000074971	Fibin	-0.332599	1.47495	-1.90513	0.0720873	0.649446	-4.48426
		ENSMUSG00000028197	Col24a1	0.481801	4.26656	1.9054	0.0720502	0.649446	-4.89813
ENSG00000163235	TGFA	ENSMUSG00000029999	Tgfa	-0.217974	4.64871	-1.90354	0.072306	0.651019	-4.97056
ENSG00000176225	RTTN	ENSMUSG00000023066	Rttn	0.119033	4.11095	1.90249	0.0724506	0.651853	-4.89097
ENSG00000105810	CDK6	ENSMUSG00000040274	Cdk6	0.35332	0.965771	1.90222	0.072487	0.651853	-4.36988
ENSG00000104140	RHOV	ENSMUSG00000034226	Rhov	0.365979	2.67991	1.90176	0.0725507	0.652029	-4.66561
ENSG00000157502	PWWP3B	ENSMUSG00000042515	Pwwp3b	-0.274692	2.55676	-1.90076	0.0726886	0.65287	-4.66213
ENSG00000117115	PADI2	ENSMUSG00000028927	Padi2	-0.485037	4.3342	-1.89971	0.0728339	0.653591	-4.93093
ENSG00000140992	PDPK1	ENSMUSG00000024122	Pdpk1	0.0848044	7.9665	1.89954	0.0728575	0.653591	-5.20969
ENSG00000168028	RPSA	ENSMUSG00000032518	Rpsa	-0.915185	6.5289	-1.89674	0.0732456	0.655082	-5.14212
ENSG00000288920	RPSAP58	ENSMUSG00000032518	Rpsa	-0.915185	6.5289	-1.89674	0.0732456	0.655082	-5.14212
ENSG00000135048	CEMIP2	ENSMUSG00000024754	Cemip2	-0.168467	5.43238	-1.89755	0.0731327	0.655082	-5.0522
ENSG00000101577	LPIN2	ENSMUSG00000024052	Lpin2	-0.0975476	7.14337	-1.89702	0.0732066	0.655082	-5.179
ENSG00000059145	UNKL	ENSMUSG00000015127	Unkl	0.114071	6.01811	1.89702	0.0732072	0.655082	-5.10101
ENSG00000111602	TIMELESS	ENSMUSG00000039994	Timeless	0.235004	2.81125	1.89683	0.0732331	0.655082	-4.69615
ENSG00000130703	OSBPL2	ENSMUSG00000039050	Osbpl2	0.119333	5.89342	1.89635	0.0732997	0.655169	-5.09176
ENSG00000158470	B4GALT5	ENSMUSG00000017929	B4galt5	0.175029	5.52929	1.89564	0.0733985	0.655655	-5.06041
		ENSMUSG00000074578	Zfas1	-0.211491	3.1387	-1.895	0.0734884	0.65606	-4.76978
ENSG00000140575	IQGAP1	ENSMUSG00000030536	Iqgap1	0.208899	5.9983	1.89409	0.0736153	0.656399	-5.09748
ENSG00000135144	DTX1	ENSMUSG00000029603	Dtx1	0.218441	6.14344	1.8943	0.0735858	0.656399	-5.1146
		ENSMUSG00000090248	Gm14027	-0.761694	0.41629	-1.89288	0.0737837	0.656458	-4.3256
		ENSMUSG00000090965	Gm17203	-0.631276	0.568066	-1.89291	0.0737795	0.656458	-4.38707
		ENSMUSG00000085172	Gm6542	-0.248616	1.30878	-1.89134	0.0740001	0.656458	-4.46229
ENSG00000196781	TLE1	ENSMUSG00000008305	Tle1	-0.206253	6.1835	-1.89266	0.0738146	0.656458	-5.12625
ENSG00000196586	MYO6	ENSMUSG00000033577	Myo6	-0.159439	7.25549	-1.89118	0.0740218	0.656458	-5.19519
ENSG00000187446	CHP1	ENSMUSG00000014077	Chp1	0.134003	6.98691	1.89266	0.0738144	0.656458	-5.17476
ENSG00000164818	DAF5	ENSMUSG00000025857	Daf5	0.198352	2.86183	1.89118	0.0740223	0.656458	-4.72621
		ENSMUSG00000054057	A930004D18Rik	0.21116	1.77903	1.89158	0.0739657	0.656458	-4.53817
		ENSMUSG00000089941	Gm16168	0.325581	2.01999	1.8916	0.0739632	0.656458	-4.56913
ENSG00000105928	GSDME	ENSMUSG00000029821	Gsdme	-0.145072	5.3302	-1.88981	0.0742156	0.657778	-5.05252
ENSG00000237693	IRGM	ENSMUSG00000069874	Irgm2	-0.765479	0.680754	-1.88834	0.0744225	0.658419	-4.3775
ENSG00000091513	TF	ENSMUSG00000032554	Trf	-0.338718	2.03942	-1.88852	0.0743972	0.658419	-4.61007
ENSG00000157110	RBPMS	ENSMUSG00000031586	Rbpms	-0.31953	1.47576	-1.88638	0.0746986	0.658419	-4.50526
ENSG00000023608	SPC1	ENSMUSG00000021113	Spc1	-0.288285	4.80589	-1.88623	0.0747208	0.658419	-5.0113
ENSG00000165449	SLC16A9	ENSMUSG00000037762	Slc16a9	-0.279733	1.24708	-1.88565	0.0748025	0.658419	-4.46171
ENSG00000079246	XRCC5	ENSMUSG00000026187	Xrcc5	-0.211118	4.34706	-1.88808	0.0744581	0.658419	-4.95754
ENSG00000163635	ATXN7	ENSMUSG00000021738	Atxn7	-0.183783	5.39445	-1.88649	0.074684	0.658419	-5.06841
ENSG00000167969	ECI1	ENSMUSG00000024132	Eci1	-0.168748	3.06734	-1.88523	0.0748617	0.658419	-4.76922
ENSG00000275052	PPP4R3B	ENSMUSG00000020463	Ppp4r3b	-0.144078	6.71548	-1.88538	0.0748411	0.658419	-5.17418
ENSG00000184428	TOP1MT	ENSMUSG00000000934	Top1mt	0.153486	3.54815	1.88621	0.074723	0.658419	-4.84377
ENSG00000147955	SIGMAR1	ENSMUSG00000036078	Sigmar1	0.177874	4.57573	1.88583	0.0747765	0.658419	-4.97101
ENSG00000222009	BTBD19	ENSMUSG00000073771	Btbd19	0.199014	2.54111	1.88519	0.074868	0.658419	-4.68375
ENSG00000079435	LIPE	ENSMUSG00000003123	Lipe	0.295687	2.91158	1.88713	0.0745925	0.658419	-4.74037
		ENSMUSG00000031079	Zfp300	-0.217492	2.35343	-1.8847	0.0749367	0.65863	-4.65795
		ENSMUSG00000073590	3222401L13Rik	0.515265	1.0043	1.88308	0.075167	0.660262	-4.41855
ENSG00000147481	SNTG1	ENSMUSG00000025909	Sntg1	-0.160858	6.48246	-1.88217	0.0752972	0.660875	-5.16674
ENSG00000174417	TRHR	ENSMUSG00000038760	Trhr	0.314512	2.49324	1.88196	0.0753264	0.660875	-4.67796
ENSG00000143476	DTL	ENSMUSG00000037474	Dtl	0.305134	3.75252	1.88162	0.0753752	0.66091	-4.8751
ENSG00000142961	MOB3C	ENSMUSG00000028709	Mob3c	-0.248553	2.26052	-1.88085	0.0754848	0.661246	-4.65653
ENSG00000151240	DIP2C	ENSMUSG00000048264	Dip2c	0.0999535	7.80887	1.88072	0.0755031	0.661246	-5.23452
ENSG00000250305	TRMT9B	ENSMUSG00000039620	Trmt9b	-0.278104	4.30933	-1.88002	0.0756042	0.661738	-4.96761
ENSG00000182698	RESP18	ENSMUSG00000033061	Resp18	-0.429008	4.34467	-1.87815	0.0758719	0.662747	-4.98055
ENSG00000136546	SCN7A	ENSMUSG00000034810	Scn7a	-0.298733	3.60796	-1.87661	0.0760934	0.662747	-4.87913
ENSG00000154719	MRPL39	ENSMUSG00000022889	Mrpl39	-0.156392	4.36856	-1.87734	0.0759879	0.662747	-4.97068
ENSG00000092203	TOX4	ENSMUSG00000016831	Tox4	-0.11879	6.31202	-1.87749	0.0759661	0.662747	-5.15972
		ENSMUSG00000057982	Zfp809	0.207421	3.06895	1.87826	0.0758554	0.662747	-4.77719
ENSG00000165714	BORCS5	ENSMUSG00000042992	Borcs5	0.21064	4.79426	1.8764	0.0761236	0.662747	-5.01275
ENSG00000198841	KTI12	ENSMUSG00000073775	Kti12	0.230775	2.42068	1.87795	0.0759006	0.662747	-4.6694
ENSG00000285839		ENSMUSG00000073775	Kti12	0.230775	2.42068	1.87795	0.0759006	0.662747	-4.6694
ENSG00000176472	ZNF575	ENSMUSG00000066721	Zfp575	0.30536	1.18627	1.87694	0.0760459	0.662747	-4.47013
		ENSMUSG00000020812	Snhg16	0.32834	1.03055	1.87671	0.076078	0.662747	-4.43941
ENSG00000078549	ADCYAP1R1	ENSMUSG00000029778	Adcyap1r1	-0.183336	7.87617	-1.87556	0.0762441	0.663405	-5.2493
ENSG00000138347	MYPN	ENSMUSG00000020067	Mypn	0.392308	1.0273	1.87464	0.0763768	0.664168	-4.43105
ENSG00000104852	SNRNP70	ENSMUSG00000063511	Snrnp70	0.234292	6.46638	1.87421	0.0764392	0.664319	-5.17431
ENSG00000163811	WDR43	ENSMUSG00000041057	Wdr43	-0.133926	5.35181	-1.87323	0.0765805	0.665155	-5.08538
ENSG00000164118	CEP44	ENSMUSG00000038215	Cep44	-0.168419	3.5894	-1.87237	0.0767048	0.665336	-4.88043
		ENSMUSG00000072829		0.110639	8.32519	1.87239	0.0767023	0.665336	-5.26829
ENSG00000180447	GAS1	ENSMUSG00000052957	Gas1	0.441492	2.65317	1.87215	0.0767366	0.665336	-4.69655
ENSG00000168234	TTC39C	ENSMUSG00000024424	Ttc39c	-0.279577	5.26006	-1.87168	0.0768047	0.665536	-5.08162
ENSG00000142856	ITGB3BP	ENSMUSG00000028549	Itgb3bp	0.315651	2.17772	1.87122	0.0768716	0.665724	-4.63159
ENSG00000057608	GDI2	ENSMUSG00000021218	Gdi2	-0.123621	7.82772	-1.87026	0.077011	0.66615	-5.25468
ENSG00000131437	KIF3A	ENSMUSG00000018395	Kif3a	0.116295	7.81847	1.87038	0.076993	0.66615	-5.25253
ENSG00000147274	RBMX	ENSMUSG00000031134	Rbmx	-0.160373	6.13699	-1.86685	0.0775086	0.669669	-5.16639
ENSG00000198682	PAPSS2	ENSMUSG00000024899	Papss2	0.270712	3.43292	1.867	0.0774855	0.669669	-4.84965
ENSG00000106624	AEBP1	ENSMUSG00000020473	Aebp1	-0.345634	3.6649	-1.86649	0.0775604	0.669724	-4.90701
ENSG00000270276	H4C15	ENSMUSG00000067455	H4c11	-0.703758	0.657789	-1.86564	0.0776848	0.670027	-4.41603
ENSG00000162576	MXRA8	ENSMUSG00000029070	Mxra8	-0.289876	2.42815	-1.86501	0.0777771	0.670027	-4.71858
ENSG00000100243	CYB5R3	ENSMUSG00000018042	Cyb5r3	-0.204271	4.90765	-1.86546	0.0777117	0.670027	-5.0503
ENSG00000289517		ENSMUSG00000018042	Cyb5r3	-0.204271	4.90765	-1.86546	0.0777117	0.670027	-5.0503
ENSG00000082641	NFE2L1	ENSMUSG00000038615	Nfe2l1	0.254166	7.6496	1.86523	0.0777456	0.670027	-5.25356
ENSG00000180901	KCTD2	ENSMUSG00000016940	Kctd2	0.205912	5.89552	1.86419	0.0778981	0.670678	-5.14081
ENSG00000198642	KLHL9	ENSMUSG00000070923	Klhl9	-0.141232	7.75267	-1.86379	0.0779559	0.670784	-5.26248
ENSG00000085063	CD59	ENSMUSG00000032679	Cd59a	-0.644389	2.22317	-1.86024	0.0784792	0.671274	-4.68005
ENSG00000284969		ENSMUSG00000032679	Cd59a	-0.644389	2.22317	-1.86024	0.0784792	0.671274	-4.68005
		ENSMUSG00000086627		-0.466497	1.9186	-1.85306	0.0795469	0.671274	-4.65103
		ENSMUSG00000083669	Mif-ps	-0.435167	1.10103	-1.85778	0.0788438	0.671274	-4.4815
ENSG00000109790	KLHL5	ENSMUSG00000054920	Klhl5	-0.289843	5.46319	-1.85563	0.0791641	0.671274	-5.13635
ENSG00000145354	CISD2	ENSMUSG00000028165	Cisd2	-0.262151	5.40816	-1.85327	0.0795155	0.671274	-5.11955
		ENSMUSG00000074521	Gm14327	-0.224007	1.72958	-1.86192	0.0782316	0.671274	-4.58653
ENSG00000123243	ITIH5	ENSMUSG00000025780	Itih5	-0.201888	5.63477	-1.85761	0.0788698	0.671274	-5.13488
ENSG00000159915	ZNF233	ENSMUSG00000047603	Zfp235	-0.193635	4.2691	-1.85494	0.0792668	0.671274	-4.9991
ENSG00000188549	CCDC9B	ENSMUSG00000045838	Ccdc9b	-0.192082	3.77709	-1.86226	0.0781809	0.671274	-4.92311
ENSG00000104980	TIMM44	ENSMUSG00000002949	Timm44	-0.17116	5.73386	-1.85819	0.0787836	0.671274	-5.14469
ENSG00000172201	ID4	ENSMUSG00000021379	Id4	-0.164142	5.23508	-1.85597	0.0791134	0.671274	-5.09857
ENSG00000003509	NDUFAF7	ENSMUSG00000024082	Ndufaf7	-0.161425	4.82129	-1.85529	0.0792144	0.671274	-5.0576
ENSG00000092140	G2E3	ENSMUSG00000035293	G2e3	-0.143063	5.52632	-1.85386	0.0794275	0.671274	-5.12871
ENSG00000130338	TULP4	ENSMUSG00000034377	Tulp4	-0.0873319	9.13025	-1.85838	0.0787553	0.671274	-5.31782
ENSG00000196642	RABL6	ENSMUSG00000015087	Rabl6	0.0883335	7.18923	1.85556	0.0791736	0.671274	-5.24808
ENSG00000123091	RNF11	ENSMUSG00000028557	Rnf11	0.103842	7.83648	1.85866	0.0787127	0.671274	-5.27194
ENSG00000162384	CZIB	ENSMUSG00000028608	Czib	0.108016	5.32179	1.85328	0.0795136	0.671274	-5.10679
ENSG00000170365	SMAD1	ENSMUSG00000031681	Smad1	0.110601	5.12079	1.85391	0.0794201	0.671274	-5.08782
ENSG00000087008	ACOX3	ENSMUSG00000029098	Acox3	0.126722	5.23271	1.85267	0.0796048	0.671274	-5.10036
ENSG00000101210	EEF1A2	ENSMUSG00000016349	Eef1a2	0.134207	9.18816	1.85669	0.0790055	0.671274	-5.3216
ENSG00000198785	GRIN3A	ENSMUSG00000039579	Grin3a	0.151322	6.57734	1.85332	0.0795082	0.671274	-5.21243
ENSG00000139719	VPS33A	ENSMUSG00000029434	Vps33a	0.155296	7.31489	1.85847	0.078742	0.671274	-5.24779
ENSG00000256861		ENSMUSG00000029434	Vps33a	0.155296	7.31489	1.85847	0.078742	0.671274	-5.24779
ENSG00000000419	DPM1	ENSMUSG00000078919	Dpm1	0.166599	4.69581	1.85298	0.0795594	0.671274	-5.04268
		ENSMUSG00000075496		0.204262	5.42936	1.85673	0.0790006	0.671274	-5.11355
ENSG00000079156	OSBPL6	ENSMUSG00000042359	Osbpl6	0.209298	6.23528	1.85788	0.0788292	0.671274	-5.17977
		ENSMUSG00000091523	AU040972	0.226275	2.63697	1.85992	0.0785269	0.671274	-4.73301
ENSG00000141655	TNFRSF11A	ENSMUSG00000026321	Tnfrsf11a	0.23171	2.74655	1.85809	0.0787979	0.671274	-4.75653
ENSG00000147592	LACTB2	ENSMUSG00000025937	Lactb2	0.234544	4.52753	1.85546	0.0791893	0.671274	-5.0229
		ENSMUSG00000024869	Gm49405	0.238032	2.4865	1.85604	0.0791023	0.671274	-4.7143
ENSG00000198598	MMP17	ENSMUSG00000029436	Mmp17	0.255092	7.13466	1.86163	0.0782737	0.671274	-5.23341
ENSG00000198589	LRBA	ENSMUSG00000028080	Lrba	0.264713	8.01286	1.85537	0.0792017	0.671274	-5.28372
		ENSMUSG00000092286	Dtnbos	0.293689	2.63113	1.85491	0.0792709	0.671274	-4.73829
ENSG00000204060	FOXO6	ENSMUSG00000052135	Foxo6	0.347158	2.66964	1.85464	0.0793108	0.671274	-4.74725
		ENSMUSG00000085849		0.361118	1.20599	1.86121	0.0783363	0.671274	-4.46693
ENSG00000178852	EFCAB13	ENSMUSG00000040838	Gm11639	0.395402	0.739809	1.85394	0.0794157	0.671274	-4.41805
ENSG00000082684	SEMA5B	ENSMUSG00000052133	Sema5b	0.344799	4.32034	1.8518	0.0797351	0.671988	-4.98611
ENSG00000158859	ADAMTS4	ENSMUSG00000006403	Adamts4	-0.322947	4.10411	-1.85014	0.0799844	0.67216	-4.99252
ENSG00000182628	SKA2	ENSMUSG00000020492	Ska2	-0.158081	3.85663	-1.84979	0.0800367	0.67216	-4.95122
ENSG00000203710	CR1	ENSMUSG00000016481	Cr1l	-0.117766	4.67876	-1.84954	0.0800743	0.67216	-5.04834
		ENSMUSG00000031967	Afg3l1	0.129192	5.54364	1.85118	0.0798284	0.67216	-5.13351
ENSG00000116977	LGALS8	ENSMUSG00000057554	Lgals8	0.164171	5.05944	1.85072	0.0798984	0.67216	-5.08663
ENSG00000198055	GRK6	ENSMUSG00000074886	Grk6	0.202986	5.79278	1.8499	0.0800208	0.67216	-5.15667
ENSG00000126001	CEP250	ENSMUSG00000038241	Cep250	0.33112	5.27988	1.85042	0.0799431	0.67216	-5.11229
		ENSMUSG00000048648		0.462351	2.00056	1.84919	0.0801284	0.672231	-4.6199
		ENSMUSG00000087420		-0.523026	1.33365	-1.84788	0.080325	0.673416	-4.53669
ENSG00000272674	PCDHB16	ENSMUSG00000046387	Pcdhb17	0.205902	5.38108	1.84764	0.0803609	0.673416	-5.12774
ENSG00000109814	UGDH	ENSMUSG00000029201	Ugdh	0.211508	4.58838	1.84701	0.080457	0.673839	-5.03391
ENSG00000198108	CHSY3	ENSMUSG00000058152	Chsy3	-0.140007	5.12604	-1.84565	0.0806623	0.675175	-5.10677
		ENSMUSG00000066491	Cox6c2	-0.628491	0.481929	-1.84477	0.0807959	0.675907	-4.41129
ENSG00000126247	CAPNS1	ENSMUSG00000001794	Capns1	-0.423064	4.74822	-1.84353	0.0809829	0.675907	-5.07127
ENSG00000198015	MRPL42	ENSMUSG00000062981	Mrpl42	-0.157095	3.42033	-1.84296	0.0810704	0.675907	-4.9021
ENSG00000196396	PTPN1	ENSMUSG00000027540	Ptpn1	-0.122869	6.1749	-1.84345	0.0809951	0.675907	-5.20326
ENSG00000073060	SCARB1	ENSMUSG00000037936	Scarb1	0.153325	4.38481	1.84415	0.0808902	0.675907	-5.01901
ENSG00000179859	RNF227	ENSMUSG00000043419	Rnf227	0.176392	7.00685	1.84297	0.0810694	0.675907	-5.26012
		ENSMUSG00000085840	Gm11261	0.429406	0.865157	1.84313	0.0810441	0.675907	-4.45027
		ENSMUSG00000087081		-0.636175	2.15494	-1.84148	0.0812957	0.676335	-4.75505
ENSG00000157766	ACAN	ENSMUSG00000030607	Acan	-0.593646	2.77071	-1.84171	0.081261	0.676335	-4.83173
ENSG00000188010	MORN2	ENSMUSG00000045257	Morn2	-0.492971	1.7356	-1.84033	0.0814709	0.676335	-4.61357
ENSG00000140873	ADAMTS18	ENSMUSG00000053399	Adamts18	-0.283891	2.15074	-1.84022	0.0814884	0.676335	-4.68313
ENSG00000119686	FLVCR2	ENSMUSG00000034258	Flvcr2	-0.264707	1.94959	-1.84082	0.0813955	0.676335	-4.65907
ENSG00000130856	ZNF236	ENSMUSG00000041258	Zfp236	-0.261677	6.59998	-1.84054	0.0814387	0.676335	-5.24064
ENSG00000117543	DPH5	ENSMUSG00000033554	Dph5	-0.144098	3.84655	-1.84048	0.0814477	0.676335	-4.96389
ENSG00000116761	CTH	ENSMUSG00000028179	Cth	0.464759	1.43977	1.84212	0.0811984	0.676335	-4.53437
ENSG00000177879	AP3S1	ENSMUSG00000024480	Ap3s1	0.135581	5.07072	1.83933	0.0816241	0.677081	-5.1013
ENSG00000131386	GALNT15	ENSMUSG00000021903	Galnt15	-0.383491	2.29669	-1.83891	0.0816874	0.677226	-4.7148
		ENSMUSG00000072591	Fzd10os	-0.447228	1.76718	-1.83827	0.0817859	0.677662	-4.64295
ENSG00000173409	ARV1	ENSMUSG00000031982	Arv1	-0.327486	1.95664	-1.83747	0.0819082	0.678294	-4.66458
ENSG00000157837	SPPL3	ENSMUSG00000029550	Sppl3	0.18457	5.86427	1.83637	0.0820784	0.679074	-5.18804
		ENSMUSG00000086907	Gm15298	0.286621	3.67524	1.83626	0.0820944	0.679074	-4.9398
ENSG00000078098	FAP	ENSMUSG00000000392	Fap	0.305557	2.47411	1.83576	0.0821716	0.679331	-4.73078
ENSG00000171443	ZNF524	ENSMUSG00000051184	Zfp524	0.256501	1.43176	1.83533	0.0822376	0.679468	-4.55179
		ENSMUSG00000073116	Gm10471	0.54327	0.782189	1.83505	0.0822803	0.679468	-4.45146
ENSG00000164129	NPY5R	ENSMUSG00000044014	Npy5r	0.245625	2.64046	1.83451	0.0823634	0.679774	-4.76523
ENSG00000164574	GALNT10	ENSMUSG00000020520	Galnt10	-0.282279	3.57034	-1.83322	0.0825628	0.680122	-4.94293
ENSG00000148399	DPH7	ENSMUSG00000026975	Dph7	-0.247436	4.83816	-1.83355	0.0825119	0.680122	-5.09822
ENSG00000147246	HTR2C	ENSMUSG00000041380	Htr2c	-0.143127	5.61565	-1.83305	0.0825899	0.680122	-5.17444
ENSG00000170265	ZNF282	ENSMUSG00000025821	Zfp282	0.152786	4.84206	1.83366	0.0824946	0.680122	-5.09292
ENSG00000138642	HERC6	ENSMUSG00000029798	Herc6	-0.608662	4.61159	-1.83142	0.0828413	0.680295	-5.06951
ENSG00000161960	EIF4A1	ENSMUSG00000059796	Eif4a1	-0.174787	6.34755	-1.83171	0.0827974	0.680295	-5.2372
		ENSMUSG00000073761	4933427I04Rik	0.255568	2.58772	1.8324	0.0826906	0.680295	-4.77866
ENSG00000167670	CHAF1A	ENSMUSG00000002835	Chaf1a	0.269248	1.64993	1.83206	0.0827433	0.680295	-4.60312
ENSG00000103145	HCFC1R1	ENSMUSG00000023904	Hcfc1r1	0.308219	3.69129	1.83191	0.0827664	0.680295	-4.94724
ENSG00000115194	SLC30A3	ENSMUSG00000029151	Slc30a3	0.304218	6.31632	1.83095	0.0829153	0.680524	-5.22978
ENSG00000151365	THRSP	ENSMUSG00000035686	Thrsp	-0.635996	3.16807	-1.82971	0.0831074	0.681342	-4.92264
		ENSMUSG00000082588	Gm15443	0.335455	1.49087	1.82978	0.083096	0.681342	-4.56606
ENSG00000122862	SRGN	ENSMUSG00000020077	Srgn	-0.230374	2.00253	-1.82845	0.0833026	0.682563	-4.68502
ENSG00000175267	VWA3A	ENSMUSG00000030889	Vwa3a	0.304709	2.90549	1.82772	0.0834175	0.683126	-4.83598
		ENSMUSG00000067189	Gm7335	0.315668	1.85034	1.82642	0.0836198	0.684403	-4.63113
ENSG00000196235	SUPT5H	ENSMUSG00000003435	Supt5	0.106838	6.89273	1.82535	0.0837875	0.685395	-5.28073
ENSG00000103599	IQCH	ENSMUSG00000037801	Iqch	-0.38485	0.836465	-1.82393	0.0840099	0.686225	-4.49633
ENSG00000018408	WWTR1	ENSMUSG00000027803	Wwtr1	-0.166665	4.86082	-1.82322	0.0841215	0.686225	-5.11399
ENSG00000176248	APC2	ENSMUSG00000026965	Apc2	0.194552	5.19045	1.82407	0.0839876	0.686225	-5.14273
ENSG00000196189	SEMA4A	ENSMUSG00000028064	Sema4a	0.20596	5.48996	1.82339	0.0840952	0.686225	-5.16762
ENSG00000105612	DSE2	ENSMUSG00000003812	Dse2a	0.264591	2.07483	1.82338	0.084096	0.686225	-4.68836
ENSG00000239306	RBM14	ENSMUSG00000006456	Rbm14	-0.107449	6.891	-1.82192	0.0843251	0.687506	-5.28867
ENSG00000184500	PROS1	ENSMUSG00000022912	Pros1	-0.174519	4.12008	-1.82095	0.0844783	0.687995	-5.03313
ENSG00000160695	VPS11	ENSMUSG00000032127	Vps11	-0.121338	6.10148	-1.82099	0.0844718	0.687995	-5.23542
		ENSMUSG00000050855	Zfp940	-0.148862	4.69741	-1.81969	0.0846778	0.688859	-5.09948
ENSG00000198722	UNC13B	ENSMUSG00000028456	Unc13b	-0.143324	6.92518	-1.81985	0.0846512	0.688859	-5.29204
		ENSMUSG00000038242	Aox4	0.954281	0.8066	1.81755	0.0850152	0.691222	-4.4653
		ENSMUSG00000079048	4933413L06Rik	-0.304556	2.30767	-1.81625	0.0852222	0.692143	-4.7637
ENSG00000186732	MPPED1	ENSMUSG00000041708	Mpped1	0.135446	7.84195	1.8164	0.085199	0.692143	-5.34051
ENSG00000156853	ZNF689	ENSMUSG00000048921	Zfp689	0.224365	1.95183	1.81586	0.0852846	0.692269	-4.67526
ENSG00000172782	FADS6	ENSMUSG00000044788	Fads6	-0.189429	4.88631	-1.81534	0.0853675	0.692511	-5.134
ENSG00000154096	THY1	ENSMUSG00000032011	Thy1	0.169263	8.34468	1.81508	0.0854083	0.692511	-5.3615
ENSG00000151376	ME3	ENSMUSG00000030621	Me3	0.0904943	7.12708	1.81435	0.0855239	0.692835	-5.31003
ENSG00000196547	MAN2A2	ENSMUSG00000038886	Man2a2	0.117056	7.44209	1.81424	0.0855422	0.692835	-5.32789
		ENSMUSG00000090373		0.244419	2.17722	1.81305	0.0857318	0.69399	-4.71906
		ENSMUSG00000091890	A830073O21Rik	-0.349694	0.941942	-1.8122	0.0858681	0.69414	-4.54429
ENSG00000152464	RPP38	ENSMUSG00000049950	Rpp38	-0.221532	2.26587	-1.81171	0.0859459	0.69414	-4.75583
ENSG00000091651	ORC6	ENSMUSG00000031697	Orc6	-0.20633	3.74662	-1.81152	0.0859763	0.69414	-4.99427
ENSG00000085760	MTIF2	ENSMUSG00000020459	Mtif2	-0.17894	5.11607	-1.81146	0.0859855	0.69414	-5.16238
ENSG00000049245	VAMP3	ENSMUSG00000028955	Vamp3	-0.157767	4.99191	-1.81181	0.0859293	0.69414	-5.14143
ENSG00000067191	CACNB1	ENSMUSG00000020882	Cacnb1	0.158736	6.46089	1.81092	0.0860732	0.694468	-5.27503
ENSG00000141994	DUS3L	ENSMUSG00000007603	Dus3l	0.133005	5.85151	1.81029	0.0861734	0.694896	-5.22724
ENSG00000113209	PCDHB5	ENSMUSG00000051486	Pcdhb11	0.252904	4.45914	1.80876	0.0864191	0.696498	-5.09342
ENSG00000162601	MYSM1	ENSMUSG00000062627	Mysm1	-0.163878	6.54644	-1.80663	0.0867631	0.697627	-5.29156
ENSG00000110090	CPT1A	ENSMUSG00000024900	Cpt1a	-0.126702	4.97497	-1.80706	0.0866938	0.697627	-5.15174
ENSG00000101193	GID8	ENSMUSG00000027573	Gid8	0.115861	4.67955	1.80642	0.0867956	0.697627	-5.11613
		ENSMUSG00000085243		0.361476	2.96407	1.80691	0.0867177	0.697627	-4.87137
ENSG00000105202	FBL	ENSMUSG00000046865	Fbl	0.417949	1.7588	1.80666	0.0867572	0.697627	-4.66792
ENSG00000112365	ZBTB24	ENSMUSG00000019826	Zbtb24	0.13179	3.96618	1.80532	0.086974	0.69868	-5.03242
ENSG00000100852	ARHGAP5	ENSMUSG00000035133	Arhgap5	-0.142129	8.32592	-1.80401	0.0871852	0.699615	-5.3798
ENSG00000086102	NFX1	ENSMUSG00000028423	Nfx1	0.0863519	6.97309	1.80417	0.0871605	0.699615	-5.31959
ENSG00000101384	JAG1	ENSMUSG00000027276	Jag1	0.19596	4.00518	1.80367	0.0872412	0.699684	-5.03916
ENSG00000088451	TGDS	ENSMUSG00000022130	Tgds	-0.458325	1.77897	-1.79996	0.0878447	0.701452	-4.69064
ENSG00000256453	DND1	ENSMUSG00000044595	Dnd1	-0.360533	0.771552	-1.79968	0.0878895	0.701452	-4.50503
ENSG00000102804	TSC22D1	ENSMUSG00000022010	Tsc22d1	-0.132343	8.53035	-1.801	0.0876752	0.701452	-5.3921
ENSG00000146909	NOM1	ENSMUSG00000001569	Nom1	0.0987723	5.0381	1.80071	0.0877224	0.701452	-5.16487
ENSG00000255690	TRIL	ENSMUSG00000043496	Tril	0.145239	5.70088	1.80166	0.0875679	0.701452	-5.22815
ENSG00000188338	SLC38A3	ENSMUSG00000010064	Slc38a3	0.280154	6.20702	1.80003	0.0878332	0.701452	-5.27286
		ENSMUSG00000074158	Zfp976	0.280972	3.43333	1.80199	0.0875147	0.701452	-4.9534
ENSG00000140464	PML	ENSMUSG00000036986	Pml	0.302446	3.55265	1.79988	0.0878575	0.701452	-4.97969
ENSG00000183760	ACP7	ENSMUSG00000037469	Acp7	0.439788	0.571599	1.79988	0.0878572	0.701452	-4.47034
ENSG00000115556	PLCD4	ENSMUSG00000026173	Plcd4	-0.142107	3.75708	-1.79875	0.0880424	0.701914	-5.01718
ENSG00000169783	LINGO1	ENSMUSG00000049556	Lingo1	0.189044	7.76256	1.79901	0.0879995	0.701914	-5.36452
ENSG00000103876	FAH	ENSMUSG00000030630	Fah	0.216888	3.95854	1.79841	0.0880971	0.70197	-5.03469
ENSG00000169896	ITGAM	ENSMUSG00000030786	Itgam	-0.227059	4.42234	-1.79806	0.0881553	0.702055	-5.10966
ENSG00000159640	ACE	ENSMUSG00000020681	Ace	-0.233183	3.23098	-1.79743	0.0882577	0.70236	-4.93976
ENSG00000266412	NCOA4	ENSMUSG00000056234	Ncoa4	-0.166934	6.25747	-1.79724	0.0882888	0.70236	-5.28352
ENSG00000178700	DHFR2	ENSMUSG00000021707	Dhfr	-0.299555	1.87407	-1.79627	0.088448	0.703247	-4.71345
ENSG00000228716	DHFR	ENSMUSG00000021707	Dhfr	-0.299555	1.87407	-1.79627	0.088448	0.703247	-4.71345
ENSG00000092820	EZR	ENSMUSG00000052397	Ezr	0.246219	5.32361	1.79564	0.0885508	0.703686	-5.19813
ENSG00000100325	ASCC2	ENSMUSG00000020412	Ascc2	-0.138558	4.80183	-1.79528	0.0886107	0.703782	-5.15436
		ENSMUSG00000092896	Gm23811	-0.237766	1.14553	-1.79389	0.0888388	0.704141	-4.5705
ENSG00000180964	TCEAL8	ENSMUSG00000051579	Tceal8	-0.196615	4.41583	-1.79387	0.0888432	0.704141	-5.11127
ENSG00000182272	B4GALNT4	ENSMUSG00000055629	B4galnt4	0.120682	6.16209	1.79385	0.0888467	0.704141	-5.2825
ENSG00000107566	ERLIN1	ENSMUSG00000025198	Erlin1	0.150975	4.80154	1.79426	0.088778	0.704141	-5.14691
ENSG00000125850	OVOL2	ENSMUSG00000037279	Ovol2	-0.387415	1.87643	-1.79295	0.088995	0.704736	-4.70985
ENSG00000011426	ANLN	ENSMUSG00000036777	Anln	-0.217617	4.32879	-1.79252	0.089065	0.704736	-5.10343
ENSG00000162975	KCNF1	ENSMUSG00000051726	Kcnf1	-0.21069	8.09093	-1.7926	0.0890517	0.704736	-5.3906
ENSG00000116898	MRPS15	ENSMUSG00000028861	Mrps15	0.13657	4.17699	1.79209	0.0891369	0.704927	-5.07622
ENSG00000115468	EFHD1	ENSMUSG00000026255	Efhd1	-0.195171	2.90412	-1.79093	0.0893284	0.704992	-4.90603
ENSG00000198026	ZNF335	ENSMUSG00000039834	Zfp335	0.158099	5.05296	1.79123	0.089279	0.704992	-5.17983
ENSG00000176641	RNF152	ENSMUSG00000047496	Rnf152	0.233107	4.30893	1.7912	0.089284	0.704992	-5.09316
ENSG00000102935	ZNF423	ENSMUSG00000045333	Zfp423	0.286594	4.44375	1.79088	0.0893362	0.704992	-5.10915
		ENSMUSG00000083670	Gm6829	-0.336865	1.02299	-1.78942	0.0895782	0.705089	-4.58274
ENSG00000125089	SH3TC1	ENSMUSG00000036553	Sh3tc1	-0.219843	1.70797	-1.7894	0.0895811	0.705089	-4.68642
ENSG00000082805	ERC1	ENSMUSG00000030172	Erc1	-0.163034	6.22178	-1.78937	0.0895874	0.705089	-5.29601
ENSG00000170471	RALGAPB	ENSMUSG00000027652	Ralgapb	0.0948095	8.2168	1.78946	0.0895723	0.705089	-5.39868
ENSG00000198846	TOX	ENSMUSG00000041272	Tox	0.325596	4.14391	1.78972	0.0895293	0.705089	-5.06871
ENSG00000108551	RASD1	ENSMUSG00000049892	Rasd1	-0.548619	0.349508	-1.78801	0.089813	0.705859	-4.46702
ENSG00000164100	NDST3	ENSMUSG00000027977	Ndst3	-0.236849	6.19523	-1.78791	0.0898288	0.705859	-5.30295
ENSG00000085274	MYNN	ENSMUSG00000037730	Mynn	-0.11176	4.72506	-1.78848	0.0897347	0.705859	-5.15354
		ENSMUSG00000072487	Mroh5	-0.558436	0.622857	-1.78726	0.0899369	0.705957	-4.52122
ENSG00000072840	EVC	ENSMUSG00000029122	Evc	-0.189549	3.55921	-1.78744	0.0899075	0.705957	-5.02352
		ENSMUSG00000083149	Gm11380	0.304415	2.05956	1.78638	0.0900834	0.706731	-4.7464
		ENSMUSG00000092355		1.0188	0.413166	1.78466	0.0903719	0.708618	-4.44425
ENSG00000197705	KLHL14	ENSMUSG00000042514	Klhl14	0.374422	2.49531	1.78378	0.0905177	0.709384	-4.81892
ENSG00000126231	PROZ	ENSMUSG00000031445	Proz	0.300253	1.82726	1.78345	0.0905737	0.709446	-4.70882
		ENSMUSG00000078582		0.166735	3.6514	1.78294	0.0906587	0.709735	-5.02234
		ENSMUSG00000075118		-1.04807	1.96398	-1.77575	0.0918714	0.710238	-4.76416
		ENSMUSG00000087471		-1.00063	1.30146	-1.77599	0.0918305	0.710238	-4.67883
ENSG00000198804	MT-CO1	ENSMUSG00000064351	mt-Co1	-0.294671	7.09724	-1.77971	0.0912022	0.710238	-5.36731
ENSG00000160588	MPZL3	ENSMUSG00000070305	Mpzl3	-0.25648	2.39572	-1.77576	0.0918701	0.710238	-4.83179
ENSG00000037757	MRI1	ENSMUSG00000004996	Mri1	-0.253983	3.53651	-1.7772	0.0916268	0.710238	-5.03011
ENSG00000149781	FERMT3	ENSMUSG00000024965	Fermt3	-0.234905	2.5377	-1.77565	0.0918886	0.710238	-4.8645
ENSG00000107201	DDX58	ENSMUSG00000040296	Ddx58	-0.227588	2.79407	-1.78214	0.0907927	0.710238	-4.89183
ENSG00000288684		ENSMUSG00000040296	Ddx58	-0.227588	2.79407	-1.78214	0.0907927	0.710238	-4.89183
ENSG00000213799	ZNF845	ENSMUSG00000090641	Zfp712	-0.157056	3.68607	-1.77936	0.0912605	0.710238	-5.03332
ENSG00000196378	ZNF34	ENSMUSG00000059142	Zfp945	-0.146547	5.59369	-1.7744	0.0921009	0.710238	-5.26439
ENSG00000164323	CFAP97	ENSMUSG00000031631	Cfap97	-0.129276	5.37182	-1.77498	0.092003	0.710238	-5.24101
ENSG00000162613	FUBP1	ENSMUSG00000028034	Fubp1	-0.127824	7.60712	-1.77563	0.0918917	0.710238	-5.39806
ENSG00000112081	SRSF3	ENSMUSG00000071172	Srsf3	-0.112086	6.98946	-1.77946	0.0912447	0.710238	-5.36116
ENSG00000103365	GGA2	ENSMUSG00000030872	Gga2	0.10204	5.38167	1.77789	0.0915094	0.710238	-5.23591
ENSG00000141985	SH3GL1	ENSMUSG00000003200	Sh3gl1	0.134522	5.04828	1.77626	0.0917847	0.710238	-5.20406
ENSG00000115539	PDCL3	ENSMUSG00000026078	Pdcl3	0.139852	3.56298	1.77747	0.0915804	0.710238	-5.01537
ENSG00000109089	CDR2L	ENSMUSG00000050910	Cdr2l	0.143808	4.54521	1.77744	0.0915861	0.710238	-5.14927
ENSG00000132522	GPS2	ENSMUSG00000023170	Gps2	0.151757	3.67455	1.78044	0.0910798	0.710238	-5.03005
ENSG00000141668	CBLN2	ENSMUSG00000024647	Cbln2	0.156103	6.5917	1.7743	0.0921187	0.710238	-5.33725
[truncated: 13,340 more rows]

## Sheet: Hpc_innate_anxiety
Table S1. Differentially expressed genes in the frontal cortex (FCx) and hippocampus (Hpc) of innately anxious vs. non-anxious mice.
Complete gene list obtained after differential expression analysis using limma eBayes in the FCx (sheet 1) and Hpc (Sheet 2) of innately anxious vs. non-anxious inbred mouse strains.
HGNC.symbol	HGNC.symbol	Gene.stable.ID.y	external_gene_name	logFC	AveExpr	t	P.Value	adj.P.Val	B
		ENSMUSG00000058174	Gm5148	-4.8877	-1.16295	-17.1135	3.61e-13	5.42e-09	11.5498
		ENSMUSG00000060989	Gm11847	6.28285	2.13522	14.6106	6.28e-12	4.72e-08	9.91826
ENSG00000034971	MYOC	ENSMUSG00000026697	Myoc	-4.2808	0.890289	-12.2402	1.41e-10	5.31e-07	11.08
		ENSMUSG00000079709		2.14945	1.5315	12.3812	1.16e-10	5.31e-07	11.3763
ENSG00000127564	PKMYT1	ENSMUSG00000023908	Pkmyt1	-1.64428	0.592996	-9.5784	8.61e-09	2.59e-05	8.49238
ENSG00000176014	TUBB6	ENSMUSG00000001473	Tubb6	-1.23547	2.31252	-9.12758	1.87e-08	4.67e-05	9.16766
		ENSMUSG00000035868	Zfp983	1.11452	3.47147	7.99574	1.45e-07	0.000312178	7.55091
ENSG00000130023	ERMARD	ENSMUSG00000036552	Ermard	0.85843	4.78982	7.91981	1.68e-07	0.000315372	7.53804
ENSG00000124767	GLO1	ENSMUSG00000024026	Glo1	1.2578	6.95433	7.76108	2.27e-07	0.000379509	7.22393
		ENSMUSG00000091795		0.993746	3.21316	7.49474	3.81e-07	0.000572137	6.59491
		ENSMUSG00000070561		-0.799827	4.12664	-7.37355	4.83e-07	0.000659808	6.51702
ENSG00000178234	GALNT11	ENSMUSG00000038072	Galnt11	0.466864	5.66484	7.20689	6.72e-07	0.000841589	6.18003
ENSG00000152137	HSPB8	ENSMUSG00000041548	Hspb8	-1.36118	2.6713	-7.08204	8.63e-07	0.000926202	5.85239
ENSG00000189058	APOD	ENSMUSG00000022548	Apod	-0.870567	4.77944	-7.09016	8.49e-07	0.000926202	5.96934
ENSG00000065325	GLP2R	ENSMUSG00000049928	Glp2r	-1.18986	1.96316	-7.0252	9.68e-07	0.000969316	5.63228
		ENSMUSG00000045031	Cetn4	-1.22989	1.425	-6.96369	1.1e-06	0.000979851	5.33806
ENSG00000180113	TDRD6	ENSMUSG00000040140	Tdrd6	1.05639	1.26647	6.95798	1.11e-06	0.000979851	5.20205
ENSG00000168970	JMJD7-PLA2G4B	ENSMUSG00000033852	Gm28042	-0.913358	2.77657	-6.49517	2.87e-06	0.00239889	4.75723
ENSG00000243708	PLA2G4B	ENSMUSG00000033852	Gm28042	-0.913358	2.77657	-6.49517	2.87e-06	0.00239889	4.75723
ENSG00000146425	DYNLT1	ENSMUSG00000000579	Dynlt1c	0.774326	4.56546	6.37995	3.66e-06	0.00289361	4.56775
		ENSMUSG00000062611	Rps3a2	1.57442	4.04367	6.35286	3.87e-06	0.00291026	4.51518
ENSG00000145425	RPS3A	ENSMUSG00000028081	Rps3a1	-3.69955	3.70573	-6.07583	6.98e-06	0.00454996	3.95135
ENSG00000151881	TMEM267	ENSMUSG00000074634	Tmem267	-1.57528	2.48391	-6.09376	6.72e-06	0.00454996	3.97282
ENSG00000109072	VTN	ENSMUSG00000017344	Vtn	-0.638322	5.46404	-6.09648	6.68e-06	0.00454996	3.91509
ENSG00000273171		ENSMUSG00000017344	Vtn	-0.638322	5.46404	-6.09648	6.68e-06	0.00454996	3.91509
		ENSMUSG00000084020	Wsb2-ps	1.79804	1.61132	6.05698	7.27e-06	0.00454996	3.63915
		ENSMUSG00000073455		0.997722	3.32993	5.99467	8.31e-06	0.00499384	3.78948
ENSG00000165794	SLC39A2	ENSMUSG00000072572	Slc39a2	-1.56596	0.407805	-5.89842	1.02e-05	0.00541236	3.15769
ENSG00000108639	SYNGR2	ENSMUSG00000048277	Syngr2	-0.959305	2.26273	-5.88868	1.04e-05	0.00541236	3.54047
ENSG00000260230	FRRS1L	ENSMUSG00000045589	Frrs1l	-0.510769	8.91003	-5.90224	1.01e-05	0.00541236	3.40973
ENSG00000124721	DH8	ENSMUSG00000033826	Dh8	2.55763	3.12379	5.8967	1.03e-05	0.00541236	3.48331
ENSG00000178882	RFL	ENSMUSG00000037962	Rfl	-1.23699	1.148	-5.66177	1.71e-05	0.00857915	2.96194
		ENSMUSG00000075391	Glo1-ps	1.47586	4.46421	5.57762	2.06e-05	0.00998882	2.91454
ENSG00000125810	CD93	ENSMUSG00000027435	Cd93	-0.697659	4.56582	-5.5327	2.28e-05	0.0100555	2.77148
ENSG00000018510	AGPS	ENSMUSG00000042410	Agps	0.420483	7.07724	5.55044	2.19e-05	0.0100555	2.68069
ENSG00000174842	GLMN	ENSMUSG00000029276	Glmn	0.525336	4.21373	5.54421	2.22e-05	0.0100555	2.83199
ENSG00000134569	LRP4	ENSMUSG00000027253	Lrp4	-0.570215	6.66779	-5.50096	2.44e-05	0.0104777	2.58081
ENSG00000162591	MEGF6	ENSMUSG00000057751	Megf6	-1.24419	2.07484	-5.46474	2.65e-05	0.0108509	2.6705
ENSG00000010327	STAB1	ENSMUSG00000042286	Stab1	-0.685867	4.39949	-5.46004	2.67e-05	0.0108509	2.6231
ENSG00000122012	SV2C	ENSMUSG00000051111	Sv2c	-0.946005	3.74512	-5.44759	2.75e-05	0.0108609	2.64554
ENSG00000120915	EPHX2	ENSMUSG00000022040	Ephx2	-0.547019	3.60595	-5.40881	2.99e-05	0.0109705	2.56514
ENSG00000128928	IVD	ENSMUSG00000027332	Ivd	-0.509387	5.7803	-5.40882	2.99e-05	0.0109705	2.41594
ENSG00000204624	DISP3	ENSMUSG00000041544	Disp3	-0.452013	5.30676	-5.4301	2.86e-05	0.0109705	2.49677
		ENSMUSG00000079733		2.14628	6.15529	5.39653	3.08e-05	0.0110056	2.43953
ENSG00000137474	MYO7A	ENSMUSG00000030761	Myo7a	-1.84013	3.4383	-5.33061	3.56e-05	0.0123437	2.38314
ENSG00000131095	GFAP	ENSMUSG00000020932	Gfap	-0.655241	7.85984	-5.31694	3.67e-05	0.0123437	2.14497
ENSG00000123737	EXOSC9	ENSMUSG00000027714	Exosc9	-0.484628	4.33123	-5.30809	3.75e-05	0.0123437	2.30071
ENSG00000126947	ARMCX1	ENSMUSG00000033460	Armcx1	-0.441795	5.66491	-5.30415	3.78e-05	0.0123437	2.19252
		ENSMUSG00000053332	Gas5	-0.737289	4.78294	-5.24454	4.32e-05	0.0138021	2.12163
		ENSMUSG00000083064	Gm7785	1.23988	1.03271	5.20934	4.67e-05	0.0146228	1.91258
ENSG00000084444	FAM234B	ENSMUSG00000030207	Fam234b	-0.449349	7.39316	-5.19559	4.82e-05	0.0147728	1.88294
ENSG00000167291	TBC1D16	ENSMUSG00000039976	Tbc1d16	-0.413238	6.26709	-5.1663	5.15e-05	0.0148662	1.85474
ENSG00000129595	EPB41L4A	ENSMUSG00000024376	Epb41l4a	0.795041	3.08689	5.17544	5.04e-05	0.0148662	2.09588
		ENSMUSG00000078905	Gm14393	3.04663	1.81886	5.16681	5.14e-05	0.0148662	1.85013
ENSG00000178726	THBD	ENSMUSG00000074743	Thbd	-0.966056	5.21402	-5.1434	5.42e-05	0.0153553	1.87094
ENSG00000089041	P2RX7	ENSMUSG00000029468	P2rx7	-0.97843	3.15642	-5.04706	6.73e-05	0.0187217	1.81454
ENSG00000149257	SERPINH1	ENSMUSG00000070436	Serpinh1	-0.963671	3.71792	-4.98422	7.76e-05	0.0207006	1.64
ENSG00000167969	ECI1	ENSMUSG00000024132	Eci1	-0.627563	2.44921	-4.98887	7.68e-05	0.0207006	1.70537
ENSG00000164211	STARD4	ENSMUSG00000024378	Stard4	0.677244	4.32718	4.97864	7.86e-05	0.0207006	1.59927
ENSG00000171208	NETO2	ENSMUSG00000036902	Neto2	0.348977	7.11956	4.96651	8.07e-05	0.0209099	1.38204
ENSG00000141378	PTRH2	ENSMUSG00000072582	Ptrh2	-0.436382	4.59533	-4.95177	8.35e-05	0.0212527	1.50038
ENSG00000138061	CYP1B1	ENSMUSG00000024087	Cyp1b1	-1.04532	2.42697	-4.93935	8.59e-05	0.0214949	1.60131
ENSG00000179593	ALOX15B	ENSMUSG00000020891	Alox8	-1.28164	2.26072	-4.92445	8.88e-05	0.021868	1.56869
		ENSMUSG00000077617	Gm25501	-1.20856	0.377651	-4.9157	9.06e-05	0.0219464	1.36616
ENSG00000148814	LRRC27	ENSMUSG00000015980	Lrrc27	0.788272	2.06341	4.90193	9.35e-05	0.022283	1.49861
		ENSMUSG00000067274	Rplp0	-1.16942	5.84307	-4.86614	0.000101365	0.0231906	1.21421
ENSG00000196378	ZNF34	ENSMUSG00000067928	Zfp760	0.494504	4.14379	4.87708	9.89e-05	0.0231906	1.3882
ENSG00000172752	COL6A5	ENSMUSG00000091345	Col6a5	1.32857	0.947968	4.86384	0.000101896	0.0231906	1.25341
		ENSMUSG00000073858		-1.12786	0.956833	-4.82651	0.000110917	0.0248669	1.28871
ENSG00000196437	ZNF569	ENSMUSG00000059975	Zfp74	0.447987	3.95689	4.80829	0.000115611	0.0255381	1.25717
ENSG00000166250	CLMP	ENSMUSG00000032024	Clmp	-0.471245	4.16088	-4.78372	0.00012226	0.0262353	1.16703
ENSG00000139971	ARMH4	ENSMUSG00000036242	Armh4	0.569283	6.21486	4.78759	0.000121187	0.0262353	1.02838
ENSG00000170917	NUDT6	ENSMUSG00000050174	Nudt6	-0.973756	0.794012	-4.77646	0.000124298	0.0262969	1.15922
		ENSMUSG00000078902	Gm14443	3.92549	4.4527	4.75659	0.000130053	0.0271323	1.20857
ENSG00000110900	TSPAN11	ENSMUSG00000030351	Tspan11	1.98151	1.14176	4.71844	0.000141874	0.0291931	0.935203
ENSG00000143772	ITPKB	ENSMUSG00000038855	Itpkb	-0.439484	5.20817	-4.69604	0.000149316	0.0303092	0.875693
ENSG00000133739	LRRCC1	ENSMUSG00000027550	Lrrcc1	0.454998	5.5246	4.65937	0.000162362	0.0325178	0.783576
		ENSMUSG00000048149		0.961516	3.33674	4.63612	0.000171222	0.0338411	0.942781
		ENSMUSG00000082765	Gm14411	3.17666	0.92061	4.60667	0.000183156	0.0357297	0.6308
ENSG00000140022	STON2	ENSMUSG00000020961	Ston2	-0.426837	4.33698	-4.59332	0.000188839	0.0359057	0.732155
ENSG00000153956	CAC2D1	ENSMUSG00000040118	Cac2d1	0.308101	8.75388	4.5946	0.000188287	0.0359057	0.509683
ENSG00000169684	CHR5	ENSMUSG00000035594	Chr5	-0.734634	2.30088	-4.57019	0.000199109	0.0371871	0.824858
		ENSMUSG00000054779	Fgf2os	1.1955	0.99836	4.56709	0.00020053	0.0371871	0.695423
ENSG00000179604	CDC42EP4	ENSMUSG00000041598	Cdc42ep4	-0.427777	5.07961	-4.53509	0.000215788	0.0395286	0.534326
ENSG00000120160	EQTN	ENSMUSG00000028575	Eqtn	-3.10865	-0.560911	-4.52903	0.000218802	0.039598	0.42034
ENSG00000109610	SOD3	ENSMUSG00000072941	Sod3	-1.11749	0.99091	-4.48326	0.000243028	0.0405638	0.608202
ENSG00000204388	HSPA1B	ENSMUSG00000090877	Hspa1b	-1.07115	2.54948	-4.48508	0.000242013	0.0405638	0.627719
ENSG00000204389	HSPA1A	ENSMUSG00000090877	Hspa1b	-1.07115	2.54948	-4.48508	0.000242013	0.0405638	0.627719
ENSG00000017483	SLC38A5	ENSMUSG00000031170	Slc38a5	-0.782574	1.05562	-4.48635	0.000241309	0.0405638	0.610062
ENSG00000105854	PON2	ENSMUSG00000032667	Pon2	-0.490912	4.57075	-4.49575	0.000236158	0.0405638	0.487753
ENSG00000030582	GRN	ENSMUSG00000034708	Grn	-0.384104	5.06283	-4.50583	0.000230761	0.0405638	0.464346
ENSG00000147324	MFHAS1	ENSMUSG00000070056	Mfhas1	-0.341957	6.10082	-4.48323	0.000243043	0.0405638	0.331215
ENSG00000108395	TRIM37	ENSMUSG00000018548	Trim37	0.270506	9.14688	4.51004	0.000228545	0.0405638	0.312118
ENSG00000172244	C5orf34	ENSMUSG00000062822	4833420G17Rik	-1.14083	4.06123	-4.47024	0.000250397	0.0413321	0.462701
ENSG00000140873	ADAMTS18	ENSMUSG00000053399	Adamts18	0.965587	1.68758	4.45569	0.000258901	0.0418168	0.563747
		ENSMUSG00000082377	Gm14415	4.44416	0.71121	4.45774	0.000257689	0.0418168	0.157392
ENSG00000151748	SAV1	ENSMUSG00000021067	Sav1	0.401659	4.36658	4.43901	0.000269015	0.042988	0.406233
ENSG00000177674	AGTRAP	ENSMUSG00000029007	Agtrap	-0.883589	2.49128	-4.42241	0.000279474	0.043729	0.501451
ENSG00000117525	F3	ENSMUSG00000028128	F3	-0.410554	4.36986	-4.42582	0.000277291	0.043729	0.356904
ENSG00000164989	CCDC171	ENSMUSG00000052407	Ccdc171	-0.686742	3.64126	-4.41337	0.000285335	0.0441858	0.405134
ENSG00000173715	C11orf80	ENSMUSG00000071691	Gm960	0.923524	1.59353	4.40237	0.000292646	0.0448554	0.445779
		ENSMUSG00000052388		0.91093	3.14594	4.39557	0.000297254	0.0451016	0.434906
ENSG00000100243	CYB5R3	ENSMUSG00000018042	Cyb5r3	-0.517803	4.84143	-4.38658	0.000303458	0.0451312	0.22308
ENSG00000289517		ENSMUSG00000018042	Cyb5r3	-0.517803	4.84143	-4.38658	0.000303458	0.0451312	0.22308
ENSG00000085117	CD82	ENSMUSG00000027215	Cd82	-0.464873	4.07067	-4.3872	0.000303028	0.0451312	0.301506
ENSG00000004468	CD38	ENSMUSG00000029084	Cd38	-0.662233	3.71483	-4.3762	0.000310792	0.0453243	0.311616
ENSG00000113248	PCDHB15	ENSMUSG00000073591	Pcdhb22	0.332961	4.31878	4.37859	0.000309085	0.0453243	0.268091
ENSG00000142583	SLC2A5	ENSMUSG00000028976	Slc2a5	-1.33224	0.277229	-4.36228	0.0003209	0.045474	0.246097
ENSG00000196323	ZBTB44	ENSMUSG00000047412	Zbtb44	0.332743	6.97349	4.36327	0.000320169	0.045474	0.0265538
ENSG00000058063	ATP11B	ENSMUSG00000037400	Atp11b	0.4521	7.00885	4.36843	0.000316395	0.045474	0.0381297
ENSG00000189362	NEMP2	ENSMUSG00000043015	Nemp2	0.370843	3.45239	4.35755	0.000324412	0.0455419	0.314494
ENSG00000185339	TCN2	ENSMUSG00000020432	Tcn2	-0.678262	3.58333	-4.31827	0.000355099	0.0484001	0.190257
ENSG00000121691	CAT	ENSMUSG00000027187	Cat	-0.362427	5.19207	-4.31515	0.00035766	0.0484001	0.0218546
ENSG00000165244	ZNF367	ENSMUSG00000044934	Zfp367	0.509801	4.73818	4.32444	0.000350088	0.0484001	0.111371
ENSG00000113209	PCDHB5	ENSMUSG00000045876	Pcdhb8	0.782814	2.78493	4.32216	0.000351935	0.0484001	0.29401
ENSG00000183287	CCBE1	ENSMUSG00000046318	Ccbe1	-0.699137	3.6567	-4.29407	0.000375444	0.0499075	0.137093
ENSG00000125967	NECAB3	ENSMUSG00000027489	Necab3	0.712179	4.2752	4.29743	0.000372551	0.0499075	0.103634
ENSG00000138823	MTTP	ENSMUSG00000028158	Mttp	0.421615	3.99529	4.28117	0.000386765	0.0505183	0.0969058
		ENSMUSG00000083246	Gm11839	2.0802	0.938638	4.28298	0.000385157	0.0505183	0.108944
ENSG00000102409	BEX4	ENSMUSG00000047844	Bex4	-0.840117	1.32853	-4.2486	0.000416886	0.0530682	0.15111
ENSG00000178031	ADAMTSL1	ENSMUSG00000066113	Adamtsl1	-0.564868	4.48075	-4.25329	0.000412409	0.0530682	-0.0414612
ENSG00000130224	LRCH2	ENSMUSG00000031290	Lrch2	0.460626	5.21083	4.25032	0.000415245	0.0530682	-0.107075
ENSG00000120156	TEK	ENSMUSG00000006386	Tek	-0.452356	4.52496	-4.23955	0.000425673	0.053676	-0.0811673
		ENSMUSG00000079070	Gm3985	1.25701	1.23896	4.23637	0.000428808	0.053676	0.0848387
ENSG00000011260	UTP18	ENSMUSG00000054079	Utp18	0.383111	4.79195	4.2314	0.000433738	0.0538444	-0.102167
		ENSMUSG00000078878	Gm14305	2.86149	1.99773	4.22235	0.000442885	0.0545293	0.0687066
		ENSMUSG00000087558		0.571506	3.51493	4.21786	0.000447484	0.0546477	0.00636275
		ENSMUSG00000082112	Gm14445	4.28301	0.561948	4.21226	0.0004533	0.0549114	-0.285101
ENSG00000130517	PGPEP1	ENSMUSG00000056204	Pgpep1	-0.449286	3.53246	-4.20653	0.000459325	0.0551961	-0.0385524
ENSG00000085382	HACE1	ENSMUSG00000038822	Hace1	0.258521	6.71617	4.20022	0.000466049	0.0555598	-0.333675
ENSG00000134013	LOXL2	ENSMUSG00000034205	Loxl2	-1.16034	1.62636	-4.18771	0.000479682	0.0567347	0.0275256
		ENSMUSG00000078160		-2.11276	-0.142061	-4.16638	0.000503858	0.0591286	-0.0924189
ENSG00000170266	GLB1	ENSMUSG00000045594	Glb1	-0.431707	4.01277	-4.15774	0.000513993	0.0598503	-0.198788
ENSG00000138772	ANXA3	ENSMUSG00000029484	Anxa3	-0.692235	2.23063	-4.15014	0.00052309	0.0600553	-0.0691571
ENSG00000134146	DPH6	ENSMUSG00000057147	Dph6	0.455947	4.50247	4.14959	0.00052375	0.0600553	-0.258294
ENSG00000107796	ACTA2	ENSMUSG00000035783	Acta2	-1.0017	3.32476	-4.14534	0.000528907	0.0601872	-0.172554
ENSG00000009765	IYD	ENSMUSG00000019762	Iyd	-1.48417	1.35136	-4.12391	0.000555692	0.0604859	-0.109902
ENSG00000137767	SQOR	ENSMUSG00000005803	Sqor	-0.625715	2.01916	-4.13575	0.000540731	0.0604859	-0.0857192
ENSG00000260170		ENSMUSG00000005803	Sqor	-0.625715	2.01916	-4.13575	0.000540731	0.0604859	-0.0857192
ENSG00000111224	PARP11	ENSMUSG00000037997	Parp11	0.306981	4.85454	4.13064	0.000547141	0.0604859	-0.335442
ENSG00000040731	CDH10	ENSMUSG00000022321	Cdh10	0.329122	6.60704	4.12701	0.00055174	0.0604859	-0.492047
ENSG00000132485	ZRANB2	ENSMUSG00000028180	Zranb2	0.332986	7.26001	4.12505	0.000554243	0.0604859	-0.523461
		ENSMUSG00000061532		0.523833	4.59292	4.126	0.000553027	0.0604859	-0.315813
ENSG00000053328	METTL24	ENSMUSG00000045555	Mettl24	-0.841963	0.641227	-4.11222	0.000570882	0.0616922	-0.185775
ENSG00000175040	CHST2	ENSMUSG00000033350	Chst2	-0.383135	7.83752	-4.09505	0.000593947	0.0627114	-0.608599
ENSG00000113851	CRBN	ENSMUSG00000005362	Crbn	0.281907	6.68575	4.09678	0.000591573	0.0627114	-0.565647
ENSG00000196378	ZNF34	ENSMUSG00000059142	Zfp945	0.443243	5.53828	4.10103	0.000585812	0.0627114	-0.472942
		ENSMUSG00000074527	Gm14296	2.7779	4.47241	4.0918	0.000598414	0.0627114	-0.276703
		ENSMUSG00000078879	Zfp973	3.96034	1.65285	4.08979	0.000601187	0.0627114	-0.278356
ENSG00000092621	PHGDH	ENSMUSG00000053398	Phgdh	-0.64314	5.09065	-4.08239	0.000611532	0.0631476	-0.48576
ENSG00000104341	LAPTM4B	ENSMUSG00000022257	Laptm4b	-0.301575	5.71097	-4.07491	0.000622185	0.0631476	-0.5645
		ENSMUSG00000091588		0.709873	5.0808	4.0766	0.000619753	0.0631476	-0.47553
		ENSMUSG00000073647	Gm10557	0.742119	3.89158	4.07679	0.000619492	0.0631476	-0.336198
ENSG00000106624	AEBP1	ENSMUSG00000020473	Aebp1	-1.60775	2.98199	-4.05455	0.000652095	0.0641799	-0.353429
ENSG00000187244	BCAM	ENSMUSG00000002980	Bcam	-0.75317	3.54169	-4.05347	0.00065372	0.0641799	-0.391557
ENSG00000013583	HEBP1	ENSMUSG00000042770	Hebp1	-0.747751	3.59609	-4.05894	0.000645523	0.0641799	-0.376885
ENSG00000150551	LYPD1	ENSMUSG00000026344	Lypd1	-0.517827	5.06808	-4.06455	0.000637219	0.0641799	-0.533928
		ENSMUSG00000090622	A930033H14Rik	0.953454	1.4136	4.05418	0.000652644	0.0641799	-0.253849
ENSG00000173714	WFIKKN2	ENSMUSG00000044177	Wfikkn2	-1.27978	0.979713	-4.02768	0.000693793	0.0647296	-0.304571
ENSG00000132879	FBXO44	ENSMUSG00000029001	Fbxo44	-0.445838	5.77901	-4.03351	0.000684526	0.0647296	-0.666914
ENSG00000176148	TCP11L1	ENSMUSG00000027175	Tcp11l1	0.416505	5.78989	4.0372	0.000678719	0.0647296	-0.645298
		ENSMUSG00000086171	Pcsk2os1	0.428034	3.78026	4.0288	0.000691989	0.0647296	-0.439208
ENSG00000086205	FOLH1	ENSMUSG00000001773	Folh1	0.557556	4.12245	4.03083	0.00068876	0.0647296	-0.463515
		ENSMUSG00000085282	Gm15663	0.642132	1.94604	4.02923	0.000691303	0.0647296	-0.300382
		ENSMUSG00000078898	Zfp968	1.88596	1.84358	4.03175	0.000687299	0.0647296	-0.297783
ENSG00000198765	SYCP1	ENSMUSG00000027855	Sycp1	4.22439	2.08621	4.04218	0.000670962	0.0647296	-0.374312
		ENSMUSG00000054165		-0.666776	1.31536	-4.02473	0.000698516	0.0647679	-0.309334
		ENSMUSG00000041453	Rpl21	-0.922576	4.02994	-4.01231	0.000718828	0.0652358	-0.541492
ENSG00000107798	LIPA	ENSMUSG00000024781	Lipa	-0.592689	4.42207	-4.01481	0.000714684	0.0652358	-0.574846
ENSG00000213626	LBH	ENSMUSG00000024063	Lbh	-0.419538	4.10539	-4.0182	0.000709129	0.0652358	-0.517025
ENSG00000196757	ZNF700	ENSMUSG00000003929	Zfp81	0.484173	5.64936	4.01104	0.000720933	0.0652358	-0.684731
ENSG00000257446	ZNF878	ENSMUSG00000003929	Zfp81	0.484173	5.64936	4.01104	0.000720933	0.0652358	-0.684731
ENSG00000269755		ENSMUSG00000003929	Zfp81	0.484173	5.64936	4.01104	0.000720933	0.0652358	-0.684731
ENSG00000138080	EMILIN1	ENSMUSG00000029163	Emilin1	-1.29414	1.7627	-4.00755	0.000726766	0.0653698	-0.352449
		ENSMUSG00000090093	Gm14399	1.48303	4.8474	4.00321	0.000734079	0.0656345	-0.572797
		ENSMUSG00000078496	Zfp982	-2.08396	0.477296	-3.99999	0.000739545	0.065732	-0.363552
		ENSMUSG00000075751		-3.58428	-2.03796	-3.98562	0.000764472	0.0657458	-0.636216
ENSG00000074800	ENO1	ENSMUSG00000063524	Eno1	-0.773861	6.45904	-3.98703	0.000761989	0.0657458	-0.811895
ENSG00000197256	KANK2	ENSMUSG00000032194	Kank2	-0.617351	3.83505	-3.98783	0.000760583	0.0657458	-0.563566
		ENSMUSG00000081862	Gm12413	-0.593657	1.32525	-3.98477	0.000765961	0.0657458	-0.391781
		ENSMUSG00000071793	2610005L07Rik	0.569988	7.52115	3.9955	0.000747234	0.0657458	-0.822722
		ENSMUSG00000080888	Gm14387	1.29126	2.46637	3.9875	0.000761164	0.0657458	-0.395677
ENSG00000139154	AEBP2	ENSMUSG00000030232	Aebp2	0.2992	6.20338	3.97504	0.00078335	0.0664785	-0.814508
		ENSMUSG00000042233		0.594561	3.84599	3.97679	0.000780191	0.0664785	-0.557892
ENSG00000109846	CRYAB	ENSMUSG00000032060	Cryab	-0.876309	3.45738	-3.96535	0.000801058	0.0672218	-0.571571
ENSG00000090470	PDCD7	ENSMUSG00000041837	Pdcd7	0.319444	4.55363	3.96722	0.000797612	0.0672218	-0.670958
ENSG00000123933	MXD4	ENSMUSG00000037235	Mxd4	-0.320988	6.17273	-3.96242	0.00080649	0.0673016	-0.848713
ENSG00000049540	ELN	ENSMUSG00000029675	Eln	-0.891801	2.07385	-3.94748	0.00083476	0.0674136	-0.493906
ENSG00000131378	RFTN1	ENSMUSG00000039316	Rftn1	-0.31179	4.57387	-3.95679	0.000817019	0.0674136	-0.71024
ENSG00000181264	TLCD5	ENSMUSG00000048503	Tlcd5	0.316813	4.21562	3.94815	0.000833467	0.0674136	-0.666065
ENSG00000198589	LRBA	ENSMUSG00000028080	Lrba	0.405185	7.9433	3.95815	0.000814463	0.0674136	-0.916616
		ENSMUSG00000024766	Lipo3	1.21573	2.11276	3.9498	0.000830297	0.0674136	-0.465461
		ENSMUSG00000087588	Gm16355	3.44602	0.112126	3.9483	0.000833179	0.0674136	-0.746286
ENSG00000010379	SLC6A13	ENSMUSG00000030108	Slc6a13	-1.39223	2.65621	-3.93554	0.000858067	0.0681969	-0.570698
ENSG00000088280	ASAP3	ENSMUSG00000036995	Asap3	-0.802335	2.03076	-3.9391	0.000851045	0.0681969	-0.500546
ENSG00000113578	FGF1	ENSMUSG00000036585	Fgf1	1.19412	5.41315	3.93553	0.000858079	0.0681969	-0.801269
		ENSMUSG00000093077		-2.75949	3.12434	-3.92705	0.000875024	0.0682026	-0.594609
ENSG00000114115	RBP1	ENSMUSG00000046402	Rbp1	-1.25789	0.954027	-3.93023	0.000868642	0.0682026	-0.502298
ENSG00000197565	COL4A6	ENSMUSG00000031273	Col4a6	-1.14736	1.89517	-3.92641	0.000876313	0.0682026	-0.52415
ENSG00000128274	A4GALT	ENSMUSG00000047878	A4galt	-0.575493	1.48503	-3.92642	0.000876302	0.0682026	-0.510628
ENSG00000149782	PLCB3	ENSMUSG00000024960	Plcb3	-0.436999	3.91224	-3.91909	0.000891248	0.0690074	-0.718428
ENSG00000175322	ZNF519	ENSMUSG00000060314	Zfp941	0.397331	5.43168	3.91429	0.000901151	0.0694164	-0.886676
		ENSMUSG00000083774	Gm7180	1.16879	0.592584	3.91189	0.00090616	0.069446	-0.615188
ENSG00000185585	OLFML2A	ENSMUSG00000046618	Olfml2a	-1.25716	2.34949	-3.9049	0.000920889	0.0702021	-0.606927
ENSG00000141446	ESCO1	ENSMUSG00000024293	Esco1	0.576772	6.41022	3.90279	0.000925372	0.0702021	-0.98573
ENSG00000164309	CMYA5	ENSMUSG00000047419	Cmya5	-0.849811	3.46082	-3.89921	0.00093304	0.0704281	-0.711244
ENSG00000107317	PTGDS	ENSMUSG00000015090	Ptgds	-1.47727	7.02548	-3.89535	0.000941375	0.070702	-1.04693
ENSG00000284341		ENSMUSG00000015090	Ptgds	-1.47727	7.02548	-3.89535	0.000941375	0.070702	-1.04693
ENSG00000176102	CSTF3	ENSMUSG00000027176	Cstf3	0.327258	5.28908	3.8916	0.000949551	0.0709612	-0.921197
ENSG00000163431	LMOD1	ENSMUSG00000048096	Lmod1	-0.965551	0.434126	-3.87826	0.000979209	0.0728153	-0.629175
		ENSMUSG00000092392	Gm20546	0.951676	1.53932	3.87366	0.000989661	0.07323	-0.619113
ENSG00000101335	MYL9	ENSMUSG00000067818	Myl9	-0.648225	2.71954	-3.86369	0.00101266	0.0734836	-0.716121
ENSG00000151812	SLC35F4	ENSMUSG00000021852	Slc35f4	-0.485542	3.48053	-3.86939	0.000999444	0.0734836	-0.779013
ENSG00000186501	TMEM222	ENSMUSG00000028857	Tmem222	-0.480729	4.9258	-3.86404	0.00101185	0.0734836	-0.963993
		ENSMUSG00000089756	Zfp966	1.6934	3.59275	3.86487	0.00100992	0.0734836	-0.725642
		ENSMUSG00000066693	Gm7493	-2.62577	-0.942751	-3.85587	0.00103107	0.0739095	-0.80122
ENSG00000028137	TNFRSF1B	ENSMUSG00000028599	Tnfrsf1b	-0.948627	1.45335	-3.85288	0.00103821	0.0739095	-0.663811
ENSG00000164124	TMEM144	ENSMUSG00000027956	Tmem144	-0.459347	3.42116	-3.85372	0.00103621	0.0739095	-0.806069
ENSG00000133302	SLF1	ENSMUSG00000021597	Slf1	0.36607	6.029	3.85439	0.0010346	0.0739095	-1.06724
		ENSMUSG00000064294	Aox3	-1.04203	2.07035	-3.84685	0.00105274	0.0744982	-0.707612
ENSG00000142552	RCN3	ENSMUSG00000019539	Rcn3	-0.81921	1.35172	-3.83727	0.00107623	0.0744982	-0.692279
ENSG00000176595	KBTBD11	ENSMUSG00000055675	Kbtbd11	-0.389137	7.55189	-3.83923	0.00107139	0.0744982	-1.18031
ENSG00000118816	CCNI	ENSMUSG00000063015	Ccni	0.223245	7.5546	3.84076	0.00106761	0.0744982	-1.17397
ENSG00000079156	OSBPL6	ENSMUSG00000042359	Osbpl6	0.245133	7.06776	3.84019	0.00106902	0.0744982	-1.16049
		ENSMUSG00000092492	B230208B08Rik	0.995248	0.329078	3.84381	0.00106015	0.0744982	-0.739425
ENSG00000179256	SMCO3	ENSMUSG00000043298	Smco3	-0.74638	2.00943	-3.82967	0.00109526	0.0754671	-0.735583
		ENSMUSG00000066838	Zfp772	-0.872924	3.00309	-3.82671	0.00110275	0.0756363	-0.818693
ENSG00000124145	SDC4	ENSMUSG00000017009	Sdc4	-0.413876	6.22987	-3.82002	0.00111988	0.0761167	-1.16956
ENSG00000070367	EXOC5	ENSMUSG00000061244	Exoc5	0.327521	7.4262	3.82051	0.00111862	0.0761167	-1.21502
ENSG00000136842	TMOD1	ENSMUSG00000028328	Tmod1	-0.531063	3.62491	-3.80701	0.00115394	0.0780232	-0.934809
ENSG00000085449	WDFY1	ENSMUSG00000073643	Wdfy1	0.702114	6.00212	3.80537	0.00115832	0.0780232	-1.16836
ENSG00000085733	CTTN	ENSMUSG00000031078	Cttn	-0.324811	6.38234	-3.79728	0.0011801	0.0788029	-1.23271
		ENSMUSG00000078906	Gm14444	1.43758	0.757289	3.79718	0.00118039	0.0788029	-0.813612
		ENSMUSG00000067034		1.15717	1.27276	3.79067	0.00119822	0.0796392	-0.797204
ENSG00000148180	GSN	ENSMUSG00000026879	Gsn	-0.478649	6.22108	-3.77707	0.00123633	0.0814608	-1.27132
		ENSMUSG00000078870	Gm14410	0.914217	3.87855	3.77702	0.00123647	0.0814608	-0.979365
		ENSMUSG00000058736		2.40439	-0.504347	3.76989	0.00125694	0.0824478	-0.95177
ENSG00000105538	RASIP1	ENSMUSG00000044562	Rasip1	-0.451566	2.90713	-3.76381	0.00127466	0.0829386	-0.946815
ENSG00000183090	FREM3	ENSMUSG00000042353	Frem3	1.84694	1.52263	3.76354	0.00127547	0.0829386	-0.8451
ENSG00000186153	WWOX	ENSMUSG00000004637	Wwox	0.325091	4.61091	3.75872	0.00128969	0.0835019	-1.14676
ENSG00000197050	ZNF420	ENSMUSG00000011427	Zfp790	-0.288025	4.94379	-3.75652	0.00129624	0.0835655	-1.1941
ENSG00000168209	DDIT4	ENSMUSG00000020108	Ddit4	-0.691202	3.29856	-3.75331	0.00130587	0.0838266	-1.01801
ENSG00000170153	RNF150	ENSMUSG00000047747	Rnf150	-0.263029	6.77466	-3.74919	0.0013183	0.0839073	-1.35847
		ENSMUSG00000069049	Eif2s3y	0.324059	6.15141	3.74985	0.0013163	0.0839073	-1.30409
ENSG00000163453	IGFBP7	ENSMUSG00000036256	Igfbp7	-0.542061	2.75546	-3.74296	0.00133735	0.0843383	-0.975846
ENSG00000170144	HNRNPA3	ENSMUSG00000059005	Hnrnpa3	-0.401298	4.89786	-3.74148	0.00134191	0.0843383	-1.23983
ENSG00000174145	NWD2	ENSMUSG00000090061	Nwd2	0.384146	6.21775	3.74318	0.00133665	0.0843383	-1.33662
ENSG00000164691	TAGAP	ENSMUSG00000033450	Tagap	0.808629	2.01907	3.73568	0.00135993	0.0851147	-0.91571
ENSG00000179403	VWA1	ENSMUSG00000042116	Vwa1	-0.519571	4.08409	-3.72599	0.00139058	0.0863138	-1.16719
		ENSMUSG00000089633	A230009B12Rik	0.54852	2.80825	3.72635	0.00138946	0.0863138	-0.988166
ENSG00000164692	COL1A2	ENSMUSG00000029661	Col1a2	-1.16449	4.46915	-3.71798	0.00141646	0.0868215	-1.25301
ENSG00000115594	IL1R1	ENSMUSG00000026072	Il1r1	-1.06084	3.37699	-3.71457	0.00142761	0.0868215	-1.11431
ENSG00000018408	WWTR1	ENSMUSG00000027803	Wwtr1	-0.352724	5.05254	-3.71456	0.00142766	0.0868215	-1.30108
ENSG00000111218	PRMT8	ENSMUSG00000030350	Prmt8	0.238487	5.67899	3.71893	0.00141337	0.0868215	-1.34825
ENSG00000177189	RPS6KA3	ENSMUSG00000031309	Rps6ka3	0.365121	6.12427	3.71464	0.00142737	0.0868215	-1.3949
ENSG00000165474	GJB2	ENSMUSG00000046352	Gjb2	-1.21765	2.5576	-3.69678	0.00148724	0.0893771	-1.07535
ENSG00000115107	STEAP3	ENSMUSG00000026389	Steap3	-0.773266	1.83496	-3.69617	0.00148934	0.0893771	-1.0029
ENSG00000184898	RBM43	ENSMUSG00000036249	Rbm43	0.397161	4.06592	3.69909	0.00147938	0.0893771	-1.19101
		ENSMUSG00000091171		0.587017	7.61404	3.69496	0.00149349	0.0893771	-1.50143
		ENSMUSG00000066553	Gm6969	1.06134	3.78673	3.69284	0.00150078	0.0894573	-1.14593
ENSG00000178175	ZNF366	ENSMUSG00000050919	Zfp366	-0.718537	1.68415	-3.66522	0.00159917	0.0941065	-1.05864
ENSG00000105552	BCAT2	ENSMUSG00000030826	Bcat2	-0.424553	3.07379	-3.66395	0.00160384	0.0941065	-1.18371
ENSG00000107758	PPP3CB	ENSMUSG00000021816	Ppp3cb	0.199079	7.82168	3.66799	0.00158903	0.0941065	-1.5691
ENSG00000127995	CASD1	ENSMUSG00000015189	Casd1	0.236137	6.814	3.66538	0.00159859	0.0941065	-1.54186
ENSG00000162576	MXRA8	ENSMUSG00000029070	Mxra8	-0.809364	1.9689	-3.65501	0.00163715	0.0948129	-1.10034
ENSG00000160703	NLRX1	ENSMUSG00000032109	Nlrx1	-0.700846	2.70759	-3.6529	0.00164508	0.0948129	-1.15692
ENSG00000158859	ADAMTS4	ENSMUSG00000006403	Adamts4	-0.619644	4.66521	-3.64981	0.00165681	0.0948129	-1.41487
ENSG00000113721	PDGFRB	ENSMUSG00000024620	Pdgfrb	-0.387424	5.31783	-3.65653	0.00163142	0.0948129	-1.46599
ENSG00000105357	MYH14	ENSMUSG00000030739	Myh14	-0.304592	4.98056	-3.65057	0.00165393	0.0948129	-1.4378
ENSG00000151806	GUF1	ENSMUSG00000029208	Guf1	0.264892	6.30938	3.64896	0.00166006	0.0948129	-1.55242
ENSG00000163166	IWS1	ENSMUSG00000024384	Iws1	0.325755	7.04628	3.65219	0.00164776	0.0948129	-1.58082
ENSG00000141756	FKBP10	ENSMUSG00000001555	Fkbp10	-0.703045	2.21095	-3.64563	0.00167281	0.095179	-1.12814
ENSG00000024422	EHD2	ENSMUSG00000074364	Ehd2	-0.688327	2.24194	-3.63505	0.00171396	0.0967871	-1.166
ENSG00000160200	CBS	ENSMUSG00000024039	Cbs	-0.294272	4.45509	-3.63565	0.0017116	0.0967871	-1.40548
ENSG00000274276	CBSL	ENSMUSG00000024039	Cbs	-0.294272	4.45509	-3.63565	0.0017116	0.0967871	-1.40548
ENSG00000108821	COL1A1	ENSMUSG00000001506	Col1a1	-1.34197	2.67886	-3.62618	0.00174923	0.0972003	-1.23977
ENSG00000040341	STAU2	ENSMUSG00000025920	Stau2	0.22286	6.91709	3.62692	0.00174626	0.0972003	-1.63264
ENSG00000151923	TIAL1	ENSMUSG00000030846	Tial1	0.249422	6.55958	3.62606	0.00174971	0.0972003	-1.61916
ENSG00000028116	VRK2	ENSMUSG00000064090	Vrk2	0.761979	2.41361	3.62873	0.00173903	0.0972003	-1.15674
ENSG00000188596	CFAP54	ENSMUSG00000020014	Cfap54	1.01005	6.62199	3.62509	0.00175363	0.0972003	-1.60559
ENSG00000021776	AQR	ENSMUSG00000040383	Aqr	0.303936	5.91628	3.62301	0.00176202	0.0973062	-1.58379
ENSG00000260314	MRC1	ENSMUSG00000026712	Mrc1	-0.832032	2.87101	-3.61531	0.00179344	0.0986784	-1.27473
		ENSMUSG00000025450	Gm9752	-0.753329	2.14535	-3.59446	0.00188134	0.100928	-1.24213
ENSG00000104884	ERCC2	ENSMUSG00000030400	Ercc2	-0.584969	3.53205	-3.59703	0.00187027	0.100928	-1.39181
ENSG00000121060	TRIM25	ENSMUSG00000000275	Trim25	-0.38588	3.25334	-3.59946	0.0018599	0.100928	-1.33813
ENSG00000166073	GPR176	ENSMUSG00000040133	Gpr176	-0.355217	3.8121	-3.60165	0.00185056	0.100928	-1.40626
ENSG00000162734	PEA15	ENSMUSG00000013698	Pea15a	-0.265823	7.65986	-3.59446	0.00188136	0.100928	-1.73213
ENSG00000108039	XPNPEP1	ENSMUSG00000025027	Xpnpep1	-0.252302	5.70725	-3.60107	0.00185302	0.100928	-1.62253
		ENSMUSG00000038242	Aox4	2.02696	0.651695	3.59747	0.00186841	0.100928	-1.19643
ENSG00000120913	PDLIM2	ENSMUSG00000022090	Pdlim2	-0.686154	2.44183	-3.5914	0.0018946	0.101277	-1.27484
ENSG00000248235		ENSMUSG00000022090	Pdlim2	-0.686154	2.44183	-3.5914	0.0018946	0.101277	-1.27484
ENSG00000169242	EF1	ENSMUSG00000027954	Ef1	-0.592988	1.53187	-3.58777	0.00191045	0.101762	-1.20865
ENSG00000150961	SEC24D	ENSMUSG00000039234	Sec24d	-0.930779	4.00858	-3.57937	0.0019476	0.10301	-1.49992
ENSG00000183091	NEB	ENSMUSG00000026950	Neb	0.539241	3.86756	3.57945	0.00194726	0.10301	-1.41491
ENSG00000172889	EGFL7	ENSMUSG00000026921	Egfl7	-0.530523	4.15869	-3.57654	0.00196029	0.103318	-1.49815
ENSG00000161958	FGF11	ENSMUSG00000042826	Fgf11	-0.41932	4.23097	-3.57334	0.00197474	0.103354	-1.51962
ENSG00000138081	FBXO11	ENSMUSG00000005371	Fbxo11	0.26349	6.79749	3.57374	0.00197292	0.103354	-1.74781
ENSG00000126822	PLEKHG3	ENSMUSG00000052609	Plekhg3	-0.389341	4.07907	-3.56504	0.00201267	0.104367	-1.52346
ENSG00000113209	PCDHB5	ENSMUSG00000043458	Pcdhb12	0.401609	4.05448	3.56455	0.00201494	0.104367	-1.50005
ENSG00000122481	RWDD3	ENSMUSG00000028133	Rwdd3	0.42609	3.8341	3.56618	0.00200744	0.104367	-1.45396
ENSG00000164904	ALDH7A1	ENSMUSG00000053644	Aldh7a1	-0.397993	4.85238	-3.56292	0.0020225	0.104399	-1.62402
ENSG00000138686	BBS7	ENSMUSG00000037325	Bbs7	0.296416	4.59254	3.56101	0.00203138	0.104403	-1.57023
ENSG00000067141	NEO1	ENSMUSG00000032340	Neo1	0.340504	7.91655	3.55991	0.00203649	0.104403	-1.81058
ENSG00000155858	LSM11	ENSMUSG00000044847	Lsm11	0.28803	5.9511	3.5554	0.00205765	0.105129	-1.73064
ENSG00000069424	KCB2	ENSMUSG00000028931	Kcb2	-0.343589	8.87412	-3.55205	0.00207351	0.105224	-1.84883
		ENSMUSG00000082199	Gm15763	1.01358	0.506214	3.55241	0.00207181	0.105224	-1.27823
ENSG00000172548	NIPAL4	ENSMUSG00000020411	Nipal4	-0.595786	2.11223	-3.55035	0.00208163	0.10528	-1.32757
ENSG00000026025	VIM	ENSMUSG00000026728	Vim	-0.475586	4.69687	-3.54691	0.00209808	0.105756	-1.6371
ENSG00000121988	ZRANB3	ENSMUSG00000036086	Zranb3	0.359723	3.92745	3.53819	0.00214043	0.107171	-1.53193
ENSG00000144278	GALNT13	ENSMUSG00000060988	Galnt13	0.447754	6.264	3.5395	0.00213399	0.107171	-1.78846
ENSG00000204592	HLA-E	ENSMUSG00000073411	H2.D1	-1.09966	2.82669	-3.53101	0.00217592	0.107413	-1.49045
ENSG00000180801	ARSJ	ENSMUSG00000046561	Arsj	-0.636225	2.37597	-3.53487	0.00215675	0.107413	-1.39337
ENSG00000154330	PGM5	ENSMUSG00000041731	Pgm5	-0.595788	2.82566	-3.526	0.00220106	0.107413	-1.4498
ENSG00000163050	COQ8A	ENSMUSG00000026489	Coq8a	-0.491954	5.67077	-3.5286	0.00218795	0.107413	-1.77857
ENSG00000167528	ZNF641	ENSMUSG00000022987	Zfp641	-0.296096	3.51419	-3.52579	0.00220211	0.107413	-1.52623
ENSG00000168843	FSTL5	ENSMUSG00000034098	Fstl5	0.322221	6.27418	3.5243	0.00220962	0.107413	-1.82592
ENSG00000145241	CENPC	ENSMUSG00000029253	Cenpc1	0.357716	5.31229	3.52497	0.00220622	0.107413	-1.73525
ENSG00000100490	CDKL1	ENSMUSG00000020990	Cdkl1	0.425856	4.00512	3.52696	0.00219619	0.107413	-1.56398
ENSG00000145365	TIFA	ENSMUSG00000046688	Tifa	0.766333	3.02611	3.53188	0.00217162	0.107413	-1.41538
ENSG00000104983	CCDC61	ENSMUSG00000074358	Ccdc61	-0.800613	0.972333	-3.52189	0.00222183	0.107622	-1.32976
ENSG00000113209	PCDHB5	ENSMUSG00000045657	Pcdhb10	0.496472	3.93308	3.52063	0.00222825	0.107622	-1.57416
ENSG00000182247	UBE2E2	ENSMUSG00000058317	Ube2e2	-0.273437	5.38068	-3.5161	0.00225151	0.108026	-1.78281
ENSG00000134532	SOX5	ENSMUSG00000041540	Sox5	0.292294	5.98842	3.51481	0.00225817	0.108026	-1.82448
		ENSMUSG00000078903	Gm14391	0.719466	7.6508	3.51482	0.00225812	0.108026	-1.90098
		ENSMUSG00000068099	1500009C09Rik	-0.367237	5.17814	-3.51173	0.00227415	0.108101	-1.7724
ENSG00000104327	CALB1	ENSMUSG00000028222	Calb1	0.340928	6.595	3.51205	0.00227247	0.108101	-1.87459
ENSG00000162769	FLVCR1	ENSMUSG00000066595	Flvcr1	0.606869	5.54166	3.50996	0.00228337	0.108197	-1.79088
ENSG00000116688	MFN2	ENSMUSG00000029020	Mfn2	-0.271413	7.19135	-3.50716	0.00229805	0.108551	-1.91412
ENSG00000271447	MMP28	ENSMUSG00000020682	Mmp28	-0.669734	0.696745	-3.50078	0.00233187	0.109803	-1.36626
ENSG00000179008	C14orf39	ENSMUSG00000021098	4930447C04Rik	1.04378	2.92694	3.49786	0.00234752	0.110194	-1.47995
		ENSMUSG00000084888		-0.621579	1.25013	-3.4863	0.0024104	0.111405	-1.40458
ENSG00000171621	SPSB1	ENSMUSG00000039911	Spsb1	-0.435497	3.02532	-3.4865	0.00240931	0.111405	-1.55668
ENSG00000138035	PNPT1	ENSMUSG00000020464	Pnpt1	0.3604	5.24619	3.48679	0.00240772	0.111405	-1.8095
ENSG00000203867	RBM20	ENSMUSG00000043639	Rbm20	0.504669	2.57931	3.48773	0.00240256	0.111405	-1.47763
		ENSMUSG00000078480	Mrpl48-ps	0.865344	1.80737	3.49007	0.00238973	0.111405	-1.40075
ENSG00000103226	NOMO3	ENSMUSG00000030835	Nomo1	-0.248198	7.05484	-3.48493	0.00241799	0.111413	-1.95813
ENSG00000103512	NOMO1	ENSMUSG00000030835	Nomo1	-0.248198	7.05484	-3.48493	0.00241799	0.111413	-1.95813
ENSG00000185164	NOMO2	ENSMUSG00000030835	Nomo1	-0.248198	7.05484	-3.48493	0.00241799	0.111413	-1.95813
ENSG00000182492	BGN	ENSMUSG00000031375	Bgn	-0.833574	2.33972	-3.48134	0.00243791	0.111987	-1.49677
ENSG00000010278	CD9	ENSMUSG00000030342	Cd9	-0.358237	4.43182	-3.47509	0.002473	0.113253	-1.75854
ENSG00000151276	MAGI1	ENSMUSG00000045095	Magi1	0.475404	6.62534	3.46906	0.00250733	0.114476	-1.96844
ENSG00000170412	GPRC5C	ENSMUSG00000051043	Gprc5c	-0.65962	2.80732	-3.46487	0.00253142	0.114532	-1.59352
ENSG00000101265	RASSF2	ENSMUSG00000027339	Rassf2	-0.355641	5.79243	-3.46651	0.00252199	0.114532	-1.93255
ENSG00000132016	BRME1	ENSMUSG00000008129	4930432K21Rik	0.411233	2.69989	3.46538	0.0025285	0.114532	-1.5374
		ENSMUSG00000085084	4930570G19Rik	0.369271	4.67706	3.46344	0.00253976	0.114564	-1.79553
ENSG00000108506	INTS2	ENSMUSG00000018068	Ints2	0.208229	6.07198	3.46005	0.0025595	0.114876	-1.95565
ENSG00000115750	TAF1B	ENSMUSG00000059669	Taf1b	0.257543	4.78877	3.45962	0.00256199	0.114876	-1.81862
ENSG00000162341	TPCN2	ENSMUSG00000048677	Tpcn2	-0.762798	2.05505	-3.45759	0.00257393	0.115068	-1.52005
ENSG00000287725		ENSMUSG00000048677	Tpcn2	-0.762798	2.05505	-3.45759	0.00257393	0.115068	-1.52005
ENSG00000148218	ALAD	ENSMUSG00000028393	Alad	0.607465	4.55829	3.45124	0.00261152	0.116402	-1.7848
ENSG00000186575	NF2	ENSMUSG00000009073	Nf2	-0.239314	6.56961	-3.44851	0.00262787	0.116785	-2.01662
		ENSMUSG00000040189	Ccdc114	-1.09347	0.861381	-3.44186	0.00266807	0.117903	-1.48641
ENSG00000187398	LUZP2	ENSMUSG00000063297	Luzp2	0.324934	6.02344	3.44007	0.00267903	0.117903	-1.9938
		ENSMUSG00000071796	6820431F20Rik	0.543712	7.69516	3.43919	0.00268444	0.117903	-2.07331
		ENSMUSG00000047347	Tdg-ps	2.48059	0.896221	3.43966	0.00268152	0.117903	-1.52084
		ENSMUSG00000025202	Scd3	0.701552	1.29035	3.43739	0.00269547	0.118043	-1.49485
ENSG00000183801	OLFML1	ENSMUSG00000051041	Olfml1	0.415917	3.76496	3.43039	0.0027389	0.119596	-1.73371
ENSG00000010704	HFE	ENSMUSG00000006611	Hfe	-0.856747	2.08644	-3.42749	0.00275707	0.12004	-1.5874
ENSG00000163660	CCNL1	ENSMUSG00000027829	Ccnl1	0.235378	5.66486	3.41699	0.00282393	0.122311	-2.01903
ENSG00000167377	ZNF23	ENSMUSG00000044676	Zfp612	0.334214	5.33058	3.41675	0.00282551	0.122311	-1.97632
ENSG00000156030	MIDEAS	ENSMUSG00000042507	Elmsan1	-0.331187	5.05294	-3.41438	0.00284081	0.122543	-1.96767
ENSG00000203910	C1orf146	ENSMUSG00000089798	1700028K03Rik	0.533767	3.61829	3.4134	0.00284719	0.122543	-1.7667
ENSG00000031081	ARHGAP31	ENSMUSG00000022799	Arhgap31	-0.340362	5.25649	-3.40995	0.00286965	0.123092	-2.00125
		ENSMUSG00000085273		1.21744	1.33271	3.40893	0.00287633	0.123092	-1.54629
ENSG00000163520	FBLN2	ENSMUSG00000064080	Fbln2	-0.711999	2.95532	-3.40603	0.00289544	0.123353	-1.72478
		ENSMUSG00000069516	Lyz2	-0.642432	1.96314	-3.40449	0.0029056	0.123353	-1.62136
ENSG00000163510	CWC22	ENSMUSG00000027014	Cwc22	0.273649	5.05826	3.40312	0.0029147	0.123353	-1.97629
ENSG00000185875	THNSL1	ENSMUSG00000048550	Thnsl1	0.565488	5.82081	3.40304	0.00291526	0.123353	-2.04903
ENSG00000125124	BBS2	ENSMUSG00000031755	Bbs2	0.278127	4.6638	3.39567	0.00296462	0.12439	-1.9441
ENSG00000288725		ENSMUSG00000031755	Bbs2	0.278127	4.6638	3.39567	0.00296462	0.12439	-1.9441
ENSG00000053770	AP5M1	ENSMUSG00000036291	Ap5m1	0.330939	5.45652	3.39664	0.00295814	0.12439	-2.03617
ENSG00000186526	CYP4F8	ENSMUSG00000024055	Cyp4f13	0.764286	2.85276	3.39606	0.00296199	0.12439	-1.69808
ENSG00000137507	LRRC32	ENSMUSG00000090958	Lrrc32	-1.09498	0.348676	-3.3849	0.00303835	0.125038	-1.59384
ENSG00000167880	EVPL	ENSMUSG00000034282	Evpl	-0.985075	1.07913	-3.38725	0.00302212	0.125038	-1.60828
ENSG00000116774	OLFML3	ENSMUSG00000027848	Olfml3	-0.687493	3.10117	-3.39054	0.0029995	0.125038	-1.77893
ENSG00000154065	ANKRD29	ENSMUSG00000057766	Ankrd29	-0.535235	4.10335	-3.38553	0.00303395	0.125038	-1.90938
		ENSMUSG00000035834	Polr3g	0.374124	2.95189	3.38841	0.00301411	0.125038	-1.7261
		ENSMUSG00000078899	Gm4631	0.762124	7.82066	3.38532	0.0030354	0.125038	-2.19132
		ENSMUSG00000023235	Ccl25	0.813697	2.02369	3.39095	0.0029967	0.125038	-1.62737
ENSG00000131470	PSMC3IP	ENSMUSG00000019303	Psmc3ip	-1.4841	1.23791	-3.37994	0.00307288	0.125429	-1.62426
ENSG00000106333	PCOLCE	ENSMUSG00000029718	Pcolce	-1.27239	2.10657	-3.38064	0.00306797	0.125429	-1.69196
ENSG00000131591	C1orf159	ENSMUSG00000059939	9430015G10Rik	0.375349	4.1398	3.38021	0.00307096	0.125429	-1.90257
ENSG00000072786	STK10	ENSMUSG00000020272	Stk10	-0.416079	3.26435	-3.37451	0.0031111	0.126644	-1.80815
ENSG00000119411	BSPRY	ENSMUSG00000028392	Bspry	0.894954	2.44929	3.37331	0.00311963	0.126648	-1.67646
		ENSMUSG00000057262	Rpl15-ps6	4.49813	-0.914968	3.37105	0.0031357	0.126958	-1.80383
ENSG00000197901	SLC22A6	ENSMUSG00000024650	Slc22a6	-1.50051	1.54601	-3.36845	0.00315433	0.127369	-1.67429
ENSG00000196455	PIK3R4	ENSMUSG00000032571	Pik3r4	-0.231426	5.43945	-3.36007	0.00321512	0.129475	-2.13194
ENSG00000156395	SORCS3	ENSMUSG00000063434	Sorcs3	-0.20482	6.28732	-3.35506	0.00325197	0.130609	-2.20844
ENSG00000185420	SMYD3	ENSMUSG00000055067	Smyd3	0.249124	5.2769	3.35277	0.00326895	0.130941	-2.11255
ENSG00000111341	MGP	ENSMUSG00000030218	Mgp	-1.10194	0.774868	-3.34198	0.00335022	0.13174	-1.68246
ENSG00000169583	CLIC3	ENSMUSG00000015093	Clic3	-0.837111	1.16129	-3.34244	0.00334673	0.13174	-1.69181
ENSG00000013364	MVP	ENSMUSG00000030681	Mvp	-0.513926	2.41844	-3.34287	0.00334343	0.13174	-1.79044
ENSG00000168309	FAM107A	ENSMUSG00000021750	Fam107a	-0.501538	7.60414	-3.34082	0.00335905	0.13174	-2.29232
ENSG00000140522	RLBP1	ENSMUSG00000039194	Rlbp1	-0.361665	3.49047	-3.34115	0.00335657	0.13174	-1.91134
ENSG00000013288	MAN2B2	ENSMUSG00000029119	Man2b2	-0.339342	4.23506	-3.34128	0.00335558	0.13174	-2.02808
ENSG00000166068	SPRED1	ENSMUSG00000027351	Spred1	0.254977	8.03192	3.34651	0.00331586	0.13174	-2.28627
ENSG00000165359	INTS6L	ENSMUSG00000035967	Ints6l	0.299565	6.3766	3.34216	0.00334881	0.13174	-2.23705
		ENSMUSG00000086360	Gm16214	-0.622858	1.76848	-3.33785	0.00338181	0.131884	-1.73263
ENSG00000112182	BACH2	ENSMUSG00000040270	Bach2	0.280774	4.08309	3.338	0.00338071	0.131884	-1.98769
		ENSMUSG00000059751	Rps3a3	3.35172	3.34545	3.33691	0.00338908	0.131884	-1.7357
ENSG00000109180	OCIAD1	ENSMUSG00000029152	Ociad1	0.321799	8.12713	3.33335	0.00341665	0.132602	-2.31661
ENSG00000104872	PIH1D1	ENSMUSG00000003423	Pih1d1	0.431642	3.71922	3.33225	0.00342517	0.132602	-1.94745
ENSG00000150048	CLEC1A	ENSMUSG00000033082	Clec1a	-0.804465	1.9429	-3.3137	0.00357269	0.134316	-1.79882
ENSG00000122678	POLM	ENSMUSG00000020474	Polm	-0.754055	1.98385	-3.30659	0.00363087	0.134316	-1.8287
ENSG00000117115	PADI2	ENSMUSG00000028927	Padi2	-0.675688	5.10847	-3.31469	0.00356466	0.134316	-2.19211
ENSG00000183317	EPHA10	ENSMUSG00000028876	Epha10	-0.542809	5.06506	-3.31247	0.00358269	0.134316	-2.19852
ENSG00000132688	NES	ENSMUSG00000004891	Nes	-0.511216	3.36392	-3.30448	0.00364828	0.134316	-1.98947
ENSG00000073111	MCM2	ENSMUSG00000002870	Mcm2	-0.496992	1.95061	-3.30867	0.00361372	0.134316	-1.81111
ENSG00000184489	PTP4A3	ENSMUSG00000059895	Ptp4a3	-0.471026	3.80723	-3.31883	0.00353127	0.134316	-2.0088
ENSG00000150687	PRSS23	ENSMUSG00000039405	Prss23	-0.45041	3.05922	-3.32492	0.0034827	0.134316	-1.90628
ENSG00000132773	TOE1	ENSMUSG00000028688	Toe1	-0.422319	2.26062	-3.31789	0.00353879	0.134316	-1.81543
ENSG00000083444	PLOD1	ENSMUSG00000019055	Plod1	-0.34304	4.51572	-3.32079	0.00351558	0.134316	-2.10007
ENSG00000104728	ARHGEF10	ENSMUSG00000071176	Arhgef10	-0.254731	5.77369	-3.3159	0.00355488	0.134316	-2.25834
ENSG00000137871	ZNF280D	ENSMUSG00000038535	Zfp280d	0.260272	6.13788	3.31657	0.00354947	0.134316	-2.27542
ENSG00000285253		ENSMUSG00000038535	Zfp280d	0.260272	6.13788	3.31657	0.00354947	0.134316	-2.27542
ENSG00000125772	GPCPD1	ENSMUSG00000027346	Gpcpd1	0.281287	7.48462	3.31124	0.00359269	0.134316	-2.35012
ENSG00000183826	BTBD9	ENSMUSG00000062202	Btbd9	0.323353	7.50552	3.31412	0.00356923	0.134316	-2.34273
ENSG00000171444	MCC	ENSMUSG00000071856	Mcc	0.372989	5.58845	3.30519	0.00364237	0.134316	-2.24493
ENSG00000113211	PCDHB6	ENSMUSG00000047307	Pcdhb13	0.434745	3.92415	3.30532	0.00364128	0.134316	-2.03849
ENSG00000138780	GSTCD	ENSMUSG00000028018	Gstcd	0.516979	2.95457	3.32146	0.00351025	0.134316	-1.87552
		ENSMUSG00000043192	Gpi-ps	0.743166	4.47172	3.3077	0.00362165	0.134316	-2.09991
		ENSMUSG00000090767		2.50151	-0.051551	3.30914	0.00360987	0.134316	-1.84055
ENSG00000144010	TRIM43B	ENSMUSG00000079162	Trim43b	2.73712	-0.562514	3.30585	0.00363689	0.134316	-1.88665
ENSG00000144015	TRIM43	ENSMUSG00000079162	Trim43b	2.73712	-0.562514	3.30585	0.00363689	0.134316	-1.88665
		ENSMUSG00000003038	Hmgn2	-1.02618	2.59216	-3.3003	0.00368301	0.135263	-1.91594
ENSG00000163817	SLC6A20	ENSMUSG00000036814	Slc6a20a	-0.936046	3.83136	-3.29334	0.00374174	0.136403	-2.1051
ENSG00000091513	TF	ENSMUSG00000032554	Trf	-0.644101	2.6963	-3.28954	0.00377414	0.136403	-1.93489
ENSG00000196678	ERI2	ENSMUSG00000030929	Eri2	-0.450743	3.25723	-3.29197	0.00375334	0.136403	-2.00821
ENSG00000122359	ANXA11	ENSMUSG00000021866	Anxa11	-0.392638	3.96428	-3.29482	0.00372914	0.136403	-2.09028
ENSG00000103540	CCP110	ENSMUSG00000033904	Ccp110	-0.214802	6.71842	-3.288	0.00378734	0.136403	-2.37935
ENSG00000107864	CPEB3	ENSMUSG00000039652	Cpeb3	0.241283	6.52893	3.2873	0.00379336	0.136403	-2.365
ENSG00000144320	LNPK	ENSMUSG00000009207	Lnpk	0.28414	7.01224	3.28701	0.0037958	0.136403	-2.38658
ENSG00000138688	KIAA1109	ENSMUSG00000037270	4932438A13Rik	0.340933	9.72232	3.28975	0.00377231	0.136403	-2.44043
		ENSMUSG00000055833	1700034H15Rik	1.01683	1.69909	3.28889	0.00377971	0.136403	-1.80831
ENSG00000138650	PCDH10	ENSMUSG00000049100	Pcdh10	0.31982	8.05342	3.27758	0.00387794	0.139023	-2.43671
ENSG00000108947	EFNB3	ENSMUSG00000003934	Efnb3	-0.485459	5.53027	-3.27371	0.00391208	0.139913	-2.32642
ENSG00000177707	NECTIN3	ENSMUSG00000022656	Nectin3	0.262252	6.83492	3.2708	0.00393799	0.140505	-2.41361
ENSG00000204128	C2orf72	ENSMUSG00000026227	2810459M11Rik	-0.254286	4.45551	-3.26704	0.00397166	0.14137	-2.20054
ENSG00000120833	SOCS2	ENSMUSG00000020027	Socs2	0.261857	4.88631	3.265	0.00399006	0.14169	-2.25641
ENSG00000204381	LAYN	ENSMUSG00000060594	Layn	-0.936098	1.88979	-3.26215	0.00401596	0.142273	-1.89747
		ENSMUSG00000074394		-2.33848	-0.00203426	-3.25956	0.00403954	0.14263	-1.84753
ENSG00000101871	MID1	ENSMUSG00000035299	Mid1	-0.957468	2.92951	-3.25897	0.00404503	0.14263	-2.01866
ENSG00000187258	NPSR1	ENSMUSG00000043659	Npsr1	-1.67213	1.37907	-3.25755	0.00405798	0.142751	-1.87763
ENSG00000011028	MRC2	ENSMUSG00000020695	Mrc2	-1.08181	2.74695	-3.25303	0.00409982	0.142837	-2.0355
ENSG00000162733	DDR2	ENSMUSG00000026674	Ddr2	-0.739307	3.96011	-3.25462	0.00408508	0.142837	-2.19153
ENSG00000103197	TSC2	ENSMUSG00000002496	Tsc2	-0.319072	7.01037	-3.25548	0.00407709	0.142837	-2.4605
ENSG00000153048	CARHSP1	ENSMUSG00000008393	Carhsp1	-0.277814	4.98714	-3.25215	0.00410797	0.142837	-2.31099
ENSG00000131437	KIF3A	ENSMUSG00000018395	Kif3a	0.176561	7.64924	3.25296	0.00410048	0.142837	-2.48198
ENSG00000139372	TDG	ENSMUSG00000034674	Tdg	-0.460312	4.18035	-3.24858	0.00414127	0.143571	-2.22351
ENSG00000159899	NPR2	ENSMUSG00000028469	Npr2	-0.315374	4.55945	-3.24785	0.00414817	0.143571	-2.2772
ENSG00000101439	CST3	ENSMUSG00000027447	Cst3	-0.603738	7.62673	-3.24461	0.00417866	0.143963	-2.50202
ENSG00000152495	CAMK4	ENSMUSG00000038128	Camk4	-0.410274	8.44332	-3.24521	0.00417307	0.143963	-2.51628
ENSG00000072274	TFRC	ENSMUSG00000022797	Tfrc	0.336822	7.67439	3.24025	0.00422018	0.14506	-2.50921
		ENSMUSG00000090311		-0.640316	3.12158	-3.23761	0.0042454	0.145278	-2.08577
ENSG00000007168	PAFAH1B1	ENSMUSG00000020745	Pafah1b1	0.232103	9.52942	3.23757	0.00424585	0.145278	-2.55223
ENSG00000143367	TUFT1	ENSMUSG00000005968	Tuft1	-0.811855	1.33342	-3.23234	0.0042964	0.14595	-1.92722
ENSG00000100979	PLTP	ENSMUSG00000017754	Pltp	-0.488745	4.05616	-3.23259	0.00429394	0.14595	-2.24384
ENSG00000100605	ITPK1	ENSMUSG00000057963	Itpk1	-0.28816	5.59385	-3.23238	0.00429597	0.14595	-2.42582
ENSG00000161533	ACOX1	ENSMUSG00000020777	Acox1	-0.181367	7.74051	-3.23152	0.00430437	0.14595	-2.53288
ENSG00000174749	FAM241A	ENSMUSG00000050549	Fam241a	-0.743985	0.670652	-3.22935	0.0043255	0.146008	-1.89759
ENSG00000178691	SUZ12	ENSMUSG00000017548	Suz12	0.32323	5.12404	3.23004	0.0043188	0.146008	-2.36648
ENSG00000149474	KAT14	ENSMUSG00000027425	Kat14	-0.3082	4.66568	-3.22315	0.00438659	0.147737	-2.333
ENSG00000198919	DZIP3	ENSMUSG00000064061	Dzip3	0.274435	8.02205	3.22062	0.00441183	0.148255	-2.56024
ENSG00000118997	DH7	ENSMUSG00000041144	Dh7b	-0.702251	4.2477	-3.21731	0.00444496	0.149035	-2.30929
		ENSMUSG00000072972	Adam4	0.409371	3.84125	3.21129	0.00450584	0.15074	-2.22426
ENSG00000168477	TNXB	ENSMUSG00000033327	Tnxb	-0.687232	4.54616	-3.2084	0.00453532	0.151322	-2.35558
ENSG00000172728	FUT10	ENSMUSG00000046152	Fut10	-0.678825	2.74142	-3.20685	0.00455122	0.151322	-2.12023
ENSG00000264364	DYNLL2	ENSMUSG00000020483	Dynll2	-0.339869	6.70959	-3.20664	0.00455347	0.151322	-2.55655
ENSG00000175161	CADM2	ENSMUSG00000064115	Cadm2	0.290654	9.25524	3.20346	0.00458623	0.151398	-2.62051
ENSG00000156313	RPGR	ENSMUSG00000031174	Rpgr	0.321357	5.21678	3.20251	0.00459607	0.151398	-2.43203
ENSG00000104164	BLOC1S6	ENSMUSG00000005804	Bloc1s6	0.380316	4.51614	3.20517	0.00456859	0.151398	-2.33127
ENSG00000102595	UGGT2	ENSMUSG00000042104	Uggt2	0.400959	6.85349	3.20362	0.00458458	0.151398	-2.56115
ENSG00000204472	AIF1	ENSMUSG00000024397	Aif1	-0.747958	1.44309	-3.20145	0.00460715	0.151431	-1.98053
ENSG00000184163	C1QTNF12	ENSMUSG00000023571	C1qtnf12	-0.797476	2.11534	-3.20042	0.00461784	0.151451	-2.0626
ENSG00000196378	ZNF34	ENSMUSG00000071267	Zfp942	0.356446	5.22053	3.19815	0.00464155	0.151897	-2.44207
ENSG00000132972	RNF17	ENSMUSG00000000365	Rnf17	-1.33304	0.023292	-3.19447	0.00468033	0.152079	-1.95861
ENSG00000196476	C20orf96	ENSMUSG00000032680	6820408C15Rik	-0.811807	0.68138	-3.19487	0.00467605	0.152079	-1.96215
ENSG00000169692	AGPAT2	ENSMUSG00000026922	Agpat2	-0.664206	0.870039	-3.19159	0.00471089	0.152079	-1.97404
ENSG00000168246	UBTD2	ENSMUSG00000044949	Ubtd2	-0.531425	2.8268	-3.19002	0.0047276	0.152079	-2.15572
		ENSMUSG00000085901		-0.484445	2.09035	-3.19337	0.00469192	0.152079	-2.0552
ENSG00000139746	RBM26	ENSMUSG00000022119	Rbm26	0.259724	6.98241	3.19205	0.004706	0.152079	-2.5919
		ENSMUSG00000083111	Gm14421	0.943199	3.13591	3.19019	0.00472571	0.152079	-2.14478
		ENSMUSG00000078877	Gm14295	1.5598	3.27451	3.18997	0.00472811	0.152079	-2.13703
		ENSMUSG00000055676	Gm5069	-0.694888	0.941818	-3.18508	0.00478053	0.153437	-1.98747
ENSG00000135378	PRRG4	ENSMUSG00000027171	Prrg4	-0.916988	1.1479	-3.18278	0.00480542	0.153511	-2.0228
ENSG00000167186	COQ7	ENSMUSG00000030652	Coq7	-0.48901	2.79779	-3.18016	0.00483395	0.153511	-2.17362
ENSG00000176022	B3GALT6	ENSMUSG00000050796	B3galt6	-0.419698	3.978	-3.18096	0.00482522	0.153511	-2.33615
ENSG00000131381	RBSN	ENSMUSG00000014550	Rbsn	0.206969	6.53593	3.18056	0.00482963	0.153511	-2.59607
ENSG00000051825	MPHOSPH9	ENSMUSG00000038126	Mphosph9	0.228513	6.05211	3.18145	0.0048199	0.153511	-2.56146
ENSG00000169116	PARM1	ENSMUSG00000034981	Parm1	-0.314467	5.99159	-3.178	0.00485753	0.153935	-2.5743
		ENSMUSG00000078886	Gm2026	0.712775	3.53806	3.17312	0.0049113	0.155311	-2.24094
ENSG00000006659	LGALS14	ENSMUSG00000001123	Lgals9	-0.648041	0.866123	-3.1712	0.00493264	0.155658	-2.01356
ENSG00000105198	LGALS13	ENSMUSG00000001123	Lgals9	-0.648041	0.866123	-3.1712	0.00493264	0.155658	-2.01356
ENSG00000249861	LGALS16	ENSMUSG00000001123	Lgals9	-0.648041	0.866123	-3.1712	0.00493264	0.155658	-2.01356
		ENSMUSG00000080780	Gm11252	0.620925	1.97937	3.16912	0.00495586	0.156063	-2.07367
		ENSMUSG00000091164		0.581804	2.57454	3.16789	0.00496961	0.156168	-2.13508
ENSG00000104870	FCGRT	ENSMUSG00000003420	Fcgrt	-0.483895	3.31146	-3.16593	0.00499158	0.156531	-2.27531
ENSG00000172456	FGGY	ENSMUSG00000028573	Fggy	-1.88387	2.73887	-3.16325	0.00502182	0.157151	-2.17927
ENSG00000129009	ISLR	ENSMUSG00000037206	Islr	-0.933448	2.90265	-3.16025	0.00505592	0.157189	-2.23565
ENSG00000071537	SEL1L	ENSMUSG00000020964	Sel1l	-0.174274	8.25137	-3.15947	0.00506484	0.157189	-2.69992
ENSG00000068796	KIF2A	ENSMUSG00000021693	Kif2a	0.226459	6.41979	3.16146	0.00504211	0.157189	-2.63137
ENSG00000113448	PDE4D	ENSMUSG00000021699	Pde4d	0.316804	6.70918	3.15946	0.00506487	0.157189	-2.6478
ENSG00000123146	ADGRE5	ENSMUSG00000002885	Adgre5	-0.384423	3.05433	-3.15715	0.00509129	0.157683	-2.25148
ENSG00000135605	TEC	ENSMUSG00000029217	Tec	-0.733069	1.14818	-3.15582	0.00510666	0.157834	-2.06542
ENSG00000100197	CYP2D6	ENSMUSG00000061740	Cyp2d22	-0.761162	3.71343	-3.15393	0.00512838	0.157855	-2.35873
ENSG00000143147	GPR161	ENSMUSG00000040836	Gpr161	-0.412265	6.22815	-3.15399	0.00512767	0.157855	-2.64099
		ENSMUSG00000081788	Gm5898	-1.06847	2.72524	-3.14577	0.00522345	0.158028	-2.25705
		ENSMUSG00000070522	Gm6505	-1.0368	0.659959	-3.15166	0.00515474	0.158028	-2.04577
ENSG00000154237	LRRK1	ENSMUSG00000015133	Lrrk1	-0.789113	2.31213	-3.13933	0.00529973	0.158028	-2.20592
ENSG00000160801	PTH1R	ENSMUSG00000032492	Pth1r	-0.64394	2.01564	-3.1414	0.00527519	0.158028	-2.16031
ENSG00000117385	P3H1	ENSMUSG00000028641	P3h1	-0.505464	2.88976	-3.14535	0.00522841	0.158028	-2.2497
ENSG00000003989	SLC7A2	ENSMUSG00000031596	Slc7a2	-0.469069	5.29741	-3.14063	0.00528425	0.158028	-2.59282
ENSG00000100612	DHRS7	ENSMUSG00000021094	Dhrs7	-0.454623	3.2922	-3.1497	0.00517746	0.158028	-2.30093
ENSG00000103257	SLC7A5	ENSMUSG00000040010	Slc7a5	-0.437044	4.63313	-3.14961	0.00517856	0.158028	-2.4998
ENSG00000138496	PARP9	ENSMUSG00000022906	Parp9	-0.419695	2.09695	-3.14021	0.00528926	0.158028	-2.17589
ENSG00000131899	LLGL1	ENSMUSG00000020536	Llgl1	-0.401894	4.61219	-3.14375	0.00524733	0.158028	-2.50117
ENSG00000144848	ATG3	ENSMUSG00000022663	Atg3	-0.320546	4.67272	-3.14823	0.00519467	0.158028	-2.49763
ENSG00000127870	RNF6	ENSMUSG00000029634	Rnf6	-0.191804	5.95772	-3.13972	0.00529514	0.158028	-2.65463
ENSG00000007392	LUC7L	ENSMUSG00000024188	Luc7l	0.169754	7.41764	3.13912	0.00530231	0.158028	-2.72189
ENSG00000171649	ZIK1	ENSMUSG00000030393	Zik1	0.286918	4.80885	3.14211	0.0052667	0.158028	-2.50846
ENSG00000001497	LAS1L	ENSMUSG00000057421	Las1l	0.29636	5.17069	3.14136	0.00527564	0.158028	-2.55821
ENSG00000076382	SPAG5	ENSMUSG00000002055	Spag5	0.389196	2.84659	3.14741	0.00520431	0.158028	-2.22933
ENSG00000258472		ENSMUSG00000002055	Spag5	0.389196	2.84659	3.14741	0.00520431	0.158028	-2.22933
ENSG00000137547	MRPL15	ENSMUSG00000033845	Mrpl15	-0.311788	4.52932	-3.1356	0.00534447	0.158655	-2.5041
ENSG00000099715	PCDH11Y	ENSMUSG00000034755	Pcdh11x	0.434258	5.75627	3.13576	0.00534254	0.158655	-2.63186
ENSG00000102290	PCDH11X	ENSMUSG00000034755	Pcdh11x	0.434258	5.75627	3.13576	0.00534254	0.158655	-2.63186
ENSG00000134709	HOOK1	ENSMUSG00000028572	Hook1	0.304356	7.06456	3.13106	0.00539937	0.159653	-2.72681
		ENSMUSG00000083623	Gm7224	1.14357	1.00364	3.13159	0.00539293	0.159653	-2.07711
ENSG00000135241	PNPLA8	ENSMUSG00000036257	Pnpla8	0.228335	7.55306	3.12992	0.00541314	0.159746	-2.7446
ENSG00000081026	MAGI3	ENSMUSG00000052539	Magi3	0.22736	6.77209	3.12884	0.0054264	0.159823	-2.72021
ENSG00000176170	SPHK1	ENSMUSG00000061878	Sphk1	-0.955395	1.17956	-3.12517	0.00547132	0.160831	-2.13549
ENSG00000100139	MICALL1	ENSMUSG00000033039	Micall1	-0.259673	5.38192	-3.12326	0.00549485	0.161109	-2.63577
ENSG00000147044	CASK	ENSMUSG00000031012	Cask	0.227504	7.51659	3.12266	0.00550223	0.161109	-2.75944
		ENSMUSG00000008307	1700109H08Rik	0.676786	2.77156	3.12174	0.00551369	0.161131	-2.25065
ENSG00000198113	TOR4A	ENSMUSG00000059555	Tor4a	-0.612444	1.70691	-3.11969	0.0055392	0.161562	-2.17736
ENSG00000105771	SMG9	ENSMUSG00000002210	Smg9	-0.442335	3.49824	-3.11698	0.005573	0.162233	-2.41318
ENSG00000077782	FGFR1	ENSMUSG00000031565	Fgfr1	-0.383232	6.29311	-3.11403	0.00561	0.162994	-2.73154
ENSG00000066735	KIF26A	ENSMUSG00000021294	Kif26a	-0.419051	3.80311	-3.11219	0.00563326	0.163354	-2.44377
ENSG00000135406	PRPH	ENSMUSG00000023484	Prph	1.10439	0.736863	3.10707	0.00569848	0.164927	-2.12249
ENSG00000134042	MRO	ENSMUSG00000064036	Mro	-0.509269	2.70879	-3.09618	0.00583957	0.168131	-2.35051
ENSG00000170540	ARL6IP1	ENSMUSG00000030654	Arl6ip1	-0.315652	7.70685	-3.09346	0.0058752	0.168131	-2.8317
ENSG00000122591	FAM126A	ENSMUSG00000028995	Fam126a	-0.311605	6.03546	-3.09168	0.00589873	0.168131	-2.75954
		ENSMUSG00000008683	Rps15a	-0.302019	5.62379	-3.0956	0.0058471	0.168131	-2.72542
ENSG00000196730	DAPK1	ENSMUSG00000021559	Dapk1	0.254995	7.62058	3.09233	0.00589021	0.168131	-2.82828
ENSG00000136381	IREB2	ENSMUSG00000032293	Ireb2	0.338822	6.69684	3.09176	0.00589767	0.168131	-2.79546
ENSG00000163634	THOC7	ENSMUSG00000053453	Thoc7	0.449315	4.13069	3.09706	0.00582796	0.168131	-2.49633
		ENSMUSG00000073229		1.01261	2.23774	3.09211	0.00589312	0.168131	-2.22703
ENSG00000164008	C1orf50	ENSMUSG00000078584	AU022252	-0.425826	5.38249	-3.08856	0.00594018	0.168991	-2.70546
ENSG00000127415	IDUA	ENSMUSG00000033540	Idua	-0.360837	3.10524	-3.08731	0.00595687	0.169146	-2.40362
ENSG00000064666	CNN2	ENSMUSG00000004665	Cnn2	-0.561302	1.60392	-3.0807	0.00604581	0.171209	-2.2342
ENSG00000152223	EPG5	ENSMUSG00000039840	Epg5	0.183333	7.55794	3.08022	0.00605233	0.171209	-2.85203
ENSG00000121104	FAM117A	ENSMUSG00000038893	Fam117a	-0.592769	2.07992	-3.07677	0.00609938	0.172056	-2.29861
ENSG00000074370	ATP2A3	ENSMUSG00000020788	Atp2a3	-0.534541	3.00067	-3.07634	0.00610519	0.172056	-2.41941
ENSG00000241127	YAE1	ENSMUSG00000075054	Yae1d1	0.374558	4.50105	3.07498	0.00612392	0.172261	-2.60434
ENSG00000100298	APOBEC3H	ENSMUSG00000009585	Apobec3	-0.686702	0.663752	-3.07327	0.00614743	0.172562	-2.20053
ENSG00000100413	POLR3H	ENSMUSG00000022476	Polr3h	-0.303606	5.07039	-3.07253	0.00615759	0.172562	-2.70689
ENSG00000080345	RIF1	ENSMUSG00000036202	Rif1	0.320375	7.07726	3.0693	0.00620233	0.173206	-2.85864
ENSG00000197442	MAP3K5	ENSMUSG00000071369	Map3k5	0.320914	5.91114	3.0692	0.00620365	0.173206	-2.78894
ENSG00000079337	RAPGEF3	ENSMUSG00000022469	Rapgef3	-0.43372	4.94239	-3.06444	0.00627019	0.174446	-2.71508
ENSG00000005249	PRKAR2B	ENSMUSG00000002997	Prkar2b	0.357389	5.50532	3.06354	0.00628288	0.174446	-2.76024
ENSG00000189283	FHIT	ENSMUSG00000060579	Fhit	0.677443	1.12133	3.06421	0.00627346	0.174446	-2.21569
		ENSMUSG00000087153	Gm6483	0.558348	7.26284	3.06126	0.00631496	0.175013	-2.88216
ENSG00000124222	STX16	ENSMUSG00000027522	Stx16	0.179162	6.32435	3.05621	0.00638685	0.176679	-2.85176
ENSG00000254995	STX16-NPEPL1	ENSMUSG00000027522	Stx16	0.179162	6.32435	3.05621	0.00638685	0.176679	-2.85176
ENSG00000100813	ACIN1	ENSMUSG00000022185	Acin1	-0.185107	6.31499	-3.05359	0.00642436	0.17739	-2.86163
ENSG00000123684	LPGAT1	ENSMUSG00000026623	Lpgat1	0.21248	8.74348	3.05277	0.00643614	0.17739	-2.93698
ENSG00000113209	PCDHB5	ENSMUSG00000051486	Pcdhb11	0.50899	4.52154	3.05081	0.0064645	0.177845	-2.6665
		ENSMUSG00000084350	Znf41-ps	-1.69843	-0.123322	-3.04979	0.00647928	0.177926	-2.2277
		ENSMUSG00000087263	Gm15726	-1.72369	-0.430192	-3.04762	0.00651078	0.178464	-2.23494
ENSG00000078596	ITM2A	ENSMUSG00000031239	Itm2a	-0.306892	4.72572	-3.04249	0.00658593	0.180006	-2.73197
ENSG00000149636	DSN1	ENSMUSG00000027635	Dsn1	0.573055	1.76624	3.04215	0.00659099	0.180006	-2.30471
		ENSMUSG00000074517	Gm10710	-0.682707	2.1238	-3.0397	0.00662709	0.180663	-2.37625
		ENSMUSG00000048648		0.754316	1.83902	3.03862	0.00664317	0.180702	-2.31597
		ENSMUSG00000090723		1.47114	2.12925	3.03799	0.00665258	0.180702	-2.3472
ENSG00000173273	TNKS	ENSMUSG00000031529	Tnks	0.200158	7.53209	3.03618	0.00667945	0.180778	-2.94623
		ENSMUSG00000050550	Gm11868	1.16377	2.49545	3.03646	0.00667533	0.180778	-2.36004
ENSG00000160791	CCR5	ENSMUSG00000079227	Ccr5	-0.770502	1.9288	-3.03091	0.00675855	0.181257	-2.3698
ENSG00000173442	EHBP1L1	ENSMUSG00000024937	Ehbp1l1	-0.484775	3.56845	-3.03173	0.00674624	0.181257	-2.57976
ENSG00000139910	NOVA1	ENSMUSG00000021047	Nova1	0.310406	5.86636	3.03166	0.00674729	0.181257	-2.8651
ENSG00000139618	BRCA2	ENSMUSG00000041147	Brca2	0.333741	4.51547	3.02992	0.00677352	0.181257	-2.70104
ENSG00000162670	BRINP3	ENSMUSG00000035131	Brinp3	0.445161	5.59931	3.02913	0.00678548	0.181257	-2.84116
ENSG00000164303	ENPP6	ENSMUSG00000038173	Enpp6	0.450469	3.50848	3.0341	0.00671067	0.181257	-2.54007
ENSG00000011376	LARS2	ENSMUSG00000035202	Lars2	0.602277	3.74747	3.03307	0.00672602	0.181257	-2.58616
ENSG00000143882	ATP6V1C2	ENSMUSG00000020566	Atp6v1c2	0.769761	0.754946	3.02859	0.00679368	0.181257	-2.27179
		ENSMUSG00000046000	a11	1.12625	1.30744	3.02769	0.00680744	0.181303	-2.28295
ENSG00000130429	ARPC1B	ENSMUSG00000029622	Arpc1b	-0.356306	3.74544	-3.02605	0.00683245	0.181325	-2.62343
ENSG00000167524	RSKR	ENSMUSG00000037593	Rskr	0.620817	3.64944	3.02641	0.00682689	0.181325	-2.57966
ENSG00000149346	SLX4IP	ENSMUSG00000027281	Slx4ip	0.275581	3.75869	3.02215	0.00689217	0.181946	-2.6194
ENSG00000174442	ZWILCH	ENSMUSG00000032400	Zwilch	0.514683	1.43746	3.02336	0.0068736	0.181946	-2.31447
ENSG00000215912	TTC34	ENSMUSG00000046637	Ttc34	0.635677	1.76739	3.02234	0.00688926	0.181946	-2.35135
ENSG00000166145	SPINT1	ENSMUSG00000027315	Spint1	-1.34706	-0.0471032	-3.0204	0.00691921	0.182339	-2.28164
ENSG00000092054	MYH7	ENSMUSG00000053093	Myh7	-0.69597	2.34933	-3.0193	0.00693615	0.182466	-2.45642
ENSG00000152229	PSTPIP2	ENSMUSG00000025429	Pstpip2	0.571079	2.80168	3.01834	0.00695097	0.182536	-2.47461
ENSG00000246922	UBAP1L	ENSMUSG00000086228	Ubap1l	0.53364	1.0462	3.01736	0.00696623	0.182617	-2.30433
ENSG00000166710	B2M	ENSMUSG00000060802	B2m	-0.578662	3.9257	-3.01374	0.00702275	0.18314	-2.68981
ENSG00000136718	IMP4	ENSMUSG00000026127	Imp4	-0.372842	3.77643	-3.01392	0.00701993	0.18314	-2.64833
ENSG00000138448	ITGAV	ENSMUSG00000027087	Itgav	0.242422	7.31989	3.01403	0.00701817	0.18314	-2.9875
ENSG00000139436	GIT2	ENSMUSG00000041890	Git2	0.181358	5.12819	3.01166	0.00705547	0.183675	-2.83545
ENSG00000167977	KCTD5	ENSMUSG00000016946	Kctd5	-0.308976	4.22492	-3.01048	0.00707403	0.183839	-2.72722
ENSG00000205755	CRLF2	ENSMUSG00000033467	Crlf2	-1.16657	0.837674	-3.00746	0.00712188	0.184189	-2.32973
ENSG00000159915	ZNF233	ENSMUSG00000074283	Zfp109	-0.712978	2.491	-3.00654	0.00713653	0.184189	-2.50972
ENSG00000254470	AP5B1	ENSMUSG00000049562	Ap5b1	-0.478814	2.76969	-3.00684	0.0071317	0.184189	-2.51987
ENSG00000168090	COPS6	ENSMUSG00000019494	Cops6	-0.259735	4.83278	-3.0086	0.00710371	0.184189	-2.81191
ENSG00000162927	PUS10	ENSMUSG00000020280	Pus10	0.265027	4.61756	3.00443	0.00717011	0.184738	-2.77623
ENSG00000006625	GGCT	ENSMUSG00000002797	Ggct	-0.493116	2.92184	-3.00326	0.0071889	0.184905	-2.55451
ENSG00000281039		ENSMUSG00000002797	Ggct	-0.493116	2.92184	-3.00326	0.0071889	0.184905	-2.55451
ENSG00000108799	EZH1	ENSMUSG00000006920	Ezh1	-0.178444	6.40782	-3.00236	0.0072034	0.184961	-2.97529
ENSG00000101605	MYOM1	ENSMUSG00000024049	Myom1	-0.62427	1.89404	-3.00063	0.0072312	0.185358	-2.43603
ENSG00000139946	PELI2	ENSMUSG00000021846	Peli2	-0.286327	4.49155	-2.99953	0.00724891	0.185496	-2.78656
ENSG00000130508	PXDN	ENSMUSG00000020674	Pxdn	-0.427395	6.05831	-2.99872	0.00726209	0.185517	-2.96396
ENSG00000106034	CPED1	ENSMUSG00000062980	Cped1	-0.881335	2.94326	-2.9939	0.00734048	0.18678	-2.59916
ENSG00000127947	PTPN12	ENSMUSG00000028771	Ptpn12	0.217058	4.95041	2.99436	0.00733289	0.18678	-2.84523
ENSG00000162929	SANBR	ENSMUSG00000042208	0610010F05Rik	0.310757	6.63284	2.99339	0.00734885	0.18678	-3.0001
		ENSMUSG00000026365	Cfh	-0.663463	4.80905	-2.98977	0.00740826	0.186992	-2.87423
ENSG00000106733	NMRK1	ENSMUSG00000037847	Nmrk1	-0.589947	2.93067	-2.98835	0.00743186	0.186992	-2.59909
		ENSMUSG00000085208	Brip1os	-0.438852	3.88302	-2.98875	0.00742511	0.186992	-2.73423
ENSG00000103353	UBFD1	ENSMUSG00000030870	Ubfd1	0.188682	6.4051	2.99037	0.00739843	0.186992	-2.99645
ENSG00000128513	POT1	ENSMUSG00000029676	Pot1a	0.29038	5.13699	2.98928	0.00741642	0.186992	-2.87877
ENSG00000145723	GIN1	ENSMUSG00000026333	Gin1	0.451663	2.73408	2.98926	0.00741672	0.186992	-2.53952
ENSG00000105655	ISY1	ENSMUSG00000019139	Isy1	-0.443108	4.399	-2.98463	0.00749368	0.188028	-2.80808
ENSG00000157766	ACAN	ENSMUSG00000030607	Acan	-0.348359	3.36245	-2.98418	0.00750108	0.188028	-2.66779
ENSG00000121903	ZSCAN20	ENSMUSG00000061894	Zscan20	-0.265089	3.97126	-2.98361	0.00751061	0.188028	-2.7426
		ENSMUSG00000006057	Atp5g1	-0.55966	4.23992	-2.98042	0.00756415	0.189053	-2.81183
ENSG00000134815	DHX34	ENSMUSG00000006019	Dhx34	-0.44227	3.54187	-2.97485	0.00765859	0.190805	-2.69898
ENSG00000163491	NEK10	ENSMUSG00000042567	Nek10	0.475427	3.83826	2.97479	0.00765965	0.190805	-2.71674
		ENSMUSG00000054072	Iigp1	-1.1939	0.483126	-2.97057	0.00773178	0.192283	-2.38206
ENSG00000077942	FBLN1	ENSMUSG00000006369	Fbln1	-0.689788	2.85379	-2.96807	0.00777496	0.192825	-2.63142
ENSG00000114378	HYAL1	ENSMUSG00000010051	Hyal1	-0.554517	1.85797	-2.96714	0.00779108	0.192825	-2.4911
ENSG00000141540	TTYH2	ENSMUSG00000034714	Ttyh2	-0.324694	5.6577	-2.96708	0.00779207	0.192825	-2.99153
ENSG00000095383	TBC1D2	ENSMUSG00000039813	Tbc1d2	-0.816658	2.11019	-2.96157	0.00788813	0.194358	-2.54485
ENSG00000168071	CCDC88B	ENSMUSG00000047810	Ccdc88b	-0.567052	2.07247	-2.9613	0.00789285	0.194358	-2.53085
ENSG00000124615	MOCS1	ENSMUSG00000064120	Mocs1	-0.292006	2.9986	-2.9627	0.00786833	0.194358	-2.64891
ENSG00000196411	EPHB4	ENSMUSG00000029710	Ephb4	-0.555305	2.78926	-2.95828	0.00794596	0.195027	-2.62895
ENSG00000179820	MYADM	ENSMUSG00000068566	Myadm	-0.247213	4.44879	-2.959	0.0079333	0.195027	-2.86676
ENSG00000198513	ATL1	ENSMUSG00000021066	Atl1	0.172985	7.01687	2.95464	0.00801052	0.19629	-3.1009
ENSG00000142494	SLC47A1	ENSMUSG00000010122	Slc47a1	-1.26104	0.73066	-2.95107	0.00807431	0.19689	-2.43993
ENSG00000188153	COL4A5	ENSMUSG00000031274	Col4a5	-0.60951	3.61744	-2.95149	0.00806686	0.19689	-2.76412
ENSG00000120885	CLU	ENSMUSG00000022037	Clu	-0.349004	8.34334	-2.95228	0.00805274	0.19689	-3.1438
ENSG00000112378	PERP	ENSMUSG00000019851	Perp	-0.953393	1.32603	-2.94981	0.00809695	0.197122	-2.48735
ENSG00000118322	ATP10B	ENSMUSG00000055415	Atp10b	-0.568201	2.10646	-2.94494	0.00818507	0.198254	-2.57455
ENSG00000176435	CLEC14A	ENSMUSG00000045930	Clec14a	-0.541454	2.73356	-2.9455	0.00817479	0.198254	-2.64839
ENSG00000122696	SLC25A51	ENSMUSG00000045973	Slc25a51	-0.281546	6.46157	-2.945	0.00818383	0.198254	-3.10434
ENSG00000141437	SLC25A52	ENSMUSG00000045973	Slc25a51	-0.281546	6.46157	-2.945	0.00818383	0.198254	-3.10434
ENSG00000113272	THG1L	ENSMUSG00000011254	Thg1l	0.413286	2.78887	2.94432	0.00819623	0.198254	-2.6256
ENSG00000147041	SYTL5	ENSMUSG00000054453	Sytl5	0.472751	3.55212	2.94339	0.00821324	0.198346	-2.73773
		ENSMUSG00000091747		-0.904768	0.92154	-2.94121	0.00825297	0.198469	-2.45762
ENSG00000147854	UHRF2	ENSMUSG00000024817	Uhrf2	0.173576	6.74393	2.94172	0.0082437	0.198469	-3.11733
ENSG00000155961	RAB39B	ENSMUSG00000031202	Rab39b	0.239389	5.47144	2.94094	0.00825797	0.198469	-3.01835
ENSG00000059758	CDK17	ENSMUSG00000020015	Cdk17	0.214106	8.55811	2.93929	0.00828821	0.198877	-3.17354
		ENSMUSG00000091214		0.388385	2.6487	2.93642	0.00834117	0.199829	-2.62596
ENSG00000066557	LRRC40	ENSMUSG00000063052	Lrrc40	0.225198	6.48445	2.93496	0.00836828	0.200159	-3.11645
ENSG00000111181	SLC6A12	ENSMUSG00000030109	Slc6a12	-1.2067	0.623828	-2.93354	0.00839459	0.200369	-2.46988
ENSG00000151388	ADAMTS12	ENSMUSG00000047497	Adamts12	-1.12748	1.34469	-2.92736	0.00851046	0.200369	-2.52871
ENSG00000179148	ALOXE3	ENSMUSG00000020892	Aloxe3	-0.56868	2.33792	-2.92892	0.00848118	0.200369	-2.62859
ENSG00000169504	CLIC4	ENSMUSG00000037242	Clic4	-0.304971	6.33719	-2.93004	0.00846008	0.200369	-3.12676
		ENSMUSG00000007827	Ankrd26	0.232036	5.04245	2.9312	0.00843828	0.200369	-2.99059
		ENSMUSG00000026275	Ppp1r7	0.249273	6.95852	2.9303	0.00845514	0.200369	-3.15074
ENSG00000174695	TMEM167A	ENSMUSG00000012422	Tmem167	0.28438	7.12314	2.92864	0.0084863	0.200369	-3.15918
ENSG00000175105	ZNF654	ENSMUSG00000047141	Zfp654	0.363408	5.45665	2.9274	0.00850974	0.200369	-3.04231
ENSG00000171657	GPR82	ENSMUSG00000047678	Gpr82	0.527882	2.37392	2.93187	0.00842585	0.200369	-2.5907
ENSG00000187713	TMEM203	ENSMUSG00000078201	Tmem203	0.867032	1.99285	2.9314	0.00843463	0.200369	-2.54226
ENSG00000256043	CTSO	ENSMUSG00000028015	Ctso	-0.360206	4.46646	-2.92414	0.00857148	0.201057	-2.95372
ENSG00000018625	ATP1A2	ENSMUSG00000007097	Atp1a2	-0.235536	9.80656	-2.923	0.00859323	0.201057	-3.2325
ENSG00000114744	COMMD2	ENSMUSG00000036513	Commd2	0.381937	3.78716	2.92457	0.00856333	0.201057	-2.81328
ENSG00000074800	ENO1	ENSMUSG00000059040	Eno1b	2.03455	3.77834	2.92322	0.00858896	0.201057	-2.68888
ENSG00000145623	OSMR	ENSMUSG00000022146	Osmr	-0.484982	2.86305	-2.92145	0.00862269	0.201433	-2.70342
ENSG00000148175	STOM	ENSMUSG00000026880	Stom	-0.466391	3.6147	-2.92068	0.00863745	0.201464	-2.8187
ENSG00000134240	HMGCS2	ENSMUSG00000027875	Hmgcs2	-0.468482	2.58001	-2.91857	0.00867792	0.202063	-2.66424
ENSG00000165626	BEND7	ENSMUSG00000048186	Bend7	0.517329	1.08095	2.91794	0.00869001	0.202063	-2.50467
ENSG00000197355	UAP1L1	ENSMUSG00000026956	Uap1l1	-0.438915	3.71054	-2.91709	0.0087065	0.202134	-2.84089
ENSG00000125505	MBOAT7	ENSMUSG00000035596	Mboat7	-0.297082	6.12346	-2.91239	0.00879758	0.203933	-3.15067
ENSG00000178460	MCMDC2	ENSMUSG00000046101	Mcmdc2	-0.723841	2.0663	-2.91157	0.00881349	0.203987	-2.63272
ENSG00000168077	SCARA3	ENSMUSG00000034463	Scara3	-0.398959	4.75976	-2.90877	0.0088682	0.203996	-3.01265
ENSG00000160007	ARHGAP35	ENSMUSG00000058230	Arhgap35	0.201983	8.89266	2.90947	0.0088545	0.203996	-3.24281
ENSG00000104497	SNX16	ENSMUSG00000027534	Snx16	0.249414	5.35912	2.90891	0.00886545	0.203996	-3.07257
ENSG00000185946	RNPC3	ENSMUSG00000027981	Rnpc3	0.340324	5.54732	2.9103	0.00883827	0.203996	-3.08971
ENSG00000112837	TBX18	ENSMUSG00000032419	Tbx18	-0.757854	1.90749	-2.90592	0.00892438	0.204974	-2.63689
ENSG00000157500	APPL1	ENSMUSG00000040760	Appl1	0.212108	7.93055	2.90497	0.00894326	0.205094	-3.23312
		ENSMUSG00000044022	Pcdhb21	0.390401	4.433	2.90332	0.00897585	0.205528	-2.95952
ENSG00000174748	RPL15	ENSMUSG00000012405	Rpl15	0.301638	5.5424	2.90022	0.00903762	0.206627	-3.10775
ENSG00000106299	WASL	ENSMUSG00000029684	Wasl	0.241794	6.33586	2.89866	0.00906892	0.207028	-3.1862
ENSG00000146112	PPP1R18	ENSMUSG00000034595	Ppp1r18	-0.568257	1.11405	-2.89531	0.00913629	0.207934	-2.56093
ENSG00000055917	PUM2	ENSMUSG00000020594	Pum2	0.218989	7.98643	2.8959	0.00912439	0.207934	-3.25411
ENSG00000172461	FUT9	ENSMUSG00000055373	Fut9	0.320354	8.64264	2.89247	0.00919383	0.208927	-3.27347
ENSG00000105695	MAG	ENSMUSG00000036634	Mag	-0.471129	6.88646	-2.88972	0.00924995	0.209884	-3.23702
ENSG00000054598	FOXC1	ENSMUSG00000050295	Foxc1	-0.442046	2.55711	-2.88876	0.00926957	0.210007	-2.74501
		ENSMUSG00000084306	Gm11743	0.49948	2.25613	2.88809	0.00928329	0.210007	-2.67716
ENSG00000120262	CCDC170	ENSMUSG00000019767	Ccdc170	-0.925237	0.660134	-2.88118	0.00942615	0.210342	-2.56704
ENSG00000137801	THBS1	ENSMUSG00000040152	Thbs1	-0.823032	2.71998	-2.87912	0.00946905	0.210342	-2.80076
ENSG00000129654	FOXJ1	ENSMUSG00000034227	Foxj1	-0.680279	2.32155	-2.8804	0.00944227	0.210342	-2.72115
ENSG00000134184	GSTM1	ENSMUSG00000058135	Gstm1	-0.409697	5.01239	-2.87899	0.00947175	0.210342	-3.11418
ENSG00000147459	DOCK5	ENSMUSG00000044447	Dock5	-0.386547	4.71109	-2.88245	0.00939958	0.210342	-3.07522
ENSG00000173786	CNP	ENSMUSG00000006782	Cnp	-0.368306	7.88951	-2.8835	0.00937783	0.210342	-3.27989
ENSG00000115461	IGFBP5	ENSMUSG00000026185	Igfbp5	-0.201339	6.85152	-2.88062	0.00943765	0.210342	-3.25276
ENSG00000168702	LRP1B	ENSMUSG00000049252	Lrp1b	0.279292	9.59021	2.87859	0.00948018	0.210342	-3.31905
ENSG00000088538	DOCK3	ENSMUSG00000039716	Dock3	0.296298	8.93411	2.8821	0.00940699	0.210342	-3.30065
ENSG00000044524	EPHA3	ENSMUSG00000052504	Epha3	0.304771	5.88208	2.88462	0.00935479	0.210342	-3.17174
ENSG00000144840	RABL3	ENSMUSG00000022827	Rabl3	0.375911	3.21313	2.87866	0.00947861	0.210342	-2.8228
ENSG00000142731	PLK4	ENSMUSG00000025758	Plk4	0.445794	3.06913	2.88619	0.00932227	0.210342	-2.78182
ENSG00000138449	SLC40A1	ENSMUSG00000025993	Slc40a1	0.455518	2.74117	2.88558	0.00933497	0.210342	-2.73493
		ENSMUSG00000078821		-1.34546	1.63678	-2.86805	0.00970331	0.213229	-2.70437
		ENSMUSG00000090002	Gm16006	-0.642881	0.800824	-2.86797	0.0097049	0.213229	-2.59002
ENSG00000177084	POLE	ENSMUSG00000007080	Pole	-0.424397	1.83521	-2.8693	0.00967656	0.213229	-2.67563
ENSG00000130158	DOCK6	ENSMUSG00000032198	Dock6	-0.404092	3.59736	-2.86781	0.00970838	0.213229	-2.93819
ENSG00000185432	METTL7A	ENSMUSG00000054619	Mettl7a1	-0.381612	3.97997	-2.87154	0.00962871	0.213229	-2.97793
ENSG00000198331	HYLS1	ENSMUSG00000050555	Hyls1	-0.270297	3.52332	-2.86909	0.009681	0.213229	-2.91025
ENSG00000171811	CFAP46	ENSMUSG00000049571	Cfap46	0.658365	3.02313	2.86775	0.00970964	0.213229	-2.8056
ENSG00000121064	SCPEP1	ENSMUSG00000000278	Scpep1	-0.430425	2.9429	-2.86459	0.00977765	0.214409	-2.84644
ENSG00000141449	GREB1L	ENSMUSG00000042942	Greb1l	0.537613	5.63481	2.86291	0.00981375	0.214887	-3.1928
ENSG00000126522	ASL	ENSMUSG00000025533	Asl	-0.383758	3.37733	-2.8607	0.0098617	0.215309	-2.91212
ENSG00000249319		ENSMUSG00000025533	Asl	-0.383758	3.37733	-2.8607	0.0098617	0.215309	-2.91212
		ENSMUSG00000071753	Cdr1os	0.286663	6.58906	2.86079	0.00985989	0.215309	-3.27854
ENSG00000164691	TAGAP	ENSMUSG00000052031	Tagap1	-0.424988	3.54201	-2.8596	0.0098858	0.215522	-2.93207
ENSG00000115353	TACR1	ENSMUSG00000030043	Tacr1	0.775472	0.948759	2.85884	0.0099022	0.215567	-2.60033
		ENSMUSG00000090616		-0.667745	0.573965	-2.85651	0.00995322	0.216021	-2.60149
ENSG00000008394	MGST1	ENSMUSG00000008540	Mgst1	-0.604008	1.45808	-2.85592	0.0099662	0.216021	-2.67984
ENSG00000110911	SLC11A2	ENSMUSG00000023030	Slc11a2	-0.255695	5.50845	-2.8568	0.00994685	0.216021	-3.20624
ENSG00000166263	STXBP4	ENSMUSG00000020546	Stxbp4	0.358976	5.70565	2.8548	0.00999074	0.21624	-3.21964
ENSG00000158296	SLC13A3	ENSMUSG00000018459	Slc13a3	-0.633751	3.78149	-2.85401	0.0100083	0.216309	-2.99501
ENSG00000104044	OCA2	ENSMUSG00000030450	Oca2	-1.86084	-0.256304	-2.85123	0.0100696	0.21691	-2.58723
		ENSMUSG00000031802	Phxr4	-0.601246	2.77557	-2.85079	0.0100795	0.21691	-2.84584
ENSG00000141349	G6PC3	ENSMUSG00000034793	G6pc3	-0.361623	3.40524	-2.85097	0.0100754	0.21691	-2.93705
ENSG00000087303	NID2	ENSMUSG00000021806	Nid2	-0.857401	2.51984	-2.85008	0.0100952	0.216939	-2.82626
		ENSMUSG00000093483	AA465934	0.848	1.21046	2.84906	0.010118	0.217118	-2.62743
ENSG00000145386	CC2	ENSMUSG00000027715	Cc2	0.498769	1.33938	2.84813	0.0101387	0.217251	-2.64896
ENSG00000102755	FLT1	ENSMUSG00000029648	Flt1	-0.257076	6.25003	-2.84651	0.0101749	0.217717	-3.29632
ENSG00000109107	ALDOC	ENSMUSG00000017390	Aldoc	-0.307912	8.65778	-2.84405	0.0102301	0.217966	-3.37734
ENSG00000156687	UNC5D	ENSMUSG00000063626	Unc5d	0.342489	6.70569	2.84442	0.0102219	0.217966	-3.31597
		ENSMUSG00000079711	Smok4a	0.591636	0.916625	2.84442	0.0102218	0.217966	-2.62957
ENSG00000128918	ALDH1A2	ENSMUSG00000013584	Aldh1a2	-1.18202	2.27374	-2.84197	0.0102771	0.218193	-2.8221
ENSG00000138398	PPIG	ENSMUSG00000042133	Ppig	0.249706	6.35036	2.84266	0.0102615	0.218193	-3.30184
ENSG00000061676	NCKAP1	ENSMUSG00000027002	Nckap1	0.321171	9.37103	2.84101	0.0102988	0.218193	-3.39422
		ENSMUSG00000046952	Gm5815	1.03112	1.95622	2.84107	0.0102975	0.218193	-2.71626
		ENSMUSG00000092178	Gm45351	-1.8776	-0.0384845	-2.83971	0.0103283	0.218201	-2.60812
ENSG00000150457	LATS2	ENSMUSG00000021959	Lats2	-0.307543	5.88098	-2.84023	0.0103166	0.218201	-3.27921
ENSG00000134954	ETS1	ENSMUSG00000032035	Ets1	-0.284281	4.53473	-2.83757	0.0103772	0.218926	-3.12654
ENSG00000167972	ABCA3	ENSMUSG00000024130	Abca3	0.205672	7.2608	2.83625	0.0104072	0.219251	-3.35878
ENSG00000149452	SLC22A8	ENSMUSG00000063796	Slc22a8	-0.691414	3.06983	-2.83419	0.0104544	0.219263	-2.93175
ENSG00000176020	AMIGO3	ENSMUSG00000032593	Amigo3	-0.477985	3.17652	-2.83445	0.0104486	0.219263	-2.92483
ENSG00000155846	PPARGC1B	ENSMUSG00000033871	Ppargc1b	-0.273777	4.27123	-2.83369	0.0104661	0.219263	-3.09732
ENSG00000042813	ZPBP	ENSMUSG00000020193	Zpbp	0.611337	1.23442	2.83501	0.0104356	0.219263	-2.6642
ENSG00000155034	FBXL18	ENSMUSG00000066640	Fbxl18	-0.314231	5.58813	-2.83031	0.0105441	0.220589	-3.27159
ENSG00000126247	CAPNS1	ENSMUSG00000001794	Capns1	-0.702198	4.3108	-2.82722	0.0106159	0.220808	-3.11994
ENSG00000134986	NREP	ENSMUSG00000042834	Nrep	-0.398312	4.86663	-2.82905	0.0105734	0.220808	-3.18921
ENSG00000122218	COPA	ENSMUSG00000026553	Copa	-0.198095	7.99902	-2.82692	0.0106228	0.220808	-3.39936
ENSG00000154556	SORBS2	ENSMUSG00000031626	Sorbs2	0.23101	8.12141	2.82577	0.0106498	0.220808	-3.40228
ENSG00000065883	CDK13	ENSMUSG00000041297	Cdk13	0.248141	7.13486	2.82618	0.0106401	0.220808	-3.3735
ENSG00000196378	ZNF34	ENSMUSG00000071266	Zfp946	0.353576	3.16887	2.82556	0.0106546	0.220808	-2.92796
		ENSMUSG00000054519	Zfp867	0.483082	4.03305	2.82544	0.0106575	0.220808	-3.05789
		ENSMUSG00000044285	Ubb-ps	-2.05409	3.02557	-2.82141	0.0107524	0.22121	-2.96827
ENSG00000088451	TGDS	ENSMUSG00000022130	Tgds	-0.686774	1.80048	-2.82258	0.0107248	0.22121	-2.76387
ENSG00000168394	TAP1	ENSMUSG00000037321	Tap1	-0.614143	1.36612	-2.82286	0.0107182	0.22121	-2.71974
ENSG00000005238	FAM214B	ENSMUSG00000036002	Fam214b	-0.33007	3.93266	-2.82042	0.0107758	0.22121	-3.07179
ENSG00000138018	SELENOI	ENSMUSG00000075703	Selenoi	0.215294	6.79799	2.82024	0.01078	0.22121	-3.37309
ENSG00000104660	LEPROTL1	ENSMUSG00000031513	Leprotl1	0.258532	5.29114	2.82346	0.0107041	0.22121	-3.24283
ENSG00000163714	U2SURP	ENSMUSG00000032407	U2surp	0.263258	7.56781	2.82025	0.0107796	0.22121	-3.39982
ENSG00000061918	GUCY1B1	ENSMUSG00000028005	Gucy1b1	0.158845	7.26484	2.81781	0.0108377	0.221541	-3.3967
		ENSMUSG00000021282	Eif5	0.223786	7.98713	2.8177	0.0108403	0.221541	-3.41627
ENSG00000170500	LONRF2	ENSMUSG00000048814	Lonrf2	0.230405	8.21974	2.81818	0.0108289	0.221541	-3.42033
ENSG00000153162	BMP6	ENSMUSG00000039004	Bmp6	-0.931447	2.61583	-2.81079	0.011006	0.221689	-2.92803
ENSG00000187583	PLEKHN1	ENSMUSG00000078485	Plekhn1	-0.906985	1.22665	-2.81067	0.0110089	0.221689	-2.74661
ENSG00000164318	EGFLAM	ENSMUSG00000042961	Egflam	-0.435741	2.15002	-2.81164	0.0109854	0.221689	-2.83162
ENSG00000083123	BCKDHB	ENSMUSG00000032263	Bckdhb	-0.347531	4.55754	-2.80941	0.0110394	0.221689	-3.1854
ENSG00000163884	KLF15	ENSMUSG00000030087	Klf15	-0.319871	4.01469	-2.81539	0.0108954	0.221689	-3.10071
ENSG00000146072	TNFRSF21	ENSMUSG00000023915	Tnfrsf21	-0.304336	6.72525	-2.81263	0.0109616	0.221689	-3.39008
ENSG00000151090	THRB	ENSMUSG00000021779	Thrb	-0.240092	6.01539	-2.81037	0.0110162	0.221689	-3.3558
ENSG00000014824	SLC30A9	ENSMUSG00000029221	Slc30a9	0.185648	7.93524	2.81019	0.0110205	0.221689	-3.43037
ENSG00000129083	COPB1	ENSMUSG00000030754	Copb1	0.200479	6.22579	2.81488	0.0109076	0.221689	-3.35034
ENSG00000162368	CMPK1	ENSMUSG00000028719	Cmpk1	0.303395	5.72024	2.81488	0.0109076	0.221689	-3.31015
		ENSMUSG00000085243		0.346843	3.22013	2.81554	0.0108917	0.221689	-2.94969
ENSG00000151948	GLT1D1	ENSMUSG00000049971	Glt1d1	0.549575	4.1904	2.81078	0.0110063	0.221689	-3.12053
ENSG00000073331	ALPK1	ENSMUSG00000028028	Alpk1	0.94664	4.28547	2.80982	0.0110294	0.221689	-3.07613
ENSG00000013016	EHD3	ENSMUSG00000024065	Ehd3	-0.29318	7.02387	-2.8081	0.011071	0.222026	-3.41169
ENSG00000196378	ZNF34	ENSMUSG00000078495	Zfp984	-2.28836	0.264998	-2.80387	0.0111744	0.223503	-2.68288
ENSG00000147592	LACTB2	ENSMUSG00000025937	Lactb2	0.309573	4.79392	2.80442	0.0111608	0.223503	-3.21777
ENSG00000031003	FAM13B	ENSMUSG00000036501	Fam13b	0.241337	6.18332	2.80188	0.0112232	0.22418	-3.37416
ENSG00000160051	IQCC	ENSMUSG00000040795	Iqcc	-0.471615	3.42081	-2.79893	0.0112959	0.224191	-3.04482
ENSG00000164867	NOS3	ENSMUSG00000028978	Nos3	-0.463469	2.20245	-2.80047	0.011258	0.224191	-2.86392
ENSG00000158169	FANCC	ENSMUSG00000021461	Fancc	-0.349091	3.99827	-2.79845	0.0113078	0.224191	-3.11049
ENSG00000102452	LCN	ENSMUSG00000000197	lcn	0.182279	8.15433	2.79926	0.0112878	0.224191	-3.458
ENSG00000160917	CPSF4	ENSMUSG00000029625	Cpsf4	0.257868	4.47488	2.79823	0.0113133	0.224191	-3.17721
ENSG00000268182	SMIM17	ENSMUSG00000093536	Smim17	0.303893	4.09305	2.79908	0.0112921	0.224191	-3.11972
ENSG00000112308	C6orf62	ENSMUSG00000019132	BC005537	0.192183	6.43062	2.79634	0.0113602	0.224528	-3.40678
ENSG00000125821	DTD1	ENSMUSG00000027430	Dtd1	0.351793	4.93132	2.79662	0.0113532	0.224528	-3.24764
ENSG00000284776		ENSMUSG00000027430	Dtd1	0.351793	4.93132	2.79662	0.0113532	0.224528	-3.24764
ENSG00000169306	IL1RAPL1	ENSMUSG00000052372	Il1rapl1	0.39557	6.32144	2.79551	0.0113809	0.224642	-3.39448
		ENSMUSG00000081684	Rps2-ps13	-5.15637	0.103564	-2.78202	0.0117222	0.224748	-2.70724
ENSG00000111058	ACSS3	ENSMUSG00000035948	Acss3	-0.919762	1.77927	-2.78873	0.0115512	0.224748	-2.84864
ENSG00000109971	HSPA8	ENSMUSG00000015656	Hspa8	-0.851854	7.60564	-2.7881	0.0115671	0.224748	-3.47396
ENSG00000198835	GJC2	ENSMUSG00000043448	Gjc2	-0.651931	2.7868	-2.78441	0.0116609	0.224748	-2.9776
ENSG00000198467	TPM2	ENSMUSG00000028464	Tpm2	-0.622096	1.04032	-2.79084	0.0114979	0.224748	-2.76426
ENSG00000183160	TMEM119	ENSMUSG00000054675	Tmem119	-0.612012	3.10742	-2.79065	0.0115028	0.224748	-3.00914
ENSG00000138613	APH1B	ENSMUSG00000053040	Aph1c	-0.601711	3.87878	-2.78209	0.0117203	0.224748	-3.15362
ENSG00000139433	GLTP	ENSMUSG00000011884	Gltp	-0.470999	2.88011	-2.79239	0.0114591	0.224748	-2.97796
		ENSMUSG00000072647	Adam1a	-0.466257	2.79614	-2.7821	0.01172	0.224748	-2.97448
ENSG00000111275	ALDH2	ENSMUSG00000029455	Aldh2	-0.432304	5.05918	-2.78849	0.0115574	0.224748	-3.30524
ENSG00000257767		ENSMUSG00000029455	Aldh2	-0.432304	5.05918	-2.78849	0.0115574	0.224748	-3.30524
ENSG00000158966	CACHD1	ENSMUSG00000028532	Cachd1	-0.413641	5.12674	-2.7878	0.0115748	0.224748	-3.32493
ENSG00000110801	PSMD9	ENSMUSG00000029440	Psmd9	-0.362797	3.55186	-2.78783	0.0115739	0.224748	-3.09185
ENSG00000256950		ENSMUSG00000029440	Psmd9	-0.362797	3.55186	-2.78783	0.0115739	0.224748	-3.09185
ENSG00000213928	IRF9	ENSMUSG00000002325	Irf9	-0.347042	3.11026	-2.77829	0.0118183	0.224748	-3.03622
ENSG00000109436	TBC1D9	ENSMUSG00000031709	Tbc1d9	-0.342056	6.81603	-2.78575	0.0116268	0.224748	-3.45191
		ENSMUSG00000093597		-0.339935	2.76759	-2.77877	0.0118058	0.224748	-2.98157
ENSG00000173548	SNX33	ENSMUSG00000032733	Snx33	-0.33903	4.1396	-2.78009	0.0117718	0.224748	-3.19441
ENSG00000060656	PTPRU	ENSMUSG00000028909	Ptpru	-0.312827	6.19459	-2.77714	0.0118479	0.224748	-3.4338
ENSG00000126215	XRCC3	ENSMUSG00000021287	Xrcc3	-0.259289	3.54274	-2.77846	0.0118137	0.224748	-3.09456
ENSG00000117395	EB1BP2	ENSMUSG00000028729	Eb1bp2	-0.227824	4.97316	-2.77916	0.0117957	0.224748	-3.30134
ENSG00000011021	CLCN6	ENSMUSG00000029016	Clcn6	0.199223	6.67265	2.77706	0.0118501	0.224748	-3.4545
ENSG00000185129	PURA	ENSMUSG00000043991	Pura	0.246429	9.82967	2.78757	0.0115805	0.224748	-3.5133
ENSG00000164187	LMBRD2	ENSMUSG00000039704	Lmbrd2	0.283823	7.49903	2.77758	0.0118365	0.224748	-3.48571
ENSG00000150275	PCDH15	ENSMUSG00000052613	Pcdh15	0.305791	5.91444	2.78481	0.0116509	0.224748	-3.38739
ENSG00000142856	ITGB3BP	ENSMUSG00000028549	Itgb3bp	0.372597	2.83221	2.77715	0.0118478	0.224748	-2.97645
ENSG00000138798	EGF	ENSMUSG00000028017	Egf	0.587001	1.56816	2.78628	0.0116133	0.224748	-2.78318
		ENSMUSG00000092162	Vmn2r86	0.626798	1.72662	2.78308	0.0116951	0.224748	-2.80024
ENSG00000164708	PGAM2	ENSMUSG00000020475	Pgam2	0.631477	1.89431	2.79375	0.0114248	0.224748	-2.81063
		ENSMUSG00000089951	Zfp968-ps	0.762307	2.55782	2.78133	0.0117399	0.224748	-2.90484
ENSG00000092036	HAUS4	ENSMUSG00000022177	Haus4	0.824629	0.630889	2.77936	0.0117904	0.224748	-2.72798
ENSG00000259132		ENSMUSG00000022177	Haus4	0.824629	0.630889	2.77936	0.0117904	0.224748	-2.72798
		ENSMUSG00000078880	Gm14308	0.851744	1.29974	2.78676	0.0116012	0.224748	-2.75115
ENSG00000112486	CCR6	ENSMUSG00000040899	Ccr6	2.49614	0.0244767	2.7783	0.0118178	0.224748	-2.72764
ENSG00000066654	THUMPD1	ENSMUSG00000030942	Thumpd1	-0.279201	5.37297	-2.77323	0.0119496	0.226349	-3.37412
ENSG00000121742	GJB6	ENSMUSG00000040055	Gjb6	-0.390448	5.029	-2.77236	0.0119724	0.226495	-3.33868
ENSG00000107643	MAPK8	ENSMUSG00000021936	Mapk8	0.22271	7.77168	2.76967	0.012043	0.227033	-3.5099
ENSG00000134371	CDC73	ENSMUSG00000026361	Cdc73	0.267227	6.63685	2.76955	0.0120461	0.227033	-3.4685
ENSG00000214435	AS3MT	ENSMUSG00000003559	As3mt	0.373572	2.8897	2.77013	0.0120308	0.227033	-3.00082
ENSG00000151834	GABRA2	ENSMUSG00000000560	Gabra2	0.531841	7.11449	2.76815	0.0120832	0.227445	-3.48847
ENSG00000114405	C3orf14	ENSMUSG00000033111	3830406C13Rik	0.315688	4.40298	2.76752	0.0120998	0.227474	-3.22915
ENSG00000154162	CDH12	ENSMUSG00000040452	Cdh12	0.300015	6.24368	2.76681	0.0121185	0.227539	-3.45073
ENSG00000178685	PARP10	ENSMUSG00000063268	Parp10	-0.618249	1.36848	-2.76215	0.0122426	0.229584	-2.83673
		ENSMUSG00000086305		-0.682724	0.574595	-2.7602	0.0122948	0.230009	-2.79044
ENSG00000182670	TTC3	ENSMUSG00000040785	Ttc3	0.17477	10.847	2.75974	0.0123072	0.230009	-3.5863
ENSG00000101782	RIOK3	ENSMUSG00000024404	Riok3	0.177871	6.50648	2.75959	0.0123113	0.230009	-3.48241
		ENSMUSG00000082145	Gm12312	1.088	0.735945	2.75895	0.0123285	0.230044	-2.75955
ENSG00000204186	ZDBF2	ENSMUSG00000027520	Zdbf2	0.276232	6.66605	2.75732	0.0123724	0.230577	-3.49448
ENSG00000137628	DDX60	ENSMUSG00000037921	Ddx60	-0.629781	1.36265	-2.75429	0.0124544	0.231621	-2.84897
ENSG00000116044	NFE2L2	ENSMUSG00000015839	Nfe2l2	-0.395273	2.9405	-2.75411	0.0124592	0.231621	-3.06421
ENSG00000120328	PCDHB12	ENSMUSG00000043313	Pcdhb19	0.350838	5.77154	2.74729	0.0126461	0.234597	-3.45132
ENSG00000197479	PCDHB11	ENSMUSG00000043313	Pcdhb19	0.350838	5.77154	2.74729	0.0126461	0.234597	-3.45132
		ENSMUSG00000053656		0.520991	1.2111	2.74713	0.0126505	0.234597	-2.82896
ENSG00000188647	PTAR1	ENSMUSG00000074925	Ptar1	-0.544858	5.20177	-2.74501	0.0127092	0.23522	-3.42284
		ENSMUSG00000015468	Notch4	-0.451322	2.27868	-2.74474	0.0127166	0.23522	-2.98065
ENSG00000079482	OPHN1	ENSMUSG00000031214	Ophn1	0.215055	6.45823	2.74422	0.0127311	0.23522	-3.51041
ENSG00000122756	CNTFR	ENSMUSG00000028444	Cntfr	-0.370541	3.88866	-2.74293	0.0127669	0.235591	-3.22925
		ENSMUSG00000078887	Gm6710	0.644403	2.81237	2.74178	0.0127989	0.235892	-3.01706
ENSG00000006042	TMEM98	ENSMUSG00000035413	Tmem98	-0.494842	3.03122	-2.74121	0.0128148	0.235896	-3.10491
		ENSMUSG00000086869		-0.431686	2.46637	-2.7375	0.0129187	0.237518	-3.01038
ENSG00000032742	IFT88	ENSMUSG00000040040	Ift88	0.218708	4.84754	2.73493	0.0129913	0.23856	-3.36657
ENSG00000184271	POU6F1	ENSMUSG00000009739	Pou6f1	-0.286344	6.23071	-2.7333	0.0130375	0.239116	-3.52384
		ENSMUSG00000067786	Nt	-0.727035	6.53037	-2.73176	0.0130813	0.239196	-3.54847
ENSG00000132854	KANK4	ENSMUSG00000035407	Kank4	-0.555129	1.99196	-2.73104	0.013102	0.239196	-2.96979
		ENSMUSG00000091359		-0.482452	2.84995	-2.72876	0.0131671	0.239196	-3.10449
ENSG00000038210	PI4K2B	ENSMUSG00000029186	Pi4k2b	-0.409927	1.60863	-2.7298	0.0131372	0.239196	-2.92236
ENSG00000142252	GEMIN7	ENSMUSG00000044709	Gemin7	-0.403662	2.46356	-2.73086	0.0131071	0.239196	-3.03735
ENSG00000171612	SLC25A33	ENSMUSG00000028982	Slc25a33	-0.345573	3.84679	-2.72813	0.0131851	0.239196	-3.2505
ENSG00000110002	VWA5A	ENSMUSG00000023186	Vwa5a	-0.327828	4.43697	-2.72867	0.0131698	0.239196	-3.3356
ENSG00000179542	SLITRK4	ENSMUSG00000046699	Slitrk4	0.2173	7.1084	2.72935	0.0131503	0.239196	-3.57299
		ENSMUSG00000087620	5330434G04Rik	0.381844	6.9539	2.73227	0.0130668	0.239196	-3.55947
		ENSMUSG00000067028	Cntp5b	0.29175	6.31233	2.72692	0.0132199	0.239537	-3.534
ENSG00000111912	NCOA7	ENSMUSG00000039697	Ncoa7	0.188492	6.49758	2.72616	0.0132419	0.239647	-3.55241
ENSG00000073598	FNDC8	ENSMUSG00000018844	Fndc8	-0.711853	0.594129	-2.72487	0.0132789	0.240027	-2.84956
ENSG00000168610	STAT3	ENSMUSG00000004040	Stat3	-0.217238	5.58302	-2.72054	0.0134046	0.240384	-3.49405
ENSG00000100614	PPM1A	ENSMUSG00000021096	Ppm1a	0.176949	7.72864	2.71979	0.0134267	0.240384	-3.61128
ENSG00000137821	LRRC49	ENSMUSG00000047766	Lrrc49	0.228091	5.75526	2.72018	0.0134152	0.240384	-3.5016
ENSG00000115652	UXS1	ENSMUSG00000057363	Uxs1	0.243942	5.04957	2.72074	0.0133988	0.240384	-3.41976
ENSG00000113300	CNOT6	ENSMUSG00000020362	Cnot6	0.247456	6.19011	2.71983	0.0134255	0.240384	-3.5455
ENSG00000277443	MARCKS	ENSMUSG00000069662	Marcks	0.307026	6.93001	2.72051	0.0134057	0.240384	-3.5847
ENSG00000183098	GPC6	ENSMUSG00000058571	Gpc6	0.380968	3.95455	2.72056	0.0134043	0.240384	-3.26368
ENSG00000103152	MPG	ENSMUSG00000020287	Mpg	0.476134	3.27837	2.72191	0.0133647	0.240384	-3.14556
ENSG00000162971	TYW5	ENSMUSG00000048495	Tyw5	0.29324	3.30733	2.71867	0.0134592	0.240679	-3.16331
ENSG00000203880	PCMTD2	ENSMUSG00000027589	Pcmtd2	0.176643	6.55553	2.71719	0.0135028	0.241172	-3.5733
ENSG00000119596	YLPM1	ENSMUSG00000021244	Ylpm1	0.200127	7.86152	2.71588	0.0135411	0.241346	-3.62299
ENSG00000105866	SP4	ENSMUSG00000025323	Sp4	0.218109	6.29996	2.71576	0.0135447	0.241346	-3.55754
ENSG00000148154	UGCG	ENSMUSG00000028381	Ugcg	0.173807	6.66039	2.71449	0.0135823	0.24173	-3.58356
ENSG00000055211	GINM1	ENSMUSG00000040006	Ginm1	-0.382486	3.03026	-2.71391	0.0135994	0.241747	-3.14981
		ENSMUSG00000073607	Gm10548	-0.573914	1.35873	-2.71198	0.0136565	0.241919	-2.92502
ENSG00000157554	ERG	ENSMUSG00000040732	Erg	-0.512448	1.35403	-2.70988	0.013719	0.241919	-2.93394
ENSG00000127418	FGFRL1	ENSMUSG00000008090	Fgfrl1	-0.442066	3.50086	-2.71215	0.0136515	0.241919	-3.22802
ENSG00000110092	CCND1	ENSMUSG00000070348	Ccnd1	-0.414659	4.58107	-2.70978	0.0137218	0.241919	-3.40493
ENSG00000132383	RPA1	ENSMUSG00000000751	Rpa1	-0.187469	5.9685	-2.71158	0.0136684	0.241919	-3.54825
ENSG00000186908	ZDHHC17	ENSMUSG00000035798	Zdhhc17	0.171693	7.27028	2.71105	0.0136842	0.241919	-3.61582
ENSG00000272674	PCDHB16	ENSMUSG00000046387	Pcdhb17	0.257524	5.05662	2.71077	0.0136924	0.241919	-3.44847
ENSG00000141759	TXNL4A	ENSMUSG00000057130	Txnl4a	-0.459291	3.75433	-2.70896	0.0137465	0.242034	-3.27584
ENSG00000172037	LAMB2	ENSMUSG00000052911	Lamb2	-0.387893	5.79299	-2.7083	0.0137662	0.242034	-3.54243
ENSG00000065183	WDR3	ENSMUSG00000033285	Wdr3	0.168509	5.09695	2.70687	0.0138089	0.242034	-3.45559
ENSG00000108578	BLMH	ENSMUSG00000020840	Blmh	0.17784	6.20384	2.70795	0.0137767	0.242034	-3.56796
ENSG00000112245	PTP4A1	ENSMUSG00000026064	Ptp4a1	0.196781	6.46698	2.70702	0.0138045	0.242034	-3.58958
ENSG00000011465	DCN	ENSMUSG00000019929	Dcn	-0.568489	5.59194	-2.70575	0.0138426	0.24206	-3.53141
		ENSMUSG00000048365		0.926618	3.03796	2.70624	0.0138279	0.24206	-3.09981
ENSG00000128283	CDC42EP1	ENSMUSG00000049521	Cdc42ep1	-0.43047	3.33357	-2.70334	0.0139151	0.243046	-3.22549
ENSG00000167112	TRUB2	ENSMUSG00000039826	Trub2	0.31789	5.25457	2.70071	0.0139948	0.244153	-3.48644
ENSG00000184047	DIABLO	ENSMUSG00000029433	Diablo	-0.264379	4.3893	-2.69861	0.0140588	0.244701	-3.38587
ENSG00000101966	XIAP	ENSMUSG00000025860	Xiap	0.336468	6.91514	2.69868	0.0140566	0.244701	-3.62848
ENSG00000025039	RRAGD	ENSMUSG00000028278	Rragd	0.172649	6.89377	2.69648	0.0141238	0.245548	-3.63162
ENSG00000122176	FMOD	ENSMUSG00000041559	Fmod	-1.26051	2.35771	-2.69488	0.0141729	0.245833	-3.12406
ENSG00000100316	RPL3	ENSMUSG00000060036	Rpl3	-1.12432	3.3683	-2.69537	0.014158	0.245833	-3.26447
ENSG00000160326	SLC2A6	ENSMUSG00000036067	Slc2a6	-0.372452	4.90677	-2.69191	0.0142644	0.246566	-3.47967
ENSG00000137872	SEMA6D	ENSMUSG00000027200	Sema6d	0.225619	7.12861	2.69227	0.0142535	0.246566	-3.64878
		ENSMUSG00000063696	Gm8730	1.73353	2.44367	2.69244	0.0142481	0.246566	-3.05289
ENSG00000204592	HLA-E	ENSMUSG00000061232	H2.K1	-0.838006	2.19593	-2.68868	0.0143647	0.247886	-3.11102
		ENSMUSG00000022594	Lynx1	-0.255327	8.80321	-2.6883	0.0143766	0.247886	-3.69941
ENSG00000148468	FAM171A1	ENSMUSG00000050530	Fam171a1	-0.196768	6.47171	-2.68786	0.0143903	0.247886	-3.63095
		ENSMUSG00000091527		-0.420584	5.22422	-2.68293	0.014545	0.250264	-3.53506
ENSG00000099998	GGT5	ENSMUSG00000006344	Ggt5	-0.66683	1.1089	-2.68074	0.014614	0.250909	-2.97763
ENSG00000138166	DUSP5	ENSMUSG00000034765	Dusp5	-0.371327	3.27709	-2.68068	0.0146159	0.250909	-3.25157
ENSG00000076706	MCAM	ENSMUSG00000032135	Mcam	-0.320891	3.47131	-2.67932	0.0146591	0.251077	-3.2974
ENSG00000050820	BCAR1	ENSMUSG00000031955	Bcar1	-0.275492	5.49674	-2.67963	0.0146494	0.251077	-3.57095
		ENSMUSG00000032959	Pebp1	-0.347741	7.04256	-2.67842	0.0146876	0.251232	-3.67765
ENSG00000165914	TTC7B	ENSMUSG00000033530	Ttc7b	0.172613	7.50314	2.67729	0.0147238	0.251232	-3.69121
ENSG00000077097	TOP2B	ENSMUSG00000017485	Top2b	0.208761	7.93367	2.67536	0.0147853	0.251232	-3.70631
ENSG00000112855	HARS2	ENSMUSG00000019143	Hars2	0.209255	4.46764	2.67536	0.0147851	0.251232	-3.4328
ENSG00000162616	DJB4	ENSMUSG00000028035	Djb4	0.218759	5.6088	2.67732	0.0147228	0.251232	-3.58161
ENSG00000054523	KIF1B	ENSMUSG00000063077	Kif1b	0.219167	10.8356	2.6754	0.0147841	0.251232	-3.75832
		ENSMUSG00000029331	4930522N08Rik	0.641937	1.02673	2.67647	0.0147497	0.251232	-2.94276
ENSG00000261115	TMEM178B	ENSMUSG00000057716	Tmem178b	0.224837	5.98534	2.67399	0.0148291	0.251692	-3.62024
ENSG00000116191	RALGPS2	ENSMUSG00000026594	Ralgps2	0.229543	7.31591	2.67237	0.0148811	0.25229	-3.69467
ENSG00000149591	TAGLN	ENSMUSG00000032085	Tagln	-0.701564	2.24819	-2.66809	0.0150197	0.252422	-3.14327
ENSG00000010282	HHATL	ENSMUSG00000032523	Hhatl	-0.638467	2.54224	-2.66997	0.0149587	0.252422	-3.15203
ENSG00000162804	SNED1	ENSMUSG00000047793	Sned1	-0.515914	5.27267	-2.6691	0.0149868	0.252422	-3.57711
ENSG00000175467	SART1	ENSMUSG00000039148	Sart1	-0.24832	5.00723	-2.66909	0.0149873	0.252422	-3.53428
ENSG00000171723	GPHN	ENSMUSG00000047454	Gphn	0.175943	6.75377	2.67015	0.0149529	0.252422	-3.67786
ENSG00000198668	CALM1	ENSMUSG00000001175	Calm1	0.201954	11.4096	2.66887	0.0149942	0.252422	-3.77893
ENSG00000100266	PACSIN2	ENSMUSG00000016664	Pacsin2	0.241249	4.92349	2.66798	0.0150233	0.252422	-3.51725
ENSG00000129204	USP6	ENSMUSG00000000804	Usp32	0.244371	8.00066	2.66965	0.014969	0.252422	-3.72038
ENSG00000170832	USP32	ENSMUSG00000000804	Usp32	0.244371	8.00066	2.66965	0.014969	0.252422	-3.72038
ENSG00000104331	BPNT2	ENSMUSG00000066324	Impad1	0.281104	8.20031	2.66493	0.0151227	0.253808	-3.73354
ENSG00000116754	SRSF11	ENSMUSG00000055436	Srsf11	0.22254	6.90435	2.66204	0.0152173	0.25511	-3.70212
ENSG00000116962	NID1	ENSMUSG00000005397	Nid1	-0.629281	3.96203	-2.66042	0.0152708	0.255437	-3.41736
ENSG00000142784	WDTC1	ENSMUSG00000037622	Wdtc1	-0.297869	5.79892	-2.66051	0.0152678	0.255437	-3.6384
ENSG00000197822	OCLN	ENSMUSG00000021638	Ocln	-0.37897	4.5656	-2.65763	0.0153632	0.256126	-3.49768
ENSG00000104356	POP1	ENSMUSG00000022325	Pop1	-0.250122	3.7103	-2.65801	0.0153504	0.256126	-3.36537
		ENSMUSG00000086458	Gm2639	0.292286	5.12432	2.65817	0.0153453	0.256126	-3.55134
		ENSMUSG00000075752		-2.3736	2.21698	-2.65461	0.0154637	0.257188	-3.24586
ENSG00000169313	P2RY12	ENSMUSG00000036353	P2ry12	0.362462	5.19166	2.65446	0.0154687	0.257188	-3.56351
ENSG00000164440	TXLNB	ENSMUSG00000039891	Txlnb	0.556686	1.08045	2.65371	0.0154936	0.257188	-2.98581
ENSG00000121152	NCAPH	ENSMUSG00000034906	Ncaph	0.694929	0.666356	2.65366	0.0154953	0.257188	-2.95064
		ENSMUSG00000032231	Anxa2	-0.426342	2.62429	-2.64925	0.0156436	0.258382	-3.22094
ENSG00000170745	KCNS3	ENSMUSG00000043673	Kcns3	-0.387504	3.57073	-2.6497	0.0156285	0.258382	-3.35778
ENSG00000111817	DSE	ENSMUSG00000039497	Dse	-0.304946	3.66259	-2.64902	0.0156513	0.258382	-3.37623
ENSG00000285446		ENSMUSG00000039497	Dse	-0.304946	3.66259	-2.64902	0.0156513	0.258382	-3.37623
ENSG00000070601	FRMPD1	ENSMUSG00000035615	Frmpd1	-0.253096	4.40888	-2.64846	0.0156704	0.258382	-3.48959
ENSG00000197860	SGTB	ENSMUSG00000042743	Sgtb	0.205557	7.03814	2.65073	0.0155938	0.258382	-3.72947
ENSG00000005801	ZNF195	ENSMUSG00000071291	Zfp58	0.34912	3.38507	2.64873	0.0156612	0.258382	-3.30457
ENSG00000197013	ZNF429	ENSMUSG00000071291	Zfp58	0.34912	3.38507	2.64873	0.0156612	0.258382	-3.30457
ENSG00000117262	GPR89A	ENSMUSG00000028096	Gpr89	0.190576	5.49145	2.64772	0.0156953	0.258508	-3.62358
ENSG00000188092	GPR89B	ENSMUSG00000028096	Gpr89	0.190576	5.49145	2.64772	0.0156953	0.258508	-3.62358
ENSG00000140092	FBLN5	ENSMUSG00000021186	Fbln5	-0.678629	1.36571	-2.64563	0.0157662	0.258781	-3.07927
ENSG00000115365	LANCL1	ENSMUSG00000026000	Lancl1	-0.304627	6.68967	-2.64664	0.015732	0.258781	-3.72728
ENSG00000119979	DENND10	ENSMUSG00000024993	Fam45a	0.277363	5.81287	2.64535	0.0157757	0.258781	-3.65363
ENSG00000168303	MPLKIP	ENSMUSG00000012429	Mplkip	0.324177	4.13243	2.6452	0.0157808	0.258781	-3.42907
ENSG00000168542	COL3A1	ENSMUSG00000026043	Col3a1	-1.08677	3.54188	-2.63947	0.0159772	0.260297	-3.41018
ENSG00000162337	LRP5	ENSMUSG00000024913	Lrp5	-0.561937	3.29954	-2.64019	0.0159524	0.260297	-3.34526
		ENSMUSG00000086627		-0.453883	3.21778	-2.63987	0.0159634	0.260297	-3.33055
ENSG00000144712	CAND2	ENSMUSG00000030319	Cand2	-0.422739	2.65325	-2.64105	0.0159226	0.260297	-3.22833
ENSG00000174106	LEMD3	ENSMUSG00000048661	Lemd3	0.196474	6.19971	2.6404	0.0159452	0.260297	-3.70315
		ENSMUSG00000083116	Gm13410	0.545923	2.08022	2.64029	0.0159489	0.260297	-3.12599
ENSG00000072062	PRKACA	ENSMUSG00000005469	Prkaca	-0.263439	6.96638	-2.63588	0.0161013	0.26175	-3.76053
ENSG00000178814	OPLAH	ENSMUSG00000022562	Oplah	-0.251839	5.28688	-2.6359	0.0161006	0.26175	-3.63265
ENSG00000162413	KLHL21	ENSMUSG00000073700	Klhl21	-0.341575	4.00702	-2.63529	0.0161216	0.261797	-3.45753
ENSG00000100934	SEC23A	ENSMUSG00000020986	Sec23a	0.208393	7.62806	2.6333	0.016191	0.262369	-3.78339
		ENSMUSG00000091020	Gm5828	0.876	1.22382	2.63328	0.0161917	0.262369	-3.0179
		ENSMUSG00000074863	Platr25	0.631445	2.50759	2.63267	0.0162129	0.262429	-3.18767
ENSG00000115944	COX7A2L	ENSMUSG00000024248	Cox7a2l	-0.45388	5.17154	-2.63012	0.0163023	0.262497	-3.63068
		ENSMUSG00000074354	Arhgap20os	-0.393347	1.94891	-2.63092	0.0162741	0.262497	-3.1587
ENSG00000069702	TGFBR3	ENSMUSG00000029287	Tgfbr3	-0.365687	5.1952	-2.63006	0.0163045	0.262497	-3.64295
ENSG00000100796	PPP4R3A	ENSMUSG00000041846	Ppp4r3a	0.206699	5.86653	2.63016	0.0163009	0.262497	-3.69715
ENSG00000146856	AGBL3	ENSMUSG00000038836	Agbl3	0.260949	3.50589	2.63095	0.0162732	0.262497	-3.36688
ENSG00000170537	TMC7	ENSMUSG00000042246	Tmc7	-0.466622	4.13545	-2.62819	0.0163702	0.26271	-3.51142
ENSG00000204130	RUFY2	ENSMUSG00000020070	Rufy2	0.164403	6.67116	2.62855	0.0163576	0.26271	-3.75825
ENSG00000115232	ITGA4	ENSMUSG00000027009	Itga4	0.282638	6.26509	2.62877	0.0163495	0.26271	-3.72926
ENSG00000198689	SLC9A6	ENSMUSG00000060681	Slc9a6	0.180989	7.06854	2.62633	0.0164357	0.26348	-3.78007
ENSG00000138771	SHROOM3	ENSMUSG00000029381	Shroom3	-0.601662	1.95405	-2.62431	0.0165073	0.264329	-3.17712
ENSG00000184564	SLITRK6	ENSMUSG00000045871	Slitrk6	2.20749	1.26891	2.62385	0.0165239	0.264329	-3.03366
ENSG00000091844	RGS17	ENSMUSG00000019775	Rgs17	0.317423	7.16241	2.62247	0.0165729	0.264831	-3.79015
ENSG00000189319	FAM53B	ENSMUSG00000030956	Fam53b	-0.260641	5.63778	-2.62004	0.0166598	0.265216	-3.70243
		ENSMUSG00000082454	Gm12183	-0.257453	3.92633	-2.61998	0.0166618	0.265216	-3.47372
ENSG00000066136	NFYC	ENSMUSG00000032897	Nfyc	-0.174967	4.77606	-2.61933	0.0166852	0.265216	-3.59872
ENSG00000139163	ETNK1	ENSMUSG00000030275	Etnk1	0.149019	8.9983	2.61949	0.0166796	0.265216	-3.84132
ENSG00000163093	BBS5	ENSMUSG00000063145	Bbs5	0.231297	3.78275	2.62102	0.0166249	0.265216	-3.42842
ENSG00000181038	METTL23	ENSMUSG00000090266	Mettl23	-0.389082	3.1055	-2.61874	0.0167065	0.265273	-3.35099
ENSG00000100307	CBX7	ENSMUSG00000053411	Cbx7	-0.561806	4.27697	-2.61745	0.0167528	0.265727	-3.54192
ENSG00000184313	MROH7	ENSMUSG00000047502	Mroh7	0.767161	2.10581	2.6169	0.0167725	0.265759	-3.19661
ENSG00000271723	MROH7-TTC4	ENSMUSG00000047502	Mroh7	0.767161	2.10581	2.6169	0.0167725	0.265759	-3.19661
ENSG00000046651	OFD1	ENSMUSG00000040586	Ofd1	0.251191	4.53387	2.61616	0.0167995	0.265907	-3.55522
ENSG00000145685	LHFPL2	ENSMUSG00000045312	Lhfpl2	-0.273715	5.76929	-2.61477	0.0168496	0.266169	-3.72532
		ENSMUSG00000058779		0.161362	7.07079	2.61423	0.0168693	0.266169	-3.80424
ENSG00000181704	YIPF6	ENSMUSG00000047694	Yipf6	0.23061	6.26469	2.61446	0.0168608	0.266169	-3.76054
ENSG00000149115	TNKS1BP1	ENSMUSG00000033955	Tnks1bp1	-0.309641	6.76893	-2.61101	0.0169865	0.266897	-3.80051
ENSG00000090674	MCOLN1	ENSMUSG00000004567	Mcoln1	-0.200661	5.09654	-2.61137	0.0169733	0.266897	-3.6594
ENSG00000104853	CLPTM1	ENSMUSG00000002981	Clptm1	-0.171571	7.12109	-2.61235	0.0169374	0.266897	-3.81269
ENSG00000120327	PCDHB14	ENSMUSG00000046191	Pcdhb20	0.223683	4.3498	2.61141	0.0169716	0.266897	-3.54763
ENSG00000157827	FMNL2	ENSMUSG00000036053	Fmnl2	0.157987	6.31779	2.60932	0.0170482	0.267588	-3.7759
ENSG00000069329	VPS35	ENSMUSG00000031696	Vps35	0.166492	7.92787	2.60806	0.0170942	0.268029	-3.84213
ENSG00000111412	SPRING1	ENSMUSG00000032840	2410131K14Rik	-0.326327	4.75672	-2.60755	0.0171132	0.268047	-3.62998
ENSG00000133134	BEX2	ENSMUSG00000050071	Bex1	-0.542906	2.3687	-2.60418	0.0172373	0.268591	-3.2767
ENSG00000133169	BEX1	ENSMUSG00000050071	Bex1	-0.542906	2.3687	-2.60418	0.0172373	0.268591	-3.2767
ENSG00000126456	IRF3	ENSMUSG00000003184	Irf3	-0.443254	2.95772	-2.60592	0.0171731	0.268591	-3.36024
ENSG00000050405	LIMA1	ENSMUSG00000023022	Lima1	-0.242547	3.83951	-2.60419	0.0172371	0.268591	-3.50081
ENSG00000119900	OGFRL1	ENSMUSG00000026158	Ogfrl1	0.327292	8.14657	2.60525	0.017198	0.268591	-3.85157
		ENSMUSG00000052479	A330008L17Rik	0.342769	4.28864	2.60419	0.0172371	0.268591	-3.5347
ENSG00000105738	SIPA1L3	ENSMUSG00000030583	Sipa1l3	-0.438862	6.18407	-2.60291	0.0172843	0.269045	-3.78759
ENSG00000158747	NBL1	ENSMUSG00000041120	Nbl1	-0.510425	4.37832	-2.60056	0.0173719	0.26988	-3.57687
ENSG00000125901	MRPS26	ENSMUSG00000037740	Mrps26	-0.345554	4.36415	-2.59954	0.0174099	0.26988	-3.57702
ENSG00000197702	PARVA	ENSMUSG00000030770	Parva	-0.238111	5.61308	-2.59997	0.017394	0.26988	-3.74144
		ENSMUSG00000091570	Gm7707	0.440235	2.46401	2.5996	0.0174077	0.26988	-3.26111
ENSG00000196950	SLC39A10	ENSMUSG00000025986	Slc39a10	0.224692	7.87133	2.59826	0.0174577	0.270343	-3.86079
ENSG00000159915	ZNF233	ENSMUSG00000068962	Zfp114	-0.455915	1.23644	-2.59548	0.0175624	0.270807	-3.13696
ENSG00000101346	POFUT1	ENSMUSG00000046020	Pofut1	-0.320347	5.6109	-2.59507	0.0175778	0.270807	-3.7513
ENSG00000184371	CSF1	ENSMUSG00000014599	Csf1	-0.257776	4.22858	-2.59586	0.017548	0.270807	-3.57081
ENSG00000164985	PSIP1	ENSMUSG00000028484	Psip1	0.185578	7.18343	2.59532	0.0175681	0.270807	-3.84638
		ENSMUSG00000080893	Ndufa12-ps	0.799045	3.02566	2.59686	0.0175104	0.270807	-3.32466
ENSG00000142910	TIGL1	ENSMUSG00000028776	Tigl1	-0.618491	2.00925	-2.59454	0.0175978	0.270836	-3.25293
ENSG00000064601	CTSA	ENSMUSG00000017760	Ctsa	-0.226653	5.28156	-2.59374	0.0176278	0.27102	-3.71938
ENSG00000109472	CPE	ENSMUSG00000037852	Cpe	-0.287943	10.2727	-2.59192	0.0176967	0.271525	-3.91982
ENSG00000100994	PYGB	ENSMUSG00000033059	Pygb	-0.193524	8.28417	-2.59198	0.0176945	0.271525	-3.88277
ENSG00000105379	ETFB	ENSMUSG00000004610	Etfb	-0.422743	3.95877	-2.59052	0.0177499	0.271786	-3.54049
ENSG00000151065	DCP1B	ENSMUSG00000041477	Dcp1b	0.229254	4.63644	2.59056	0.0177486	0.271786	-3.62505
ENSG00000129988	LBP	ENSMUSG00000016024	Lbp	-1.30967	2.12387	-2.58957	0.0177862	0.271825	-3.2976
ENSG00000066056	TIE1	ENSMUSG00000033191	Tie1	-0.370255	3.21835	-2.5895	0.0177887	0.271825	-3.4315
ENSG00000021645	NRXN3	ENSMUSG00000066392	Nrxn3	0.177702	8.78148	2.58735	0.017871	0.272805	-3.90094
ENSG00000142149	HUNK	ENSMUSG00000053414	Hunk	-0.359357	4.93891	-2.58496	0.0179627	0.273673	-3.68161
		ENSMUSG00000002617	Zfp40	-0.299616	4.8713	-2.58492	0.0179643	0.273673	-3.68005
ENSG00000178177	LCORL	ENSMUSG00000015882	Lcorl	0.254397	6.16098	2.58383	0.0180061	0.274031	-3.81467
ENSG00000213398	LCAT	ENSMUSG00000035237	Lcat	-0.344924	3.45873	-2.58215	0.0180711	0.274742	-3.47124
ENSG00000169291	SHE	ENSMUSG00000046280	She	-0.483431	2.53531	-2.58149	0.0180968	0.274783	-3.33557
ENSG00000109572	CLCN3	ENSMUSG00000004319	Clcn3	0.159724	8.60253	2.58114	0.0181104	0.274783	-3.91015
ENSG00000108587	GOSR1	ENSMUSG00000010392	Gosr1	0.163138	6.08831	2.58053	0.018134	0.274864	-3.81653
ENSG00000110013	SIAE	ENSMUSG00000001942	Siae	-0.254312	4.22777	-2.57724	0.0182619	0.276524	-3.60153
		ENSMUSG00000066647	Gm5113	-0.271056	4.32497	-2.57465	0.0183636	0.277784	-3.61592
ENSG00000136114	THSD1	ENSMUSG00000031480	Thsd1	-0.34872	2.33655	-2.57357	0.018406	0.278008	-3.32378
		ENSMUSG00000083833	Gm13841	2.25513	0.751983	2.57333	0.0184154	0.278008	-3.0646
ENSG00000118873	RAB3GAP2	ENSMUSG00000039318	Rab3gap2	0.17532	7.30134	2.57138	0.0184923	0.278609	-3.89797
ENSG00000023287	RB1CC1	ENSMUSG00000025907	Rb1cc1	0.254055	8.24699	2.57146	0.0184892	0.278609	-3.92171
ENSG00000138085	ATRAID	ENSMUSG00000013622	Atraid	-0.306708	4.36158	-2.57053	0.0185263	0.278841	-3.64062
ENSG00000136021	SCYL2	ENSMUSG00000069539	Scyl2	0.20617	5.80609	2.56974	0.0185573	0.279028	-3.81428
ENSG00000149243	KLHL35	ENSMUSG00000035298	Klhl35	-0.616049	1.34159	-2.56802	0.0186257	0.27906	-3.21143
ENSG00000166123	GPT2	ENSMUSG00000031700	Gpt2	-0.227378	6.02509	-2.56882	0.0185938	0.27906	-3.84009
ENSG00000164117	FBXO8	ENSMUSG00000038206	Fbxo8	0.2333	4.88436	2.56815	0.0186206	0.27906	-3.70147
ENSG00000141485	SLC13A5	ENSMUSG00000020805	Slc13a5	0.42232	2.79569	2.56782	0.0186337	0.27906	-3.36529
ENSG00000197594	ENPP1	ENSMUSG00000037370	Enpp1	-0.533517	2.88326	-2.56654	0.0186847	0.279491	-3.4232
ENSG00000198785	GRIN3A	ENSMUSG00000039579	Grin3a	0.267844	6.99286	2.56617	0.0186997	0.279491	-3.89549
ENSG00000118894	EEF2KMT	ENSMUSG00000022544	Eef2kmt	-0.638653	1.91367	-2.56563	0.0187213	0.279536	-3.28739
ENSG00000145002	FAM86B2	ENSMUSG00000022544	Eef2kmt	-0.638653	1.91367	-2.56563	0.0187213	0.279536	-3.28739
ENSG00000186523	FAM86B1	ENSMUSG00000022544	Eef2kmt	-0.638653	1.91367	-2.56563	0.0187213	0.279536	-3.28739
		ENSMUSG00000091869		-0.883912	0.729661	-2.56241	0.0188505	0.28035	-3.1825
ENSG00000111077	TNS2	ENSMUSG00000037003	Tns2	-0.512783	3.41147	-2.56335	0.0188124	0.28035	-3.51865
ENSG00000198959	TGM2	ENSMUSG00000037820	Tgm2	-0.512281	2.92074	-2.5632	0.0188188	0.28035	-3.43303
ENSG00000164292	RHOBTB3	ENSMUSG00000021589	Rhobtb3	0.288652	6.08022	2.56285	0.0188328	0.28035	-3.84679
		ENSMUSG00000060530	A930017M01Rik	0.292848	3.48551	2.56129	0.0188956	0.280743	-3.49849
ENSG00000159445	THEM4	ENSMUSG00000028145	Them4	-0.319275	3.69651	-2.56081	0.0189148	0.28075	-3.55965
ENSG00000203760	CENPW	ENSMUSG00000075266	Cenpw	0.451454	1.19406	2.5593	0.0189762	0.281383	-3.17697
ENSG00000008441	NFIX	ENSMUSG00000001911	Nfix	-0.484559	6.12914	-2.55358	0.0192091	0.282886	-3.8797
ENSG00000143793	C1orf35	ENSMUSG00000020441	2310033P09Rik	-0.414573	2.21326	-2.55492	0.0191544	0.282886	-3.34224
ENSG00000132326	PER2	ENSMUSG00000055866	Per2	-0.292539	4.96775	-2.55404	0.0191905	0.282886	-3.75484
ENSG00000169083	AR	ENSMUSG00000046532	Ar	0.256282	6.0738	2.55519	0.0191433	0.282886	-3.86197
ENSG00000162139	NEU3	ENSMUSG00000035239	Neu3	0.468877	1.87715	2.55358	0.0192093	0.282886	-3.2592
ENSG00000176909	MAMSTR	ENSMUSG00000042918	Mamstr	0.511355	1.41231	2.55371	0.0192038	0.282886	-3.20116
		ENSMUSG00000091761		0.554899	2.12192	2.55393	0.0191947	0.282886	-3.29401
		ENSMUSG00000057387		-0.657576	0.881784	-2.54895	0.0194	0.283159	-3.18725
ENSG00000213676	ATF6B	ENSMUSG00000015461	Atf6b	-0.596699	4.30623	-2.55224	0.019264	0.283159	-3.67808
ENSG00000215440	NPEPL1	ENSMUSG00000039263	Npepl1	-0.402834	2.17323	-2.54876	0.0194077	0.283159	-3.34234
ENSG00000177051	FBXO46	ENSMUSG00000050428	Fbxo46	-0.368611	3.21197	-2.54673	0.0194918	0.283159	-3.5059
ENSG00000173801	JUP	ENSMUSG00000001552	Jup	-0.322095	4.49124	-2.54675	0.0194909	0.283159	-3.70944
		ENSMUSG00000056014	A430033K04Rik	-0.293187	4.27579	-2.55005	0.0193545	0.283159	-3.6703
ENSG00000204580	DDR1	ENSMUSG00000003534	Ddr1	-0.280475	5.53215	-2.55006	0.019354	0.283159	-3.83258
ENSG00000134265	PG	ENSMUSG00000024581	pg	0.134289	7.8272	2.54686	0.0194863	0.283159	-3.96133
ENSG00000119396	RAB14	ENSMUSG00000026878	Rab14	0.140079	7.22876	2.54805	0.0194372	0.283159	-3.94347
ENSG00000163607	GTPBP8	ENSMUSG00000022668	Gtpbp8	0.162087	5.12123	2.54693	0.0194834	0.283159	-3.77829
ENSG00000056586	RC3H2	ENSMUSG00000075376	Rc3h2	0.198439	8.58536	2.55127	0.0193043	0.283159	-3.96904
ENSG00000138767	CNOT6L	ENSMUSG00000034724	Cnot6l	0.21974	7.02304	2.54692	0.0194841	0.283159	-3.93583
ENSG00000106526	ACTR3C	ENSMUSG00000056367	Actr3b	0.452808	6.37693	2.55023	0.0193471	0.283159	-3.8938
ENSG00000133627	ACTR3B	ENSMUSG00000056367	Actr3b	0.452808	6.37693	2.55023	0.0193471	0.283159	-3.8938
		ENSMUSG00000086918	4930429F24Rik	0.605651	0.519294	2.54887	0.0194033	0.283159	-3.1435
ENSG00000110799	VWF	ENSMUSG00000001930	Vwf	-0.574195	5.18992	-2.54493	0.0195668	0.283866	-3.82502
ENSG00000160062	ZBTB8A	ENSMUSG00000028807	Zbtb8a	-0.516646	1.63533	-2.54257	0.0196654	0.283866	-3.27945
ENSG00000129480	DTD2	ENSMUSG00000020956	Dtd2	-0.469176	2.76218	-2.53989	0.0197779	0.283866	-3.46218
ENSG00000137720	C11orf1	ENSMUSG00000037971	1110032A03Rik	-0.385165	3.08054	-2.54037	0.019758	0.283866	-3.51334
ENSG00000122870	BICC1	ENSMUSG00000014329	Bicc1	-0.376757	3.04619	-2.54384	0.0196124	0.283866	-3.48886
ENSG00000171766	GATM	ENSMUSG00000027199	Gatm	-0.296529	5.6059	-2.54068	0.0197449	0.283866	-3.866
ENSG00000101198	NKAIN4	ENSMUSG00000027574	Nkain4	-0.2409	3.55964	-2.54464	0.0195788	0.283866	-3.55689
ENSG00000179314	WSCD1	ENSMUSG00000020811	Wscd1	-0.21834	6.94865	-2.5397	0.019786	0.283866	-3.94932
ENSG00000198836	OPA1	ENSMUSG00000038084	Opa1	0.179534	8.33759	2.54209	0.0196857	0.283866	-3.98263
ENSG00000145743	FBXL17	ENSMUSG00000023965	Fbxl17	0.180663	6.50538	2.54196	0.019691	0.283866	-3.92128
ENSG00000137145	DENND4C	ENSMUSG00000038024	Dennd4c	0.214582	6.17729	2.54042	0.0197559	0.283866	-3.90206
ENSG00000115947	ORC4	ENSMUSG00000026761	Orc4	0.221358	6.50624	2.5397	0.0197861	0.283866	-3.92516
		ENSMUSG00000043773	1700048O20Rik	0.802571	1.44294	2.54117	0.0197242	0.283866	-3.24333
ENSG00000140157	NIPA2	ENSMUSG00000030452	Nipa2	0.172252	5.92533	2.53894	0.019818	0.2839	-3.88387
ENSG00000152219	ARL14EP	ENSMUSG00000027122	Arl14ep	0.197207	5.88983	2.5385	0.0198369	0.2839	-3.88179
ENSG00000119899	SLC17A5	ENSMUSG00000049624	Slc17a5	0.208973	5.09537	2.53802	0.0198568	0.2839	-3.79016
ENSG00000151474	FRMD4A	ENSMUSG00000026657	Frmd4a	0.245475	7.93625	2.53785	0.0198641	0.2839	-3.98158
ENSG00000119655	NPC2	ENSMUSG00000021242	Npc2	-0.283991	4.69818	-2.53619	0.0199347	0.284638	-3.76045
ENSG00000005243	COPZ2	ENSMUSG00000018672	Copz2	-0.611733	0.220034	-2.53515	0.0199787	0.284996	-3.22073
ENSG00000181031	RPH3AL	ENSMUSG00000020847	Rph3al	-0.492386	1.56011	-2.53364	0.0200432	0.285336	-3.2865
ENSG00000162441	LZIC	ENSMUSG00000028990	Lzic	-0.311906	3.12687	-2.53281	0.0200785	0.285336	-3.52638
ENSG00000198162	MAN1A2	ENSMUSG00000008763	Man1a2	0.244422	8.09839	2.53305	0.0200682	0.285336	-3.99524
		ENSMUSG00000074280	Gm6166	1.20445	2.21721	2.53386	0.0200337	0.285336	-3.30677
		ENSMUSG00000087594		-0.685732	0.87836	-2.53172	0.020125	0.285456	-3.21611
ENSG00000164506	STXBP5	ENSMUSG00000019790	Stxbp5	0.165933	8.32966	2.53182	0.0201208	0.285456	-4.00199
ENSG00000151651	ADAM8	ENSMUSG00000025473	Adam8	-0.542378	1.78737	-2.52993	0.0202022	0.285595	-3.32434
ENSG00000176476	SGF29	ENSMUSG00000030714	Sgf29	-0.409193	2.77519	-2.52972	0.0202109	0.285595	-3.46601
ENSG00000073670	ADAM11	ENSMUSG00000020926	Adam11	-0.325979	6.69697	-2.52972	0.0202108	0.285595	-3.96032
ENSG00000137509	PRCP	ENSMUSG00000061119	Prcp	0.308893	3.5621	2.53043	0.0201803	0.285595	-3.56509
		ENSMUSG00000075118		-1.271	2.55017	-2.52744	0.0203094	0.285788	-3.43166
ENSG00000105229	PIAS4	ENSMUSG00000004934	Pias4	-0.363061	3.57379	-2.52721	0.020319	0.285788	-3.59854
ENSG00000117500	TMED5	ENSMUSG00000063406	Tmed5	-0.258517	5.09662	-2.52883	0.0202491	0.285788	-3.81755
ENSG00000102144	PGK1	ENSMUSG00000062070	Pgk1	-0.220247	6.13788	-2.5272	0.0203196	0.285788	-3.93305
		ENSMUSG00000031967	Afg3l1	0.178367	5.19507	2.52759	0.0203026	0.285788	-3.82673
ENSG00000105732	ZNF574	ENSMUSG00000045252	Zfp574	-0.365633	4.06026	-2.52664	0.0203437	0.285858	-3.67557
		ENSMUSG00000084910	C630043F03Rik	-0.614543	2.05051	-2.52496	0.0204169	0.286372	-3.35628
ENSG00000104960	PTOV1	ENSMUSG00000038502	Ptov1	-0.409139	5.43635	-2.52469	0.0204282	0.286372	-3.87373
ENSG00000069493	CLEC2D	ENSMUSG00000030157	Clec2d	-0.370098	2.56981	-2.524	0.0204583	0.286372	-3.45333
ENSG00000117448	AKR1A1	ENSMUSG00000028692	Akr1a1	-0.290446	6.75448	-2.52426	0.0204469	0.286372	-3.9732
		ENSMUSG00000087053	Gm15082	0.493238	1.52844	2.5236	0.0204756	0.286372	-3.28264
ENSG00000133392	MYH11	ENSMUSG00000018830	Myh11	-0.759885	4.18433	-2.5208	0.0205978	0.28688	-3.73419
ENSG00000095713	CRTAC1	ENSMUSG00000042401	Crtac1	-0.488105	5.80025	-2.52092	0.0205928	0.28688	-3.91696
ENSG00000117322	CR2	ENSMUSG00000026616	Cr2	-0.425686	2.07188	-2.52101	0.0205888	0.28688	-3.3748
ENSG00000104671	DCTN6	ENSMUSG00000031516	Dctn6	-0.374051	3.50236	-2.52161	0.0205626	0.28688	-3.60804
ENSG00000141279	NPEPPS	ENSMUSG00000001441	Npepps	0.172589	7.04736	2.52028	0.0206209	0.28688	-3.9908
		ENSMUSG00000049647		0.229767	7.62233	2.52015	0.0206265	0.28688	-4.00957
ENSG00000176871	WSB2	ENSMUSG00000029364	Wsb2	-0.212923	7.41622	-2.51857	0.0206959	0.287488	-4.00762
ENSG00000163596	ICA1L	ENSMUSG00000026018	Ica1l	0.16218	5.59033	2.51828	0.0207085	0.287488	-3.8917
		ENSMUSG00000040441	Slc26a10	-0.587357	1.77551	-2.51497	0.0208545	0.288022	-3.35107
ENSG00000115738	ID2	ENSMUSG00000020644	Id2	-0.507115	4.7599	-2.51481	0.020862	0.288022	-3.81618
ENSG00000040933	INPP4A	ENSMUSG00000026113	Inpp4a	0.181417	8.12845	2.51621	0.0207999	0.288022	-4.02934
ENSG00000155189	AGPAT5	ENSMUSG00000031467	Agpat5	0.210971	6.38607	2.51481	0.0208616	0.288022	-3.96733
		ENSMUSG00000086291	Gm15513	0.411358	2.79831	2.51574	0.0208204	0.288022	-3.46665
		ENSMUSG00000093502	Gm20700	0.456347	3.54405	2.51586	0.0208155	0.288022	-3.57433
ENSG00000115850	LCT	ENSMUSG00000026354	Lct	-0.528562	5.72184	-2.51333	0.0209275	0.288113	-3.93175
ENSG00000132671	SSTR4	ENSMUSG00000037014	Sstr4	-0.409693	6.08031	-2.51347	0.0209211	0.288113	-3.95313
ENSG00000130766	SESN2	ENSMUSG00000028893	Sesn2	-0.347187	3.50338	-2.51293	0.0209453	0.288113	-3.60895
ENSG00000183230	CTN3	ENSMUSG00000060843	Ctn3	-0.314977	3.66108	-2.51413	0.0208917	0.288113	-3.64076
		ENSMUSG00000056508	1700001K19Rik	-0.905026	1.23008	-2.51218	0.0209786	0.288307	-3.29901
ENSG00000188997	KCTD21	ENSMUSG00000044952	Kctd21	-0.283922	3.33131	-2.51048	0.0210543	0.289082	-3.60045
ENSG00000166664	CHRFAM7A	ENSMUSG00000030525	Chr7	-0.270251	6.0206	-2.51003	0.0210747	0.289099	-3.95289
ENSG00000175344	CHR7	ENSMUSG00000030525	Chr7	-0.270251	6.0206	-2.51003	0.0210747	0.289099	-3.95289
ENSG00000115904	SOS1	ENSMUSG00000024241	Sos1	0.239884	7.09248	2.50938	0.0211036	0.289231	-4.01242
ENSG00000135437	RDH5	ENSMUSG00000025350	Rdh5	-0.728907	1.91345	-2.50725	0.0211994	0.289701	-3.40437
ENSG00000184207	PGP	ENSMUSG00000043445	Pgp	-0.583647	2.41319	-2.50716	0.0212034	0.289701	-3.45094
ENSG00000070061	ELP1	ENSMUSG00000028431	Elp1	0.155551	7.15108	2.5069	0.0212151	0.289701	-4.01931
ENSG00000184220	CMSS1	ENSMUSG00000022748	Cmss1	0.340462	2.6003	2.50713	0.0212044	0.289701	-3.46229
ENSG00000122642	FKBP9	ENSMUSG00000029781	Fkbp9	-0.33346	5.57554	-2.50606	0.0212528	0.289953	-3.92225
		ENSMUSG00000085477	Gm13335	0.575633	1.07326	2.50527	0.0212885	0.290177	-3.2558
ENSG00000114353	GI2	ENSMUSG00000032562	Gi2	-0.215607	6.08334	-2.50382	0.0213538	0.290803	-3.97253
ENSG00000225663	MCRIP1	ENSMUSG00000061111	Mcrip1	-0.506881	2.57853	-2.50297	0.0213923	0.291039	-3.49646
ENSG00000197653	DH10	ENSMUSG00000038011	Dh10	-0.438668	2.93929	-2.50088	0.0214874	0.291039	-3.55748
ENSG00000187860	CCDC157	ENSMUSG00000051427	Ccdc157	-0.284409	4.73509	-2.50127	0.0214697	0.291039	-3.83312
ENSG00000118946	PCDH17	ENSMUSG00000035566	Pcdh17	-0.175411	7.50955	-2.50157	0.0214559	0.291039	-4.04422
ENSG00000146872	TLK2	ENSMUSG00000020694	Tlk2	0.158795	6.32368	2.5014	0.0214637	0.291039	-3.98791
		ENSMUSG00000081771	Gm15381	0.582028	1.08447	2.50092	0.0214857	0.291039	-3.26961
ENSG00000050555	LAMC3	ENSMUSG00000026840	Lamc3	-0.497773	4.3396	-2.49889	0.0215785	0.291223	-3.79007
ENSG00000100304	TTLL12	ENSMUSG00000016757	Ttll12	-0.328526	3.79324	-2.49948	0.0215514	0.291223	-3.67978
ENSG00000100644	HIF1A	ENSMUSG00000021109	Hif1a	0.212901	7.01334	2.49941	0.0215546	0.291223	-4.02874
		ENSMUSG00000083610	Oaz2-ps	0.541554	1.24857	2.49893	0.0215766	0.291223	-3.28372
ENSG00000115380	EFEMP1	ENSMUSG00000020467	Efemp1	-0.552728	2.41381	-2.49617	0.0217029	0.291903	-3.48219
ENSG00000119421	NDUFA8	ENSMUSG00000026895	Ndufa8	-0.369616	4.45261	-2.49461	0.0217747	0.291903	-3.80312
ENSG00000162692	VCAM1	ENSMUSG00000027962	Vcam1	-0.310735	4.9917	-2.49648	0.0216886	0.291903	-3.87705
ENSG00000170075	GPR37L1	ENSMUSG00000026424	Gpr37l1	-0.276861	6.93444	-2.49432	0.0217881	0.291903	-4.0386
ENSG00000115902	SLC1A4	ENSMUSG00000020142	Slc1a4	-0.163285	6.18938	-2.49326	0.0218371	0.291903	-4.00097
ENSG00000182253	SYNM	ENSMUSG00000030554	Synm	0.228373	6.5409	2.49706	0.0216622	0.291903	-4.00917
		ENSMUSG00000043661	Gm9785	0.415142	0.856159	2.49342	0.02183	0.291903	-3.26324
		ENSMUSG00000082027	Gm11416	0.523903	0.685625	2.49413	0.0217972	0.291903	-3.24757
ENSG00000081138	CDH7	ENSMUSG00000026312	Cdh7	0.546879	4.59779	2.4943	0.0217891	0.291903	-3.78789
		ENSMUSG00000081208	Gm11400	0.835352	2.94436	2.49348	0.0218271	0.291903	-3.5215
		ENSMUSG00000091957	Rps2-ps10	1.02269	0.720962	2.49314	0.0218426	0.291903	-3.26234
ENSG00000196549	MME	ENSMUSG00000027820	Mme	0.337781	3.58515	2.49206	0.0218926	0.29231	-3.64576
ENSG00000234469	CLDN34	ENSMUSG00000079450	Cldn34c1	-1.08275	1.09133	-2.49014	0.0219817	0.292882	-3.3561
ENSG00000036054	TBC1D23	ENSMUSG00000022749	Tbc1d23	0.162121	5.89453	2.49028	0.0219754	0.292882	-3.97625
ENSG00000173889	PHC3	ENSMUSG00000037652	Phc3	0.212063	7.60684	2.48988	0.021994	0.292882	-4.06813
ENSG00000150656	CNDP1	ENSMUSG00000056162	Cndp1	-1.32454	-0.848598	-2.48768	0.0220966	0.293988	-3.20241
ENSG00000120324	PCDHB10	ENSMUSG00000048347	Pcdhb18	0.318608	4.95543	2.48673	0.0221409	0.294317	-3.86962
ENSG00000177839	PCDHB9	ENSMUSG00000048347	Pcdhb18	0.318608	4.95543	2.48673	0.0221409	0.294317	-3.86962
ENSG00000173166	RAPH1	ENSMUSG00000026014	Raph1	0.271792	5.16025	2.48622	0.022165	0.294377	-3.90126
ENSG00000103855	CD276	ENSMUSG00000035914	Cd276	-0.362923	2.12633	-2.48578	0.0221856	0.29439	-3.45185
ENSG00000111605	CPSF6	ENSMUSG00000055531	Cpsf6	0.182535	8.33825	2.48522	0.0222117	0.294477	-4.09419
ENSG00000149781	FERMT3	ENSMUSG00000024965	Fermt3	-0.459378	1.87851	-2.48357	0.0222897	0.295192	-3.42614
ENSG00000182389	CACNB4	ENSMUSG00000017412	Cacnb4	0.274749	8.22325	2.48324	0.0223049	0.295192	-4.09536
ENSG00000283228		ENSMUSG00000017412	Cacnb4	0.274749	8.22325	2.48324	0.0223049	0.295192	-4.09536
ENSG00000079805	DNM2	ENSMUSG00000033335	Dnm2	-0.1551	5.68586	-2.48091	0.0224151	0.296128	-3.98267
ENSG00000132872	SYT4	ENSMUSG00000024261	Syt4	0.252326	6.94021	2.48113	0.022405	0.296128	-4.06225
ENSG00000136826	KLF4	ENSMUSG00000003032	Klf4	-0.479514	0.645157	-2.47978	0.0224689	0.296518	-3.28993
		ENSMUSG00000073761	4933427I04Rik	0.343042	3.00313	2.47946	0.0224841	0.296518	-3.5773
ENSG00000116478	HDAC1	ENSMUSG00000028800	Hdac1	-0.345025	2.87066	-2.47883	0.022514	0.296652	-3.58468
ENSG00000151929	BAG3	ENSMUSG00000030847	Bag3	-0.507314	1.15238	-2.47735	0.0225847	0.297322	-3.33453
		ENSMUSG00000079067	Hmgn2-ps1	0.454461	2.43914	2.47693	0.0226045	0.297322	-3.49309
ENSG00000116691	MIIP	ENSMUSG00000029022	Miip	-0.394821	2.26549	-2.47574	0.0226614	0.29755	-3.50742
		ENSMUSG00000022008	Gpalpp1	0.199879	6.25203	2.47604	0.022647	0.29755	-4.03253
ENSG00000104691	UBXN8	ENSMUSG00000052906	Ubxn8	0.253251	4.08345	2.47449	0.0227216	0.298079	-3.75692
ENSG00000184640	SEPTIN9	ENSMUSG00000059248	Septin9	-0.295284	6.25218	-2.47194	0.0228444	0.299429	-4.04682
ENSG00000163312	HELQ	ENSMUSG00000035266	Helq	0.260343	4.54294	2.47061	0.0229084	0.300006	-3.83983
ENSG00000122257	RBBP6	ENSMUSG00000030779	Rbbp6	0.16329	6.65876	2.46997	0.0229391	0.300147	-4.07094
ENSG00000128805	ARHGAP22	ENSMUSG00000063506	Arhgap22	0.444138	1.77096	2.46926	0.0229737	0.300337	-3.41423
		ENSMUSG00000085058	8030453O22Rik	-0.52712	1.18837	-2.46885	0.0229938	0.300339	-3.36167
ENSG00000134461	ANKRD16	ENSMUSG00000047909	Ankrd16	0.202964	5.17162	2.46692	0.0230876	0.301303	-3.94245
ENSG00000155893	PXYLP1	ENSMUSG00000043587	Pxylp1	-0.289498	4.07454	-2.46631	0.023117	0.301424	-3.78296
ENSG00000170471	RALGAPB	ENSMUSG00000027652	Ralgapb	0.193112	8.3829	2.46576	0.0231438	0.301512	-4.13323
ENSG00000214700	C12orf71	ENSMUSG00000040163	1700034J05Rik	-0.575206	1.33042	-2.46498	0.0231824	0.30157	-3.38383
ENSG00000113742	CPEB4	ENSMUSG00000020300	Cpeb4	0.195041	8.23608	2.46485	0.0231884	0.30157	-4.13152
ENSG00000124570	SERPINB6	ENSMUSG00000060147	Serpinb6a	-0.205463	4.61647	-2.46409	0.0232257	0.301793	-3.88672
ENSG00000138796	HADH	ENSMUSG00000027984	Hadh	-0.277576	3.6748	-2.46273	0.0232927	0.301908	-3.74125
ENSG00000137409	MTCH1	ENSMUSG00000024012	Mtch1	-0.229081	7.7042	-2.46337	0.0232611	0.301908	-4.12418
ENSG00000137504	CREBZF	ENSMUSG00000051451	Crebzf	0.253382	6.12814	2.46186	0.023335	0.301908	-4.0501
ENSG00000140006	WDR89	ENSMUSG00000045690	Wdr89	0.500407	1.69391	2.46191	0.023333	0.301908	-3.40468
		ENSMUSG00000093497	Gm20713	0.593709	1.21552	2.46252	0.0233029	0.301908	-3.34028
ENSG00000272636	DOC2B	ENSMUSG00000020848	Doc2b	-0.325389	5.17807	-2.46019	0.0234173	0.302198	-3.96948
ENSG00000104687	GSR	ENSMUSG00000031584	Gsr	0.215345	5.12171	2.46013	0.0234207	0.302198	-3.94414
		ENSMUSG00000091793		0.220191	9.7656	2.4605	0.0234023	0.302198	-4.16972
		ENSMUSG00000086708	Gm15577	0.342954	3.84604	2.45978	0.0234379	0.302198	-3.74751
ENSG00000108551	RASD1	ENSMUSG00000049892	Rasd1	-0.663535	2.63532	-2.45686	0.0235827	0.303379	-3.58258
ENSG00000067113	PLPP1	ENSMUSG00000021759	Plpp1	-0.27471	3.81353	-2.45671	0.0235901	0.303379	-3.77417
ENSG00000121350	PYROXD1	ENSMUSG00000041671	Pyroxd1	0.261574	3.29027	2.45738	0.0235567	0.303379	-3.66572
		ENSMUSG00000058402	Zfp420	-0.256049	4.39944	-2.45621	0.0236149	0.303439	-3.85739
ENSG00000131477	RAMP2	ENSMUSG00000001240	Ramp2	-0.476466	1.73876	-2.45442	0.0237039	0.304322	-3.46551
ENSG00000166311	SMPD1	ENSMUSG00000037049	Smpd1	-0.183486	6.36366	-2.45192	0.0238293	0.30567	-4.09288
ENSG00000169896	ITGAM	ENSMUSG00000030786	Itgam	-0.43552	4.16539	-2.45106	0.0238722	0.305959	-3.84056
ENSG00000137831	UACA	ENSMUSG00000034485	Uaca	-0.601316	2.99063	-2.44666	0.0240945	0.306975	-3.67515
ENSG00000110700	RPS13	ENSMUSG00000090862	Rps13	-0.578161	0.560745	-2.44765	0.0240441	0.306975	-3.33286
ENSG00000135069	PSAT1	ENSMUSG00000024640	Psat1	-0.18571	6.37986	-2.44691	0.0240816	0.306975	-4.10288
ENSG00000078142	PIK3C3	ENSMUSG00000033628	Pik3c3	0.154076	6.06054	2.44744	0.024055	0.306975	-4.07575
ENSG00000144048	DUSP11	ENSMUSG00000030002	Dusp11	0.19961	6.36314	2.44741	0.0240563	0.306975	-4.09817
ENSG00000156239	N6AMT1	ENSMUSG00000044442	N6amt1	0.239695	3.93931	2.44814	0.0240193	0.306975	-3.79726
		ENSMUSG00000091509	Gm17066	0.319581	2.93304	2.44775	0.0240392	0.306975	-3.62425
ENSG00000143171	RXRG	ENSMUSG00000015843	Rxrg	-0.411081	1.96341	-2.44529	0.024164	0.30708	-3.50129
ENSG00000107957	SH3PXD2A	ENSMUSG00000053617	Sh3pxd2a	-0.256493	5.9487	-2.4455	0.0241536	0.30708	-4.07714
ENSG00000125827	TMX4	ENSMUSG00000034723	Tmx4	0.186355	8.81657	2.44553	0.0241519	0.30708	-4.18105
ENSG00000147394	ZNF185	ENSMUSG00000031351	Zfp185	-0.868759	2.0245	-2.44293	0.0242845	0.307302	-3.54018
		ENSMUSG00000062944	9130023H24Rik	-0.496289	1.97949	-2.44359	0.0242507	0.307302	-3.51449
ENSG00000080200	CRYBG3	ENSMUSG00000022723	Crybg3	-0.277097	3.89683	-2.44331	0.0242646	0.307302	-3.81352
ENSG00000015133	CCDC88C	ENSMUSG00000021182	Ccdc88c	-0.236115	5.8842	-2.44254	0.0243043	0.307302	-4.06871
ENSG00000075624	ACTB	ENSMUSG00000029580	Actb	-0.217774	10.7349	-2.44453	0.0242026	0.307302	-4.21642
ENSG00000166783	MARF1	ENSMUSG00000060657	Marf1	0.194898	8.0036	2.44355	0.0242525	0.307302	-4.16799
ENSG00000204267	TAP2	ENSMUSG00000024339	Tap2	-0.439176	2.08266	-2.44156	0.0243543	0.307675	-3.5242
ENSG00000250264		ENSMUSG00000024339	Tap2	-0.439176	2.08266	-2.44156	0.0243543	0.307675	-3.5242
ENSG00000146535	G12	ENSMUSG00000000149	G12	-0.313442	6.06008	-2.44114	0.0243757	0.307687	-4.09455
ENSG00000211584	SLC48A1	ENSMUSG00000081534	Slc48a1	-0.274688	6.10611	-2.4401	0.0244295	0.308106	-4.09954
ENSG00000136932	TRMO	ENSMUSG00000028331	Trmo	-0.70771	1.46547	-2.43821	0.0245265	0.308692	-3.46404
ENSG00000131386	GALNT15	ENSMUSG00000021903	Galnt15	-0.602107	1.1855	-2.43799	0.0245376	0.308692	-3.41384
ENSG00000042317	SPATA7	ENSMUSG00000021007	Spata7	0.172377	5.07115	2.43822	0.0245258	0.308692	-3.98523
ENSG00000197629	MPEG1	ENSMUSG00000046805	Mpeg1	-0.750849	3.55933	-2.43417	0.0247358	0.309368	-3.80548
ENSG00000088882	CPXM1	ENSMUSG00000027408	Cpxm1	-0.421494	2.8912	-2.4343	0.024729	0.309368	-3.65559
ENSG00000122033	MTIF3	ENSMUSG00000016510	Mtif3	-0.274298	3.14377	-2.43597	0.0246422	0.309368	-3.70459
ENSG00000148300	REXO4	ENSMUSG00000052406	Rexo4	-0.216586	5.34714	-2.43501	0.0246922	0.309368	-4.03575
ENSG00000111530	CAND1	ENSMUSG00000020114	Cand1	0.186244	8.31012	2.43501	0.0246917	0.309368	-4.19108
ENSG00000077458	FAM76B	ENSMUSG00000037808	Fam76b	0.224332	5.11699	2.43312	0.0247902	0.309368	-3.99793
ENSG00000165669	FAM204A	ENSMUSG00000057858	Fam204a	0.247548	4.23084	2.43298	0.0247972	0.309368	-3.86567
ENSG00000136160	EDNRB	ENSMUSG00000022122	Ednrb	0.267506	6.26446	2.43378	0.0247557	0.309368	-4.11261
ENSG00000156876	SASS6	ENSMUSG00000027959	Sass6	0.308807	3.16732	2.4334	0.0247754	0.309368	-3.69471
ENSG00000164096	C4orf3	ENSMUSG00000054091	1810037I17Rik	0.875405	3.50554	2.43401	0.0247437	0.309368	-3.74123
		ENSMUSG00000033488	Cryzl2	-0.430294	3.12042	-2.43207	0.024845	0.309434	-3.69935
ENSG00000242419	PCDHGC4	ENSMUSG00000023036	Pcdhgc4	-0.203083	8.85996	-2.4317	0.0248643	0.309434	-4.20986
ENSG00000119537	KDSR	ENSMUSG00000009905	Kdsr	0.162074	5.68811	2.43238	0.0248287	0.309434	-4.06969
ENSG00000088812	ATRN	ENSMUSG00000027312	Atrn	0.170516	8.85553	2.43069	0.0249169	0.309832	-4.21059
ENSG00000144119	C1QL2	ENSMUSG00000036907	C1ql2	-1.01476	3.81656	-2.42776	0.0250709	0.310229	-3.83809
ENSG00000120860	WASHC3	ENSMUSG00000020056	Washc3	-0.358953	2.68753	-2.42857	0.0250283	0.310229	-3.64642
ENSG00000132386	SERPINF1	ENSMUSG00000000753	Serpinf1	-0.350001	2.81464	-2.42471	0.0252316	0.310229	-3.67583
ENSG00000139567	ACVRL1	ENSMUSG00000000530	Acvrl1	-0.344951	2.98228	-2.42459	0.025238	0.310229	-3.69645
ENSG00000126391	FRMD8	ENSMUSG00000024816	Frmd8	-0.336135	3.54223	-2.42853	0.0250301	0.310229	-3.78686
ENSG00000070269	TMEM260	ENSMUSG00000036339	Tmem260	-0.334896	4.81076	-2.42532	0.0251992	0.310229	-3.99315
ENSG00000136205	TNS3	ENSMUSG00000020422	Tns3	-0.195657	6.85376	-2.42516	0.0252077	0.310229	-4.17276
ENSG00000125675	GRIA3	ENSMUSG00000001986	Gria3	0.174535	8.22091	2.42696	0.0251128	0.310229	-4.20551
ENSG00000115464	USP34	ENSMUSG00000056342	Usp34	0.219112	9.08483	2.425	0.0252162	0.310229	-4.22567
ENSG00000164659	ELAPOR2	ENSMUSG00000056004	9330182L06Rik	0.324035	7.14017	2.42604	0.0251611	0.310229	-4.17536
ENSG00000009724	MASP2	ENSMUSG00000028979	Masp2	0.51585	0.96958	2.42937	0.024986	0.310229	-3.38555
ENSG00000256806	C17orf100	ENSMUSG00000053574	4930563E22Rik	0.528655	1.47539	2.42837	0.0250384	0.310229	-3.44893
ENSG00000165553	NGB	ENSMUSG00000021032	Ngb	0.636547	1.26221	2.42693	0.0251144	0.310229	-3.42125
ENSG00000102802	MEDAG	ENSMUSG00000029659	Medag	0.737918	0.781134	2.42553	0.0251885	0.310229	-3.37928
ENSG00000221978	CCNL2	ENSMUSG00000029068	Ccnl2	0.218498	6.27225	2.42412	0.0252629	0.310281	-4.13604
		ENSMUSG00000091558	Gm17227	0.358889	1.86014	2.42357	0.025292	0.310384	-3.50068
ENSG00000131051	RBM39	ENSMUSG00000027620	Rbm39	0.185965	8.28319	2.42254	0.0253469	0.310551	-4.21495
ENSG00000157734	SNX22	ENSMUSG00000039452	Snx22	0.568675	2.31226	2.42255	0.025346	0.310551	-3.55808
		ENSMUSG00000086290	Snhg12	-0.46721	2.28583	-2.42207	0.0253716	0.3106	-3.59796
ENSG00000104324	CPQ	ENSMUSG00000039007	Cpq	-0.732008	3.58668	-2.42088	0.0254352	0.310683	-3.82088
		ENSMUSG00000086392	Mccc1os	-0.419187	1.40111	-2.41915	0.0255277	0.310683	-3.46675
ENSG00000167962	ZNF598	ENSMUSG00000041130	Zfp598	-0.311014	3.52712	-2.41896	0.025538	0.310683	-3.80325
		ENSMUSG00000075585	6330403L08Rik	-0.274943	4.36476	-2.41917	0.0255263	0.310683	-3.92851
ENSG00000001631	KRIT1	ENSMUSG00000000600	Krit1	0.176697	6.0821	2.41851	0.0255616	0.310683	-4.13219
ENSG00000285953		ENSMUSG00000000600	Krit1	0.176697	6.0821	2.41851	0.0255616	0.310683	-4.13219
ENSG00000289027		ENSMUSG00000000600	Krit1	0.176697	6.0821	2.41851	0.0255616	0.310683	-4.13219
ENSG00000104427	ZC2HC1A	ENSMUSG00000043542	Zc2hc1a	0.218323	6.1764	2.41868	0.0255527	0.310683	-4.13711
ENSG00000151503	NCAPD3	ENSMUSG00000035024	Ncapd3	0.238184	5.99509	2.42094	0.0254319	0.310683	-4.11849
ENSG00000134909	ARHGAP32	ENSMUSG00000041444	Arhgap32	0.287011	8.81402	2.41877	0.0255481	0.310683	-4.23256
		ENSMUSG00000041748		0.760999	2.17357	2.41846	0.0255645	0.310683	-3.52555
ENSG00000166439	RNF169	ENSMUSG00000058761	Rnf169	-0.238775	6.29545	-2.41698	0.025644	0.311397	-4.15789
ENSG00000256537	SMIM10L1	ENSMUSG00000072704	Smim10l1	0.251289	7.0559	2.4161	0.0256912	0.311718	-4.19155
ENSG00000172867	KRT2	ENSMUSG00000064201	Krt2	-0.76954	1.63833	-2.41432	0.0257873	0.312632	-3.51263
ENSG00000165449	SLC16A9	ENSMUSG00000037762	Slc16a9	-0.746892	1.73586	-2.41265	0.0258778	0.313285	-3.55387
ENSG00000122970	IFT81	ENSMUSG00000029469	Ift81	0.212602	5.80195	2.41255	0.0258829	0.313285	-4.11694
		ENSMUSG00000091217		0.407371	1.16298	2.41022	0.0260094	0.314563	-3.44123
ENSG00000151790	TDO2	ENSMUSG00000028011	Tdo2	-0.50144	2.18371	-2.40836	0.0261108	0.314846	-3.61256
ENSG00000117676	RPS6KA1	ENSMUSG00000003644	Rps6ka1	-0.294195	3.39352	-2.40906	0.0260729	0.314846	-3.80437
ENSG00000100575	TIMM9	ENSMUSG00000021079	Timm9	-0.269538	3.48348	-2.40837	0.0261107	0.314846	-3.81288
ENSG00000169432	SCN9A	ENSMUSG00000075316	Scn9a	0.534268	3.78868	2.40826	0.0261166	0.314846	-3.83398
		ENSMUSG00000073442		0.499949	2.71592	2.4058	0.0262511	0.316213	-3.67569
ENSG00000149527	PLCH2	ENSMUSG00000029055	Plch2	-0.26581	6.72479	-2.40488	0.0263019	0.316572	-4.20283
ENSG00000197774	EME2	ENSMUSG00000073436	Eme2	-0.343523	3.51588	-2.40366	0.0263689	0.317124	-3.82858
ENSG00000188343	CIBAR1	ENSMUSG00000028218	Fam92a	0.239499	5.67681	2.40315	0.0263973	0.317212	-4.12311
ENSG00000177374	HIC1	ENSMUSG00000043099	Hic1	-0.70329	0.836057	-2.39983	0.0265811	0.318697	-3.45078
ENSG00000148834	GSTO1	ENSMUSG00000025068	Gsto1	-0.430589	3.40619	-2.39848	0.026656	0.318697	-3.82126
ENSG00000134250	NOTCH2	ENSMUSG00000027878	Notch2	-0.425611	6.85577	-2.39824	0.0266695	0.318697	-4.22431
ENSG00000067829	IDH3G	ENSMUSG00000002010	Idh3g	-0.226209	6.11193	-2.39898	0.0266282	0.318697	-4.17732
ENSG00000087470	DNM1L	ENSMUSG00000022789	Dnm1l	0.183325	8.23777	2.4004	0.0265494	0.318697	-4.25647
ENSG00000243317	STMP1	ENSMUSG00000073155	1810058I24Rik	0.417168	1.78011	2.39899	0.0266277	0.318697	-3.55978
		ENSMUSG00000070601	Vmn2r84	0.473641	1.64367	2.39938	0.0266063	0.318697	-3.51627
ENSG00000107201	DDX58	ENSMUSG00000040296	Ddx58	-0.32017	3.05509	-2.39622	0.0267825	0.319539	-3.76509
ENSG00000288684		ENSMUSG00000040296	Ddx58	-0.32017	3.05509	-2.39622	0.0267825	0.319539	-3.76509
ENSG00000163728	TTC14	ENSMUSG00000027677	Ttc14	0.215564	7.85681	2.39648	0.0267681	0.319539	-4.25621
ENSG00000134440	RS1	ENSMUSG00000024587	rs	-0.151941	7.07788	-2.39562	0.0268162	0.319687	-4.2358
ENSG00000183963	SMTN	ENSMUSG00000020439	Smtn	-0.401245	1.22614	-2.3946	0.0268733	0.319984	-3.50251
ENSG00000137285	TUBB2B	ENSMUSG00000045136	Tubb2b	-0.236897	5.12239	-2.39428	0.0268914	0.319984	-4.08824
		ENSMUSG00000086407	Gm14123	0.402999	0.765852	2.39397	0.0269083	0.319984	-3.4222
		ENSMUSG00000031323	Dmrtc1a	0.77676	0.826977	2.39365	0.0269263	0.319984	-3.42548
ENSG00000111057	KRT18	ENSMUSG00000023043	Krt18	-1.6335	-0.00396948	-2.39108	0.0270713	0.320069	-3.41357
ENSG00000152779	SLC16A12	ENSMUSG00000009378	Slc16a12	-0.715147	2.25258	-2.39027	0.0271174	0.320069	-3.67636
ENSG00000116711	PLA2G4A	ENSMUSG00000056220	Pla2g4a	-0.447695	1.89455	-2.39024	0.0271188	0.320069	-3.61672
ENSG00000157184	CPT2	ENSMUSG00000028607	Cpt2	-0.398696	2.22738	-2.38986	0.0271404	0.320069	-3.65517
ENSG00000115468	EFHD1	ENSMUSG00000026255	Efhd1	-0.320995	2.86564	-2.39088	0.0270826	0.320069	-3.74605
ENSG00000051108	HERPUD1	ENSMUSG00000031770	Herpud1	-0.238689	5.07077	-2.38975	0.0271465	0.320069	-4.09177
ENSG00000055609	KMT2C	ENSMUSG00000038056	Kmt2c	0.184744	9.05018	2.39153	0.0270461	0.320069	-4.28918
ENSG00000162409	PRKAA2	ENSMUSG00000028518	Prkaa2	0.228352	6.43398	2.39184	0.0270286	0.320069	-4.21119
ENSG00000163590	PPM1L	ENSMUSG00000027784	Ppm1l	0.243896	7.91046	2.39203	0.027018	0.320069	-4.26571
ENSG00000198625	MDM4	ENSMUSG00000054387	Mdm4	0.272991	7.06966	2.39279	0.0269748	0.320069	-4.23759
ENSG00000182575	NXPH3	ENSMUSG00000046719	Nxph3	-0.507997	4.06559	-2.38675	0.0273171	0.321135	-3.9536
ENSG00000096060	FKBP5	ENSMUSG00000024222	Fkbp5	-0.298357	4.3429	-2.38739	0.0272807	0.321135	-3.99218
ENSG00000089199	CHGB	ENSMUSG00000027350	Chgb	-0.251069	7.86913	-2.38714	0.0272952	0.321135	-4.27474
ENSG00000182903	ZNF721	ENSMUSG00000073427	Gm4924	0.425124	3.15547	2.38666	0.0273225	0.321135	-3.76773
ENSG00000152527	PLEKHH2	ENSMUSG00000040852	Plekhh2	-0.350958	4.18857	-2.38574	0.0273745	0.321244	-3.96924
ENSG00000137710	RDX	ENSMUSG00000032050	Rdx	0.232329	6.89634	2.3859	0.0273656	0.321244	-4.24387
ENSG00000173040	EVC2	ENSMUSG00000050248	Evc2	-0.63733	4.99121	-2.38266	0.0275514	0.321283	-4.11848
ENSG00000164687	FABP5	ENSMUSG00000027533	Fabp5	-0.557954	4.0897	-2.3835	0.0275028	0.321283	-3.96825
ENSG00000261371	PECAM1	ENSMUSG00000020717	Pecam1	-0.253974	4.15518	-2.38263	0.0275529	0.321283	-3.97061
ENSG00000110768	GTF2H1	ENSMUSG00000006599	Gtf2h1	0.183806	5.61222	2.3845	0.0274456	0.321283	-4.15174
ENSG00000179915	NRXN1	ENSMUSG00000024109	Nrxn1	0.190503	9.91816	2.38443	0.0274495	0.321283	-4.31876
ENSG00000139977	A30	ENSMUSG00000036282	a30	0.217566	6.53229	2.384	0.0274741	0.321283	-4.22844
		ENSMUSG00000044043	Pcdhb14	0.229351	4.42653	2.38199	0.0275899	0.321283	-4.00251
ENSG00000138604	GLCE	ENSMUSG00000032252	Glce	0.253681	5.99974	2.38307	0.0275278	0.321283	-4.19247
		ENSMUSG00000030424	Zfp939	0.332452	2.1643	2.38189	0.0275952	0.321283	-3.61518
ENSG00000175497	DPP10	ENSMUSG00000036815	Dpp10	0.510726	6.74386	2.38158	0.0276131	0.321283	-4.24102
ENSG00000197616	MYH6	ENSMUSG00000040752	Myh6	0.556682	1.48311	2.38301	0.0275309	0.321283	-3.52652
ENSG00000086589	RBM22	ENSMUSG00000024604	Rbm22	-0.233948	4.88214	-2.38086	0.0276548	0.321519	-4.07828
ENSG00000182050	MGAT4C	ENSMUSG00000019888	Mgat4c	0.308714	5.70065	2.37955	0.0277305	0.322149	-4.16898
ENSG00000131037	EPS8L1	ENSMUSG00000006154	Eps8l1	-1.03654	1.16948	-2.37593	0.0279404	0.323482	-3.55462
ENSG00000072694	FCGR2B	ENSMUSG00000059498	Fcgr3	-0.424981	1.76585	-2.37572	0.0279529	0.323482	-3.60789
ENSG00000143226	FCGR2A	ENSMUSG00000059498	Fcgr3	-0.424981	1.76585	-2.37572	0.0279529	0.323482	-3.60789
ENSG00000244682	FCGR2C	ENSMUSG00000059498	Fcgr3	-0.424981	1.76585	-2.37572	0.0279529	0.323482	-3.60789
ENSG00000144785		ENSMUSG00000025381	Cnpy2	-0.323211	3.74191	-2.37603	0.0279344	0.323482	-3.91192
ENSG00000257727	CNPY2	ENSMUSG00000025381	Cnpy2	-0.323211	3.74191	-2.37603	0.0279344	0.323482	-3.91192
ENSG00000127054	INTS11	ENSMUSG00000029034	Ints11	-0.209747	4.42101	-2.37579	0.0279485	0.323482	-4.02472
ENSG00000164114	MAP9	ENSMUSG00000033900	Map9	0.195852	7.15689	2.37616	0.0279271	0.323482	-4.27261
ENSG00000150625	GPM6A	ENSMUSG00000031517	Gpm6a	0.135195	10.75	2.3752	0.0279828	0.32358	-4.34923
ENSG00000124205	EDN3	ENSMUSG00000027524	Edn3	-0.415864	2.23497	-2.3742	0.0280412	0.324005	-3.67565
ENSG00000185010	F8	ENSMUSG00000031196	F8	0.338162	3.87479	2.37322	0.0280983	0.324416	-3.91923
ENSG00000067798	V3	ENSMUSG00000020181	v3	0.211587	7.96344	2.37266	0.0281316	0.32455	-4.30272
		ENSMUSG00000086385	Gm12701	-0.747423	0.547781	-2.37029	0.0282707	0.325405	-3.47064
ENSG00000095739	BAMBI	ENSMUSG00000024232	Bambi	-0.367574	2.5664	-2.37069	0.0282466	0.325405	-3.73954
ENSG00000173821	RNF213	ENSMUSG00000070327	Rnf213	-0.319279	6.10466	-2.37059	0.0282528	0.325405	-4.23414
ENSG00000059588	TARBP1	ENSMUSG00000090290	Tarbp1	0.269051	4.73568	2.36977	0.0283009	0.325504	-4.05285
ENSG00000005436	GCFC2	ENSMUSG00000035125	Gcfc2	0.344969	4.20862	2.36895	0.0283493	0.325811	-3.97382
ENSG00000165066	NKX6-3	ENSMUSG00000063672	Nkx6-3	-2.31144	1.19808	-2.36656	0.0284909	0.32619	-3.53808
ENSG00000100997	ABHD12	ENSMUSG00000032046	Abhd12	-0.161016	7.56935	-2.36681	0.0284759	0.32619	-4.30613
ENSG00000185246	PRPF39	ENSMUSG00000035597	Prpf39	0.193203	5.91558	2.36661	0.0284876	0.32619	-4.21776
ENSG00000115419	GLS	ENSMUSG00000026103	Gls	0.201684	9.80494	2.36721	0.028452	0.32619	-4.34964
		ENSMUSG00000086496	Gm14204	0.712747	2.3181	2.36729	0.0284475	0.32619	-3.67162
		ENSMUSG00000074661		0.286354	4.69298	2.36577	0.0285374	0.32628	-4.06293
		ENSMUSG00000086387	Gm15563	0.443862	1.48095	2.36569	0.0285422	0.32628	-3.54736
ENSG00000197406	DIO3	ENSMUSG00000075707	Dio3	-0.722327	1.84098	-2.36499	0.0285838	0.326508	-3.63242
		ENSMUSG00000086294		0.420182	1.86833	2.36284	0.0287121	0.327724	-3.61582
ENSG00000114742	WDR48	ENSMUSG00000032512	Wdr48	0.164544	6.18274	2.36211	0.0287553	0.327886	-4.249
ENSG00000137449	CPEB2	ENSMUSG00000039782	Cpeb2	0.208909	6.3034	2.36187	0.0287699	0.327886	-4.25958
ENSG00000183873	SCN5A	ENSMUSG00000032511	Scn5a	0.886068	1.83933	2.36131	0.0288032	0.328016	-3.60662
ENSG00000166503	HDGFL3	ENSMUSG00000025104	Hdgfl3	0.195101	7.60204	2.3605	0.0288518	0.328072	-4.31706
ENSG00000167553	TUBA1C	ENSMUSG00000043091	Tuba1c	1.4893	5.08759	2.36056	0.0288484	0.328072	-4.03283
ENSG00000101680	LAMA1	ENSMUSG00000032796	Lama1	-0.581391	3.9648	-2.35977	0.0288955	0.328183	-4.00097
		ENSMUSG00000062087		-0.509741	1.82551	-2.35961	0.0289052	0.328183	-3.63056
ENSG00000197077	KIAA1671	ENSMUSG00000051339	2900026A02Rik	-0.295488	5.46592	-2.35824	0.0289878	0.328872	-4.2006
ENSG00000003436	TFPI	ENSMUSG00000027082	Tfpi	-0.62993	1.98582	-2.3571	0.0290565	0.329154	-3.68889
ENSG00000224531	SMIM13	ENSMUSG00000091264	Smim13	0.198043	8.11914	2.35729	0.0290452	0.329154	-4.33675
ENSG00000182175	RGMA	ENSMUSG00000070509	Rgma	-0.500362	3.38915	-2.35482	0.0291945	0.32944	-3.91295
ENSG00000166845	C18orf54	ENSMUSG00000044906	4930503L19Rik	-0.41744	3.15871	-2.35543	0.0291576	0.32944	-3.86264
ENSG00000167996	FTH1	ENSMUSG00000024661	Fth1	-0.380511	7.61641	-2.35415	0.0292353	0.32944	-4.33311
ENSG00000115758	ODC1	ENSMUSG00000011179	Odc1	-0.2646	5.31121	-2.35625	0.029108	0.32944	-4.1845
ENSG00000100345	MYH9	ENSMUSG00000022443	Myh9	-0.263022	6.86605	-2.35485	0.0291925	0.32944	-4.30612
ENSG00000124164	VAPB	ENSMUSG00000054455	Vapb	0.16423	6.80299	2.35434	0.0292237	0.32944	-4.3002
ENSG00000187231	SESTD1	ENSMUSG00000042272	Sestd1	0.280387	6.86252	2.35486	0.0291921	0.32944	-4.30195
ENSG00000072864	NDE1	ENSMUSG00000022678	Nde1	-0.235336	3.93299	-2.35205	0.0293627	0.33038	-3.97907
		ENSMUSG00000032621	Srek1	0.170805	6.63175	2.35212	0.0293586	0.33038	-4.2953
ENSG00000149131	SERPING1	ENSMUSG00000023224	Serping1	-0.780608	1.22107	-2.35126	0.0294111	0.330635	-3.59565
ENSG00000012174	MBTPS2	ENSMUSG00000046873	Mbtps2	0.213909	5.03053	2.35096	0.0294294	0.330635	-4.14475
ENSG00000166292	TMEM100	ENSMUSG00000069763	Tmem100	-0.504975	1.70329	-2.34962	0.0295112	0.331306	-3.64399
ENSG00000010322	NISCH	ENSMUSG00000021910	Nisch	-0.138606	8.93464	-2.34898	0.0295504	0.331499	-4.36989
		ENSMUSG00000051537	Gm5124	-0.475855	1.5874	-2.3469	0.0296781	0.331939	-3.63623
ENSG00000113119	TMCO6	ENSMUSG00000006850	Tmco6	-0.300837	3.26081	-2.34765	0.0296321	0.331939	-3.88379
ENSG00000127993	RBM48	ENSMUSG00000040302	Rbm48	0.249473	3.54062	2.34751	0.029641	0.331939	-3.91753
ENSG00000178922	HYI	ENSMUSG00000006395	Hyi	0.714841	0.403276	2.34713	0.0296643	0.331939	-3.49211
ENSG00000050130	JKAMP	ENSMUSG00000005078	Jkamp	-0.163864	4.93334	-2.34622	0.0297199	0.33216	-4.15167
ENSG00000146090	RASGEF1C	ENSMUSG00000020374	Rasgef1c	0.986344	1.47453	2.34556	0.0297611	0.332373	-3.57361
ENSG00000165724	ZMYND19	ENSMUSG00000026974	Zmynd19	-0.341706	3.62926	-2.34443	0.0298305	0.3329	-3.95106
ENSG00000179051	RCC2	ENSMUSG00000040945	Rcc2	-0.240695	6.10947	-2.34259	0.0299446	0.333926	-4.28331
ENSG00000180488	MIGA1	ENSMUSG00000054942	Miga1	0.20554	7.17672	2.34192	0.0299863	0.334143	-4.33869
ENSG00000069849	ATP1B3	ENSMUSG00000032412	Atp1b3	-0.177822	5.68145	-2.34154	0.03001	0.334158	-4.25425
ENSG00000154016	GRAP	ENSMUSG00000004837	Grap	-0.487865	0.859666	-2.34084	0.0300532	0.334392	-3.55667
ENSG00000189152	GRAPL	ENSMUSG00000004837	Grap	-0.487865	0.859666	-2.34084	0.0300532	0.334392	-3.55667
ENSG00000139083	ETV6	ENSMUSG00000030199	Etv6	0.245455	4.17249	2.34016	0.0300958	0.334618	-4.02868
ENSG00000100003	SEC14L2	ENSMUSG00000003585	Sec14l2	-0.209308	5.06731	-2.33946	0.0301398	0.334859	-4.18068
ENSG00000249590		ENSMUSG00000003585	Sec14l2	-0.209308	5.06731	-2.33946	0.0301398	0.334859	-4.18068
		ENSMUSG00000075602	Ly6a	-0.496395	1.70115	-2.33902	0.0301671	0.334915	-3.69944
ENSG00000130734	ATG4D	ENSMUSG00000002820	Atg4d	-0.331928	3.52552	-2.33755	0.0302589	0.335288	-3.95318
ENSG00000153310	CYRIB	ENSMUSG00000022378	Fam49b	0.180231	7.06162	2.33748	0.0302634	0.335288	-4.34309
ENSG00000066777	ARFGEF1	ENSMUSG00000067851	Arfgef1	0.216453	7.61057	2.33741	0.0302676	0.335288	-4.36262
		ENSMUSG00000072844	G530011O06Rik	-0.688252	3.71301	-2.33415	0.0304725	0.337308	-3.99864
ENSG00000111348	ARHGDIB	ENSMUSG00000030220	Arhgdib	-0.480393	1.24311	-2.33376	0.0304973	0.337334	-3.61109
ENSG00000105438	KDELR1	ENSMUSG00000002778	Kdelr1	0.289211	3.96735	2.33311	0.0305386	0.337542	-4.01427
ENSG00000154803	FLCN	ENSMUSG00000032633	Flcn	-0.240487	5.18194	-2.3321	0.030602	0.337878	-4.21709
ENSG00000134759	ELP2	ENSMUSG00000024271	Elp2	0.114838	6.82241	2.33192	0.0306139	0.337878	-4.3435
ENSG00000185442	FAM174B	ENSMUSG00000078670	Fam174b	-0.223748	4.56756	-2.3311	0.0306655	0.337951	-4.12651
ENSG00000106701	FSD1L	ENSMUSG00000054752	Fsd1l	0.243598	6.9658	2.33134	0.0306503	0.337951	-4.35032
ENSG00000112304	ACOT13	ENSMUSG00000006717	Acot13	-0.424852	4.09214	-2.32863	0.0308229	0.339322	-4.06424
ENSG00000118276	B4GALT6	ENSMUSG00000056124	B4galt6	0.127956	7.45733	2.32844	0.0308351	0.339322	-4.37458
ENSG00000237172	B3GNT9	ENSMUSG00000069920	B3gnt9	-0.323292	1.81894	-2.32766	0.0308847	0.339619	-3.69941
ENSG00000183248	PRR36	ENSMUSG00000064125	Prr36	0.415596	2.58355	2.32649	0.0309597	0.340194	-3.79373
ENSG00000118492	ADGB	ENSMUSG00000050994	Adgb	-0.793415	0.426091	-2.32011	0.0313707	0.340784	-3.54384
ENSG00000198938	MT-CO3	ENSMUSG00000064358	mt-Co3	-0.741277	0.576209	-2.32015	0.0313676	0.340784	-3.55772
ENSG00000128591	FLNC	ENSMUSG00000068699	Flnc	-0.710831	2.54438	-2.31615	0.0316279	0.340784	-3.83218
ENSG00000125534	PPDPF	ENSMUSG00000016344	Ppdpf	-0.585994	3.0862	-2.32216	0.0312381	0.340784	-3.91763
ENSG00000179630	LACC1	ENSMUSG00000044350	Lacc1	-0.557684	2.47468	-2.32339	0.0311585	0.340784	-3.80427
ENSG00000281883		ENSMUSG00000044350	Lacc1	-0.557684	2.47468	-2.32339	0.0311585	0.340784	-3.80427
ENSG00000140876	NUDT7	ENSMUSG00000031767	Nudt7	-0.534765	1.02661	-2.3173	0.0315527	0.340784	-3.63401
ENSG00000130203	APOE	ENSMUSG00000002985	Apoe	-0.483139	8.69475	-2.32243	0.0312204	0.340784	-4.41551
ENSG00000158270	COLEC12	ENSMUSG00000036103	Colec12	-0.457267	4.19784	-2.3229	0.03119	0.340784	-4.10008
ENSG00000164236	ANKRD33B	ENSMUSG00000022237	Ankrd33b	-0.433942	7.52843	-2.31616	0.0316271	0.340784	-4.40027
		ENSMUSG00000085454	Grip1os3	-0.431713	1.12253	-2.32294	0.0311875	0.340784	-3.60962
ENSG00000171680	PLEKHG5	ENSMUSG00000039713	Plekhg5	-0.390934	6.7843	-2.31456	0.0317322	0.340784	-4.37786
ENSG00000138738	PRDM5	ENSMUSG00000029913	Prdm5	-0.314023	4.81553	-2.31971	0.0313962	0.340784	-4.18843
ENSG00000114019	AMOTL2	ENSMUSG00000032531	Amotl2	-0.30407	4.91598	-2.31604	0.0316349	0.340784	-4.20731
ENSG00000010361	FUZ	ENSMUSG00000011658	Fuz	-0.295693	3.74878	-2.3148	0.0317162	0.340784	-4.03006
ENSG00000121653	MAPK8IP1	ENSMUSG00000027223	Mapk8ip1	-0.291575	7.73585	-2.31445	0.0317394	0.340784	-4.41008
ENSG00000075651	PLD1	ENSMUSG00000027695	Pld1	-0.237666	4.23386	-2.3192	0.0314292	0.340784	-4.10436
ENSG00000178171	AMER3	ENSMUSG00000045174	Amer3	-0.211964	5.87636	-2.3191	0.031436	0.340784	-4.31075
		ENSMUSG00000085906		-0.209155	5.05226	-2.32204	0.0312456	0.340784	-4.22082
ENSG00000187954	CYHR1	ENSMUSG00000053929	Cyhr1	-0.200306	6.55775	-2.31445	0.031739	0.340784	-4.36755
		ENSMUSG00000062040	Zfp27	-0.19417	4.67971	-2.31782	0.0315191	0.340784	-4.16298
ENSG00000102466	FGF14	ENSMUSG00000025551	Fgf14	0.170402	6.54072	2.32237	0.0312244	0.340784	-4.34652
ENSG00000153253	SCN3A	ENSMUSG00000057182	Scn3a	0.182869	7.53331	2.32082	0.0313242	0.340784	-4.39069
ENSG00000138668	HNRNPD	ENSMUSG00000000568	Hnrnpd	0.194488	5.93282	2.31866	0.0314648	0.340784	-4.31071
ENSG00000071189	SNX13	ENSMUSG00000020590	Snx13	0.195562	7.55699	2.3234	0.0311578	0.340784	-4.38633
ENSG00000164134	A15	ENSMUSG00000063273	a15	0.198294	6.39468	2.31529	0.031684	0.340784	-4.35273
ENSG00000118473	SGIP1	ENSMUSG00000028524	Sgip1	0.199888	8.28024	2.31712	0.0315649	0.340784	-4.41495
ENSG00000181315	ZNF322	ENSMUSG00000046351	Zfp322a	0.223496	5.63453	2.32228	0.03123	0.340784	-4.27158
ENSG00000114127	XRN1	ENSMUSG00000032410	Xrn1	0.263484	6.31255	2.31725	0.0315563	0.340784	-4.3392
ENSG00000187688	TRPV2	ENSMUSG00000018507	Trpv2	0.320724	4.20552	2.31576	0.0316531	0.340784	-4.0791
		ENSMUSG00000079140	Gm6374	0.396879	2.4963	2.32009	0.0313715	0.340784	-3.78804
		ENSMUSG00000086954	4930583P06Rik	0.532733	1.38439	2.3158	0.031651	0.340784	-3.61937
ENSG00000165731	RET	ENSMUSG00000030110	Ret	0.735432	2.33875	2.32402	0.0311178	0.340784	-3.74745
ENSG00000164627	KIF6	ENSMUSG00000023999	Kif6	-0.245546	2.78519	-2.31333	0.0318129	0.341329	-3.87382
		ENSMUSG00000078875	Gm14419	1.14276	0.794655	2.31278	0.0318486	0.341469	-3.55003
ENSG00000215131	C16orf90	ENSMUSG00000005983	1700037C18Rik	-0.270693	2.41211	-2.31232	0.0318786	0.341547	-3.81584
ENSG00000149177	PTPRJ	ENSMUSG00000025314	Ptprj	0.186922	8.01552	2.31126	0.0319485	0.342052	-4.42123
ENSG00000049656	CLPTM1L	ENSMUSG00000021610	Clptm1l	-0.143111	6.24169	-2.31065	0.031989	0.342241	-4.35357
ENSG00000066923	STAG3	ENSMUSG00000036928	Stag3	-0.541865	1.00821	-2.31018	0.0320201	0.342261	-3.62591
ENSG00000198576	ARC	ENSMUSG00000022602	Arc	-0.493338	5.92073	-2.30956	0.0320606	0.342261	-4.33062
ENSG00000138443	ABI2	ENSMUSG00000026782	Abi2	0.172827	8.99725	2.3097	0.0320515	0.342261	-4.44367
ENSG00000185697	MYBL1	ENSMUSG00000025912	Mybl1	0.515755	2.58703	2.30924	0.032082	0.342261	-3.81226
ENSG00000125144	MT1G	ENSMUSG00000031765	Mt1	-0.612884	3.79705	-2.30843	0.0321359	0.342593	-4.05844
ENSG00000107223	EDF1	ENSMUSG00000015092	Edf1	-0.497794	3.49972	-2.30744	0.0322016	0.342806	-4.00839
ENSG00000142686	C1orf216	ENSMUSG00000073755	5730409E04Rik	-0.19546	6.15242	-2.30775	0.0321807	0.342806	-4.35341
ENSG00000204592	HLA-E	ENSMUSG00000053835	H2-T24	-0.716711	2.82442	-2.30559	0.0323246	0.342995	-3.91107
ENSG00000166925	TSC22D4	ENSMUSG00000029723	Tsc22d4	-0.436828	4.42961	-2.30511	0.0323563	0.342995	-4.16224
ENSG00000063245	EPN1	ENSMUSG00000035203	Epn1	-0.299683	7.13885	-2.30598	0.0322984	0.342995	-4.40834
ENSG00000196449	YRDC	ENSMUSG00000028889	Yrdc	-0.276454	3.7107	-2.30588	0.0323051	0.342995	-4.03931
ENSG00000002587	HS3ST1	ENSMUSG00000051022	Hs3st1	-0.274049	3.80625	-2.30681	0.0322431	0.342995	-4.0614
ENSG00000107518	ATRNL1	ENSMUSG00000054843	Atrnl1	0.246029	8.24119	2.3054	0.032337	0.342995	-4.43673
		ENSMUSG00000089941	Gm16168	0.316486	3.00271	2.30413	0.0324221	0.34345	-3.89684
ENSG00000100596	SPTLC2	ENSMUSG00000021036	Sptlc2	0.318046	6.0474	2.3033	0.0324771	0.343548	-4.34548
ENSG00000198844	ARHGEF15	ENSMUSG00000052921	Arhgef15	0.419266	3.45406	2.3035	0.032464	0.343548	-3.97949
ENSG00000109184	DCUN1D4	ENSMUSG00000051674	Dcun1d4	0.206265	6.51201	2.30295	0.0325007	0.343556	-4.38054
ENSG00000187800	PEAR1	ENSMUSG00000028073	Pear1	-0.786302	1.53319	-2.30259	0.032525	0.343571	-3.72109
ENSG00000270276	H4C15	ENSMUSG00000067455	H4c11	-1.09484	0.53808	-2.29709	0.0328953	0.343653	-3.58796
ENSG00000167244	IGF2	ENSMUSG00000048583	Igf2	-0.975413	4.72114	-2.29908	0.032761	0.343653	-4.25286
ENSG00000182871	COL18A1	ENSMUSG00000001435	Col18a1	-0.640101	3.1666	-2.29636	0.0329446	0.343653	-3.98915
ENSG00000112977	DAP	ENSMUSG00000039168	Dap	-0.561825	1.16437	-2.30095	0.0326346	0.343653	-3.65354
		ENSMUSG00000073627	C130036L24Rik	-0.448646	1.35399	-2.30173	0.0325824	0.343653	-3.67496
ENSG00000110025	SNX15	ENSMUSG00000024787	Snx15	-0.270811	3.99837	-2.29731	0.0328804	0.343653	-4.10317
ENSG00000115084	SLC35F5	ENSMUSG00000026342	Slc35f5	-0.26616	4.27843	-2.29843	0.0328049	0.343653	-4.15372
ENSG00000137076	TLN1	ENSMUSG00000028465	Tln1	-0.248269	6.48392	-2.29921	0.0327517	0.343653	-4.39327
ENSG00000175029	CTBP2	ENSMUSG00000030970	Ctbp2	-0.215797	5.1078	-2.29664	0.0329256	0.343653	-4.2677
ENSG00000168884	TNIP2	ENSMUSG00000059866	Tnip2	-0.208134	4.63727	-2.29798	0.032835	0.343653	-4.2016
ENSG00000038382	TRIO	ENSMUSG00000022263	Trio	0.140291	9.05211	2.29927	0.0327481	0.343653	-4.46472
ENSG00000109762	SNX25	ENSMUSG00000038291	Snx25	0.185841	6.31408	2.30017	0.032687	0.343653	-4.37587
ENSG00000156831	NSMCE2	ENSMUSG00000059586	Nsmce2	0.201716	4.03031	2.2991	0.0327596	0.343653	-4.08561
ENSG00000116151	MORN1	ENSMUSG00000029049	Morn1	0.265123	3.5227	2.2981	0.0328267	0.343653	-4.00532
ENSG00000112309	B3GAT2	ENSMUSG00000026156	B3gat2	0.271753	4.0743	2.30089	0.0326387	0.343653	-4.09071
		ENSMUSG00000011256	Adam19	0.283729	4.37705	2.29876	0.0327824	0.343653	-4.13389
ENSG00000207978	MIR154	ENSMUSG00000065448	Mir154	0.511971	0.75874	2.29997	0.0327008	0.343653	-3.59219
		ENSMUSG00000088025	Rprl3	1.7457	6.24088	2.29659	0.0329288	0.343653	-4.28917
ENSG00000171962	DRC3	ENSMUSG00000056598	Drc3	-0.491212	3.20323	-2.29543	0.0330075	0.343832	-4.01185
ENSG00000213639	PPP1CB	ENSMUSG00000014956	Ppp1cb	0.208028	8.77136	2.29546	0.0330056	0.343832	-4.466
ENSG00000029725	RABEP1	ENSMUSG00000020817	Rabep1	0.16972	8.14221	2.29375	0.0331222	0.344311	-4.45654
ENSG00000155099	PIP4P2	ENSMUSG00000028221	Pip4p2	0.172468	5.11558	2.2939	0.033112	0.344311	-4.26655
ENSG00000167005	NUDT21	ENSMUSG00000031754	Nudt21	0.198347	4.07557	2.29432	0.0330835	0.344311	-4.10163
ENSG00000037757	MRI1	ENSMUSG00000004996	Mri1	-0.372252	3.40738	-2.29337	0.0331483	0.344343	-4.01362
ENSG00000110876	SELPLG	ENSMUSG00000048163	Selplg	-0.456998	2.93164	-2.29223	0.0332259	0.344673	-3.93377
ENSG00000047056	WDR37	ENSMUSG00000021147	Wdr37	0.200502	7.39282	2.29226	0.0332239	0.344673	-4.43984
ENSG00000106278	PTPRZ1	ENSMUSG00000068748	Ptprz1	0.228309	8.23917	2.29114	0.0333001	0.344967	-4.46349
		ENSMUSG00000015451	C4a	0.611919	1.38094	2.29119	0.0332965	0.344967	-3.65386
ENSG00000083454	P2RX5	ENSMUSG00000005950	P2rx5	-0.614446	0.93725	-2.28888	0.0334555	0.345138	-3.64282
ENSG00000257950	P2RX5-TAX1BP3	ENSMUSG00000005950	P2rx5	-0.614446	0.93725	-2.28888	0.0334555	0.345138	-3.64282
ENSG00000103316	CRYM	ENSMUSG00000030905	Crym	-0.540563	6.80673	-2.28857	0.0334768	0.345138	-4.42875
ENSG00000117592	PRDX6	ENSMUSG00000026701	Prdx6	-0.276374	6.70716	-2.28856	0.0334775	0.345138	-4.42183
ENSG00000111790	FGFR1OP2	ENSMUSG00000040242	Fgfr1op2	-0.157874	6.9217	-2.28997	0.0333804	0.345138	-4.43047
ENSG00000198420	TCAF1	ENSMUSG00000036667	Tcaf1	0.106229	9.04321	2.28965	0.0334024	0.345138	-4.48259
ENSG00000127980	PEX1	ENSMUSG00000005907	Pex1	0.185245	5.2926	2.28898	0.0334488	0.345138	-4.29618
ENSG00000266202		ENSMUSG00000072640	Lyrm9	0.222703	6.08657	2.29018	0.0333663	0.345138	-4.37501
ENSG00000115457	IGFBP2	ENSMUSG00000039323	Igfbp2	-0.83872	4.20244	-2.28695	0.0335884	0.345333	-4.19359
ENSG00000158748	HTR6	ENSMUSG00000028747	Htr6	-0.834468	0.379516	-2.28746	0.0335532	0.345333	-3.59777
ENSG00000112576	CCND3	ENSMUSG00000034165	Ccnd3	-0.430873	2.36046	-2.28784	0.0335267	0.345333	-3.85732
ENSG00000173540	GMPPB	ENSMUSG00000070284	Gmppb	-0.266151	3.6843	-2.28723	0.0335688	0.345333	-4.06112
ENSG00000136750	GAD2	ENSMUSG00000026787	Gad2	0.196163	7.41883	2.28631	0.0336324	0.345549	-4.45283
ENSG00000066322	ELOVL1	ENSMUSG00000006390	Elovl1	-0.434059	2.32202	-2.2838	0.0338061	0.346912	-3.86457
ENSG00000008226	DLEC1	ENSMUSG00000038060	Dlec1	-0.42063	1.57483	-2.2837	0.033813	0.346912	-3.75381
ENSG00000169490	TM2D2	ENSMUSG00000031556	Tm2d2	-0.299855	4.89511	-2.2834	0.0338344	0.346912	-4.26497
ENSG00000120458	MSANTD2	ENSMUSG00000042138	Msantd2	-0.246097	3.20619	-2.28263	0.0338873	0.346981	-3.99556
ENSG00000146963	LUC7L2	ENSMUSG00000029823	Luc7l2	0.256317	8.55692	2.28274	0.0338801	0.346981	-4.48589
ENSG00000269955	FMC1-LUC7L2	ENSMUSG00000029823	Luc7l2	0.256317	8.55692	2.28274	0.0338801	0.346981	-4.48589
ENSG00000203705	TATDN3	ENSMUSG00000026632	Tatdn3	-0.551329	3.55619	-2.28047	0.0340385	0.347276	-4.07663
ENSG00000162645	GBP2	ENSMUSG00000028270	Gbp2	-0.519325	1.57343	-2.27951	0.0341055	0.347276	-3.74444
		ENSMUSG00000067480		-0.48298	4.21094	-2.27909	0.0341348	0.347276	-4.16456
ENSG00000179776	CDH5	ENSMUSG00000031871	Cdh5	-0.39979	3.16792	-2.27873	0.03416	0.347276	-4.00133
ENSG00000020181	ADGRA2	ENSMUSG00000031486	Adgra2	-0.376405	3.72861	-2.27713	0.034272	0.347276	-4.09483
ENSG00000124098	FAM210B	ENSMUSG00000027495	Fam210b	-0.342088	3.45052	-2.27877	0.0341575	0.347276	-4.03926
ENSG00000152154	TMEM178A	ENSMUSG00000024245	Tmem178	-0.340001	5.55854	-2.27661	0.0343092	0.347276	-4.3636
ENSG00000157927	RADIL	ENSMUSG00000029576	Radil	-0.331914	3.37289	-2.27743	0.0342511	0.347276	-4.03422
ENSG00000110057	UNC93B1	ENSMUSG00000036908	Unc93b1	-0.286984	2.79363	-2.27741	0.0342526	0.347276	-3.93689
ENSG00000143570	SLC39A1	ENSMUSG00000052310	Slc39a1	-0.17346	5.19505	-2.27712	0.0342734	0.347276	-4.31219
ENSG00000116005	PCYOX1	ENSMUSG00000029998	Pcyox1	-0.122919	6.82458	-2.27667	0.0343044	0.347276	-4.45044
ENSG00000138768	USO1	ENSMUSG00000029407	Uso1	0.180084	5.50767	2.27663	0.0343073	0.347276	-4.35073
ENSG00000144935	TRPC1	ENSMUSG00000032839	Trpc1	0.191337	6.21627	2.28142	0.0339722	0.347276	-4.40042
ENSG00000177200	CHD9	ENSMUSG00000056608	Chd9	0.201264	7.95207	2.2784	0.034183	0.347276	-4.48149
ENSG00000112893	MAN2A1	ENSMUSG00000024085	Man2a1	0.210195	5.94714	2.28042	0.0340417	0.347276	-4.3801
ENSG00000103657	HERC1	ENSMUSG00000038664	Herc1	0.221585	10.2325	2.27955	0.0341028	0.347276	-4.52179
ENSG00000180011	ZADH2	ENSMUSG00000049090	Zadh2	0.414387	2.78425	2.2799	0.0340784	0.347276	-3.92861
ENSG00000144451	SPAG16	ENSMUSG00000053153	Spag16	-0.635945	1.37464	-2.27556	0.0343827	0.3475	-3.73687
ENSG00000166147	FBN1	ENSMUSG00000027204	Fbn1	-0.369265	5.426	-2.27564	0.0343774	0.3475	-4.34777
ENSG00000146267	FAXC	ENSMUSG00000028246	Faxc	0.192234	6.71161	2.27465	0.034447	0.3475	-4.44619
ENSG00000185742	C11orf87	ENSMUSG00000078307	AI593442	0.26848	7.13217	2.2752	0.0344087	0.3475	-4.46298
		ENSMUSG00000053472	Gm13534	0.787037	0.51842	2.27491	0.0344286	0.3475	-3.58647
ENSG00000162714	ZNF496	ENSMUSG00000020472	Zkscan17	-0.296864	3.1507	-2.27414	0.0344829	0.347629	-4.0154
ENSG00000100292	HMOX1	ENSMUSG00000005413	Hmox1	-0.540154	0.637249	-2.27237	0.0346086	0.348386	-3.64074
ENSG00000170962	PDGFD	ENSMUSG00000032006	Pdgfd	-0.457517	2.87669	-2.27224	0.0346177	0.348386	-3.98485
ENSG00000154678	PDE1C	ENSMUSG00000004347	Pde1c	-0.403127	3.98703	-2.27178	0.0346507	0.348386	-4.15154
		ENSMUSG00000082319	Actr3-ps	0.650563	4.6373	2.27183	0.0346469	0.348386	-4.1898
ENSG00000108679	LGALS3BP	ENSMUSG00000033880	Lgals3bp	-0.529014	1.75479	-2.27119	0.0346926	0.348573	-3.79767
ENSG00000164707	SLC13A4	ENSMUSG00000029843	Slc13a4	-1.07174	3.56729	-2.26956	0.0348083	0.349503	-4.14129
ENSG00000144035	T8	ENSMUSG00000068299	t8f4	-1.29285	2.83963	-2.26866	0.0348726	0.349879	-3.95726
ENSG00000204872	T8B	ENSMUSG00000068299	t8f4	-1.29285	2.83963	-2.26866	0.0348726	0.349879	-3.95726
		ENSMUSG00000091049	Gm1979	-0.733207	3.50421	-2.26354	0.0352403	0.349879	-4.07853
ENSG00000011600	TYROBP	ENSMUSG00000030579	Tyrobp	-0.659129	0.510942	-2.26404	0.035204	0.349879	-3.6543
ENSG00000050327	ARHGEF5	ENSMUSG00000033542	Arhgef5	-0.63896	2.14194	-2.26456	0.0351665	0.349879	-3.8752
		ENSMUSG00000074118		-0.444652	0.894747	-2.26741	0.0349621	0.349879	-3.68419
		ENSMUSG00000086181	C230034O21Rik	-0.339962	3.12113	-2.26352	0.0352418	0.349879	-4.01531
ENSG00000118707	TGIF2	ENSMUSG00000062175	Tgif2	-0.322098	1.78412	-2.26419	0.0351932	0.349879	-3.80266
ENSG00000185033	SEMA4B	ENSMUSG00000030539	Sema4b	-0.239225	4.59338	-2.2642	0.0351926	0.349879	-4.25383
ENSG00000160049	DFFA	ENSMUSG00000028974	Dffa	-0.230994	4.45378	-2.2668	0.0350057	0.349879	-4.23315
ENSG00000197879	MYO1C	ENSMUSG00000017774	Myo1c	-0.230063	4.45475	-2.26516	0.0351237	0.349879	-4.23519
ENSG00000145388	METTL14	ENSMUSG00000028114	Mettl14	-0.191789	3.8307	-2.26596	0.0350658	0.349879	-4.13461
ENSG00000115942	ORC2	ENSMUSG00000026037	Orc2	0.177385	5.21096	2.26671	0.035012	0.349879	-4.32709
ENSG00000167981	ZNF597	ENSMUSG00000039789	Zfp597	0.187804	5.24175	2.26599	0.035064	0.349879	-4.33078
ENSG00000179912	R3HDM2	ENSMUSG00000025404	R3hdm2	0.214532	6.0727	2.26739	0.0349632	0.349879	-4.41859
		ENSMUSG00000043340	6530409C15Rik	0.415502	1.98818	2.26599	0.0350641	0.349879	-3.79526
		ENSMUSG00000089924	Gm15689	0.476001	1.63988	2.26445	0.0351746	0.349879	-3.74775
		ENSMUSG00000073415	Gm10501	0.708403	0.772363	2.26681	0.0350054	0.349879	-3.63338
ENSG00000213064	SFT2D2	ENSMUSG00000040848	Sft2d2	-0.41613	5.25046	-2.26229	0.0353304	0.350296	-4.35454
		ENSMUSG00000086429	Gt(ROSA)26Sor	0.304249	3.37124	2.26231	0.0353292	0.350296	-4.04803
ENSG00000270882	H4C14	ENSMUSG00000091405	H4c14	-0.679283	3.63248	-2.26146	0.0353907	0.350431	-4.11241
ENSG00000113595	TRIM23	ENSMUSG00000021712	Trim23	0.176321	7.30972	2.26149	0.0353887	0.350431	-4.49434
		ENSMUSG00000074671	Tspyl3	-0.33279	4.25952	-2.26105	0.0354205	0.350495	-4.20987
		ENSMUSG00000045055	Rpsa-ps2	-1.32535	0.104505	-2.25942	0.0355382	0.350812	-3.60634
ENSG00000010319	SEMA3G	ENSMUSG00000021904	Sema3g	-0.50053	2.2924	-2.25943	0.0355381	0.350812	-3.89899
ENSG00000051128	HOMER3	ENSMUSG00000003573	Homer3	-0.37678	3.43051	-2.25999	0.0354969	0.350812	-4.06833
ENSG00000268193		ENSMUSG00000003573	Homer3	-0.37678	3.43051	-2.25999	0.0354969	0.350812	-4.06833
ENSG00000157514	TSC22D3	ENSMUSG00000031431	Tsc22d3	-0.23933	5.49273	-2.25932	0.0355459	0.350812	-4.38995
ENSG00000039068	CDH1	ENSMUSG00000000303	Cdh1	-1.2915	0.192783	-2.25733	0.0356911	0.351506	-3.65779
ENSG00000205835	GMNC	ENSMUSG00000068428	Gmnc	-0.711436	2.15262	-2.25683	0.035727	0.351506	-3.9092
ENSG00000164087	POC1A	ENSMUSG00000023345	Poc1a	-0.558426	1.41245	-2.25761	0.0356701	0.351506	-3.77022
ENSG00000108950	FAM20A	ENSMUSG00000020614	Fam20a	-0.29707	2.92372	-2.25691	0.0357217	0.351506	-3.99033
ENSG00000176915	ANKLE2	ENSMUSG00000029501	Ankle2	0.156722	6.5099	2.25675	0.0357333	0.351506	-4.46807
		ENSMUSG00000058754		0.53	2.45262	2.2561	0.0357806	0.351741	-3.88866
ENSG00000213780	GTF2H4	ENSMUSG00000001524	Gtf2h4	-0.382276	2.89998	-2.25554	0.0358219	0.351916	-3.99825
ENSG00000120533	ENY2	ENSMUSG00000022338	Eny2	0.174561	5.45611	2.25459	0.0358911	0.352366	-4.37722
		ENSMUSG00000085692		-1.20496	0.457712	-2.25272	0.0360288	0.353026	-3.64762
		ENSMUSG00000091384		-0.40474	1.64489	-2.25299	0.0360089	0.353026	-3.81221
ENSG00000107186	MPDZ	ENSMUSG00000028402	Mpdz	-0.151532	7.77179	-2.25319	0.0359944	0.353026	-4.52498
ENSG00000085063	CD59	ENSMUSG00000032679	Cd59a	-0.796747	1.95932	-2.25204	0.0360785	0.353064	-3.8757
ENSG00000284969		ENSMUSG00000032679	Cd59a	-0.796747	1.95932	-2.25204	0.0360785	0.353064	-3.8757
ENSG00000076944	STXBP2	ENSMUSG00000004626	Stxbp2	-0.494349	3.46407	-2.25012	0.0362207	0.353064	-4.10601
ENSG00000160050	CCDC28B	ENSMUSG00000028795	Ccdc28b	-0.37241	2.88764	-2.25079	0.0361712	0.353064	-4.00805
		ENSMUSG00000085373		-0.362198	1.70072	-2.25039	0.0362004	0.353064	-3.80863
ENSG00000143393	PI4KB	ENSMUSG00000038861	Pi4kb	-0.137551	5.85422	-2.25123	0.0361385	0.353064	-4.43253
ENSG00000103769	RAB11A	ENSMUSG00000004771	Rab11a	0.193887	7.40795	2.25049	0.0361931	0.353064	-4.51788
ENSG00000177511	ST8SIA3	ENSMUSG00000056812	St8sia3	0.199681	7.06068	2.25115	0.0361441	0.353064	-4.50521
ENSG00000196935	SRGAP1	ENSMUSG00000020121	Srgap1	0.369211	4.26892	2.25065	0.0361812	0.353064	-4.21693
ENSG00000172270	BSG	ENSMUSG00000023175	Bsg	-0.223788	8.20131	-2.24941	0.0362729	0.353168	-4.54261
		ENSMUSG00000091089		0.659553	1.21709	2.24934	0.0362784	0.353168	-3.7092
ENSG00000130119	GNL3L	ENSMUSG00000025266	Gnl3l	0.153984	8.73868	2.24817	0.0363653	0.353784	-4.55387
ENSG00000122490	SLC66A2	ENSMUSG00000034006	Slc66a2	-0.255357	4.4732	-2.24685	0.0364636	0.354511	-4.27123
ENSG00000204950	LRRC10B	ENSMUSG00000090291	Lrrc10b	-0.565467	4.38897	-2.24638	0.0364986	0.354621	-4.25963
ENSG00000110047	EHD1	ENSMUSG00000024772	Ehd1	-0.347222	5.34933	-2.24593	0.0365317	0.354662	-4.39019
ENSG00000140905	GCSH	ENSMUSG00000034424	Gcsh	0.354422	4.38592	2.24569	0.0365499	0.354662	-4.25241
ENSG00000260643		ENSMUSG00000034424	Gcsh	0.354422	4.38592	2.24569	0.0365499	0.354662	-4.25241
ENSG00000284512		ENSMUSG00000034424	Gcsh	0.354422	4.38592	2.24569	0.0365499	0.354662	-4.25241
ENSG00000205795	CYS1	ENSMUSG00000062563	Cys1	-0.411428	2.57207	-2.24335	0.036725	0.354984	-3.96939
ENSG00000168374	ARF4	ENSMUSG00000021877	Arf4	-0.163127	5.66921	-2.24478	0.0366178	0.354984	-4.42993
ENSG00000087263	OGFOD1	ENSMUSG00000033009	Ogfod1	0.126512	7.44591	2.24343	0.0367188	0.354984	-4.5326
ENSG00000173320	STOX2	ENSMUSG00000038143	Stox2	0.167113	8.12565	2.24452	0.0366368	0.354984	-4.54845
ENSG00000126814	TRMT5	ENSMUSG00000034442	Trmt5	0.208743	3.73995	2.24388	0.0366848	0.354984	-4.14219
ENSG00000100485	SOS2	ENSMUSG00000034801	Sos2	0.216239	6.19767	2.24401	0.0366755	0.354984	-4.4694
ENSG00000106809	OGN	ENSMUSG00000021390	Ogn	-0.624877	3.43819	-2.23989	0.0369849	0.355099	-4.15809
		ENSMUSG00000081605	Gm15953	-0.575425	1.15171	-2.24103	0.036899	0.355099	-3.74512
ENSG00000128228	SDF2L1	ENSMUSG00000022769	Sdf2l1	-0.528593	2.21262	-2.23481	0.0373693	0.355099	-3.92172
ENSG00000005801	ZNF195	ENSMUSG00000069206	Zfp874a	-0.462821	3.24419	-2.2382	0.037112	0.355099	-4.10344
ENSG00000197013	ZNF429	ENSMUSG00000069206	Zfp874a	-0.462821	3.24419	-2.2382	0.037112	0.355099	-4.10344
ENSG00000162004	CCDC78	ENSMUSG00000071202	Ccdc78	-0.431756	1.12897	-2.24175	0.036845	0.355099	-3.75199
		ENSMUSG00000044081	Zfp85os	-0.429637	1.22372	-2.23341	0.037476	0.355099	-3.78725
ENSG00000263528	IKBKE	ENSMUSG00000042349	Ikbke	-0.427462	1.10099	-2.23544	0.0373216	0.355099	-3.75951
ENSG00000125089	SH3TC1	ENSMUSG00000036553	Sh3tc1	-0.404689	1.19169	-2.23405	0.0374272	0.355099	-3.76825
		ENSMUSG00000009687	Fxyd5	-0.395843	1.32241	-2.23962	0.0370053	0.355099	-3.78332
ENSG00000168734	PKIG	ENSMUSG00000035268	Pkig	-0.382438	4.31525	-2.23696	0.0372064	0.355099	-4.26412
ENSG00000085644	ZNF213	ENSMUSG00000071256	Zfp213	-0.361634	2.22427	-2.23607	0.0372738	0.355099	-3.91759
ENSG00000135835	KIAA1614	ENSMUSG00000033722	BC034090	-0.324939	2.53221	-2.23437	0.037403	0.355099	-3.9822
ENSG00000177666	PNPLA2	ENSMUSG00000025509	Pnpla2	-0.322668	2.56536	-2.23251	0.0375448	0.355099	-3.98481
ENSG00000272325	NUDT3	ENSMUSG00000024213	Nudt3	-0.300947	7.33714	-2.23229	0.0375616	0.355099	-4.55257
ENSG00000003147	ICA1	ENSMUSG00000062995	Ica1	-0.294961	5.75474	-2.23781	0.0371417	0.355099	-4.44164
ENSG00000140403	DJA4	ENSMUSG00000032285	Dja4	-0.265486	4.37905	-2.2365	0.0372408	0.355099	-4.27541
ENSG00000134686	PHC2	ENSMUSG00000028796	Phc2	-0.202838	5.52368	-2.23585	0.0372906	0.355099	-4.4331
ENSG00000179364	PACS2	ENSMUSG00000021143	Pacs2	-0.155751	6.99381	-2.2401	0.0369685	0.355099	-4.52504
ENSG00000167721	TSR1	ENSMUSG00000038335	Tsr1	0.143926	5.23544	2.24252	0.0367867	0.355099	-4.37371
ENSG00000134897	BIVM	ENSMUSG00000041684	Bivm	0.177434	5.02004	2.23999	0.036977	0.355099	-4.349
ENSG00000134899	ERCC5	ENSMUSG00000041684	Bivm	0.177434	5.02004	2.23999	0.036977	0.355099	-4.349
ENSG00000270181	BIVM-ERCC5	ENSMUSG00000041684	Bivm	0.177434	5.02004	2.23999	0.036977	0.355099	-4.349
ENSG00000136731	UGGT1	ENSMUSG00000037470	Uggt1	0.180814	7.30565	2.24041	0.0369454	0.355099	-4.53376
ENSG00000139719	VPS33A	ENSMUSG00000029434	Vps33a	0.187762	6.96518	2.23195	0.0375879	0.355099	-4.53669
ENSG00000256861		ENSMUSG00000029434	Vps33a	0.187762	6.96518	2.23195	0.0375879	0.355099	-4.53669
ENSG00000117569	PTBP2	ENSMUSG00000028134	Ptbp2	0.19307	7.34916	2.2353	0.0373325	0.355099	-4.54349
ENSG00000122557	HERPUD2	ENSMUSG00000008429	Herpud2	0.193517	4.08412	2.23218	0.0375707	0.355099	-4.22243
ENSG00000080802	CNOT4	ENSMUSG00000038784	Cnot4	0.214359	6.4887	2.23248	0.0375477	0.355099	-4.51093
		ENSMUSG00000087174	5530601H04Rik	0.216903	3.85403	2.23556	0.0373127	0.355099	-4.17397
ENSG00000179859	RNF227	ENSMUSG00000043419	Rnf227	0.240568	6.15282	2.23405	0.0374277	0.355099	-4.4872
ENSG00000168679	SLC16A4	ENSMUSG00000027896	Slc16a4	0.24449	4.42072	2.23643	0.0372468	0.355099	-4.25868
		ENSMUSG00000051480		0.371741	2.25781	2.23877	0.0370692	0.355099	-3.90727
		ENSMUSG00000072893	4933439C10Rik	0.395913	2.61047	2.23805	0.0371235	0.355099	-3.95494
ENSG00000123472	ATPAF1	ENSMUSG00000028710	Atpaf1	0.416402	5.1286	2.23377	0.0374489	0.355099	-4.3758
		ENSMUSG00000085838	Chn1os1	0.441547	1.18172	2.23226	0.0375644	0.355099	-3.74657
ENSG00000174837	ADGRE1	ENSMUSG00000004730	Adgre1	0.466158	2.8864	2.23362	0.0374604	0.355099	-3.99518
ENSG00000138685	FGF2	ENSMUSG00000037225	Fgf2	0.495019	0.844188	2.23919	0.0370374	0.355099	-3.70058
ENSG00000140284	SLC27A2	ENSMUSG00000027359	Slc27a2	0.547296	2.72726	2.2383	0.0371049	0.355099	-3.94479
		ENSMUSG00000087066	Gm15518	0.756657	0.794432	2.23925	0.0370334	0.355099	-3.68252
ENSG00000160190	SLC37A1	ENSMUSG00000024036	Slc37a1	0.376986	2.06099	2.23126	0.0376407	0.355375	-3.88265
ENSG00000167772	ANGPTL4	ENSMUSG00000002289	Angptl4	-0.483089	0.947436	-2.23005	0.0377333	0.355826	-3.73559
		ENSMUSG00000073493		0.388824	1.82893	2.22971	0.0377596	0.355826	-3.84146
ENSG00000198901	PRC1	ENSMUSG00000038943	Prc1	0.922449	2.88142	2.22974	0.0377577	0.355826	-3.96811
		ENSMUSG00000037509	Arhgef4	-0.218993	7.69007	-2.22795	0.0378949	0.356877	-4.56943
ENSG00000135999	EPC2	ENSMUSG00000069495	Epc2	0.144272	6.2667	2.22694	0.0379734	0.357392	-4.50535
ENSG00000164930	FZD6	ENSMUSG00000022297	Fzd6	-0.529756	3.52906	-2.2264	0.0380146	0.357556	-4.15321
ENSG00000163132	MSX1	ENSMUSG00000048450	Msx1	-1.01963	1.52868	-2.22479	0.0381395	0.358507	-3.86243
ENSG00000019505	SYT13	ENSMUSG00000027220	Syt13	0.210981	7.47341	2.22289	0.0382869	0.359442	-4.57188
ENSG00000166689	PLEKHA7	ENSMUSG00000045659	Plekha7	0.306213	5.11786	2.22311	0.0382699	0.359442	-4.38469
ENSG00000122367	LDB3	ENSMUSG00000021798	Ldb3	-0.806708	2.32364	-2.22192	0.0383624	0.359477	-3.96164
ENSG00000189266	PNRC2	ENSMUSG00000028675	Pnrc2	-0.163879	5.24675	-2.22216	0.0383442	0.359477	-4.42206
ENSG00000125676	THOC2	ENSMUSG00000037475	Thoc2	0.251157	7.28943	2.22242	0.0383238	0.359477	-4.56539
		ENSMUSG00000029633	Gm5578	0.171031	4.94778	2.22071	0.0384574	0.360142	-4.37739
ENSG00000135968	GCC2	ENSMUSG00000038039	Gcc2	0.213686	7.25585	2.22015	0.0385011	0.360327	-4.56892
		ENSMUSG00000075793		-2.13151	0.61264	-2.21638	0.0387969	0.360847	-3.73138
ENSG00000173039	RELA	ENSMUSG00000024927	Rela	-0.317089	3.14614	-2.21682	0.0387625	0.360847	-4.11233
ENSG00000197965	MPZL1	ENSMUSG00000026566	Mpzl1	-0.284616	4.39224	-2.21804	0.0386661	0.360847	-4.30911
ENSG00000166341	DCHS1	ENSMUSG00000036862	Dchs1	-0.259375	5.61704	-2.21668	0.0387737	0.360847	-4.47768
ENSG00000182979	MTA1	ENSMUSG00000021144	Mta1	-0.236557	5.09133	-2.21746	0.0387123	0.360847	-4.40603
ENSG00000062282	DGAT2	ENSMUSG00000030747	Dgat2	-0.235825	5.59569	-2.21689	0.0387566	0.360847	-4.47399
ENSG00000061794	MRPS35	ENSMUSG00000040112	Mrps35	-0.221386	4.34105	-2.21865	0.0386189	0.360847	-4.29533
ENSG00000161267	BDH1	ENSMUSG00000046598	Bdh1	-0.189524	5.11057	-2.21655	0.038784	0.360847	-4.41154
ENSG00000107290	SETX	ENSMUSG00000043535	Setx	0.185862	8.32673	2.21797	0.0386718	0.360847	-4.60114
		ENSMUSG00000085666	Tdg-ps2	0.952645	1.98369	2.21694	0.0387532	0.360847	-3.84727
ENSG00000167625	ZNF526	ENSMUSG00000046541	Zfp526	-0.33062	3.34236	-2.21605	0.0388232	0.360868	-4.13302
ENSG00000166289	PLEKHF1	ENSMUSG00000074170	Plekhf1	-0.736845	0.448994	-2.21519	0.0388909	0.360961	-3.73793
ENSG00000054356	PTPRN	ENSMUSG00000026204	Ptprn	-0.332009	7.82747	-2.21501	0.0389053	0.360961	-4.59989
ENSG00000006576	PHTF2	ENSMUSG00000039987	Phtf2	0.246163	5.02291	2.21535	0.0388785	0.360961	-4.39379
		ENSMUSG00000091542	Gm17167	-1.18323	3.37421	-2.21455	0.0389416	0.360983	-4.1953
ENSG00000129455	KLK8	ENSMUSG00000064023	Klk8	-0.61615	2.53351	-2.21437	0.0389557	0.360983	-4.00493
ENSG00000225968	ELFN1	ENSMUSG00000048988	Elfn1	-0.343235	4.06113	-2.21336	0.0390358	0.361503	-4.26599
ENSG00000173611	SCAI	ENSMUSG00000035236	Scai	0.203829	8.46203	2.21292	0.0390703	0.361599	-4.61278
ENSG00000144152	FBLN7	ENSMUSG00000027386	Fbln7	-0.797864	0.69506	-2.21123	0.039205	0.361969	-3.74037
ENSG00000231925	TAPBP	ENSMUSG00000024308	Tapbp	-0.256091	4.3164	-2.21086	0.0392342	0.361969	-4.31092
ENSG00000114541	FRMD4B	ENSMUSG00000030064	Frmd4b	-0.195202	5.81267	-2.2106	0.0392548	0.361969	-4.5042
ENSG00000136874	STX17	ENSMUSG00000061455	Stx17	0.146165	5.21684	2.21069	0.0392476	0.361969	-4.42881
ENSG00000151693	ASAP2	ENSMUSG00000052632	Asap2	0.191539	5.73455	2.21135	0.0391953	0.361969	-4.49103
ENSG00000184508	HDDC3	ENSMUSG00000030532	Hddc3	0.548409	3.17766	2.21194	0.0391484	0.361969	-4.07701
ENSG00000131370	SH3BP5	ENSMUSG00000021892	Sh3bp5	-0.266649	5.85244	-2.21028	0.0392801	0.36198	-4.51204
ENSG00000008277	ADAM22	ENSMUSG00000040537	Adam22	0.168901	9.34458	2.20975	0.0393229	0.362151	-4.63582
ENSG00000077150	NFKB2	ENSMUSG00000025225	Nfkb2	-0.594406	1.08929	-2.20631	0.0395977	0.362381	-3.80526
ENSG00000121905	HPCA	ENSMUSG00000028785	Hpca	-0.413473	8.73165	-2.20662	0.0395727	0.362381	-4.63152
ENSG00000143416	SELENBP1	ENSMUSG00000068874	Selenbp1	-0.385008	1.78151	-2.20691	0.0395498	0.362381	-3.90311
ENSG00000154734	ADAMTS1	ENSMUSG00000022893	Adamts1	-0.31302	5.23256	-2.20617	0.039609	0.362381	-4.45375
ENSG00000140564	FURIN	ENSMUSG00000030530	Furin	-0.261134	5.1504	-2.20668	0.0395685	0.362381	-4.43893
ENSG00000070669	ASNS	ENSMUSG00000029752	Asns	-0.184392	6.39262	-2.20612	0.0396131	0.362381	-4.55856
ENSG00000196743	GM2A	ENSMUSG00000000594	Gm2a	-0.182892	5.62345	-2.20893	0.0393882	0.362381	-4.48814
ENSG00000146776	ATXN7L1	ENSMUSG00000020564	Atxn7l1	0.201769	5.14843	2.20665	0.0395703	0.362381	-4.43111
ENSG00000073803	MAP3K13	ENSMUSG00000033618	Map3k13	0.213349	5.32774	2.20627	0.0396009	0.362381	-4.45509
ENSG00000153814	JAZF1	ENSMUSG00000063568	Jazf1	0.213689	4.36319	2.20747	0.0395052	0.362381	-4.30403
		ENSMUSG00000053819	Camk2d	0.427577	6.64764	2.20665	0.0395706	0.362381	-4.56633
ENSG00000094880	CDC23	ENSMUSG00000024370	Cdc23	0.155497	5.81528	2.20412	0.0397745	0.363635	-4.51093
ENSG00000130159	ECSIT	ENSMUSG00000066839	Ecsit	-0.228523	4.58058	-2.20318	0.0398501	0.364105	-4.36302
ENSG00000142632	ARHGEF19	ENSMUSG00000028919	Arhgef19	-0.747241	2.00444	-2.20133	0.0399994	0.364242	-3.944
ENSG00000143819	EPHX1	ENSMUSG00000038776	Ephx1	-0.469465	3.726	-2.20249	0.0399061	0.364242	-4.23429
ENSG00000025772	TOMM34	ENSMUSG00000018322	Tomm34	-0.343848	5.39439	-2.20071	0.0400495	0.364242	-4.48536
ENSG00000137124	ALDH1B1	ENSMUSG00000035561	Aldh1b1	-0.334281	3.27516	-2.20024	0.0400882	0.364242	-4.14669
ENSG00000197746	PSAP	ENSMUSG00000004207	Psap	-0.14309	9.89157	-2.19957	0.0401424	0.364242	-4.66573
ENSG00000145860	RNF145	ENSMUSG00000019189	Rnf145	0.125277	6.62804	2.20057	0.040061	0.364242	-4.5785
ENSG00000102710	SUPT20H	ENSMUSG00000027751	Supt20	0.138386	5.2787	2.20055	0.0400628	0.364242	-4.46256
ENSG00000101557	USP14	ENSMUSG00000047879	Usp14	0.162151	7.15499	2.2011	0.0400183	0.364242	-4.5999
ENSG00000107372	ZFAND5	ENSMUSG00000024750	Zfand5	0.179979	7.4861	2.19963	0.0401374	0.364242	-4.61381
ENSG00000145242	EPHA5	ENSMUSG00000029245	Epha5	0.191221	7.98122	2.20092	0.0400327	0.364242	-4.62421
ENSG00000133794	ARNTL	ENSMUSG00000055116	Arntl	0.22324	5.43301	2.1994	0.0401561	0.364242	-4.47157
ENSG00000153820	SPHKAP	ENSMUSG00000026163	Sphkap	0.226864	9.14712	2.20177	0.0399638	0.364242	-4.64646
ENSG00000054267	ARID4B	ENSMUSG00000039219	Arid4b	0.207762	6.90742	2.19873	0.040211	0.36452	-4.59463
		ENSMUSG00000033705	Stard9	-0.212837	6.09573	-2.19614	0.0404217	0.366209	-4.55641
ENSG00000144560	VGLL4	ENSMUSG00000030315	Vgll4	-0.245718	5.15165	-2.19429	0.0405739	0.367248	-4.45475
ENSG00000162419	GMEB1	ENSMUSG00000028901	Gmeb1	0.210227	4.64441	2.19415	0.0405853	0.367248	-4.38065
ENSG00000136928	GABBR2	ENSMUSG00000039809	Gabbr2	0.164116	8.4521	2.1914	0.0408115	0.368629	-4.65277
ENSG00000068366	ACSL4	ENSMUSG00000031278	Acsl4	0.193441	7.5202	2.19174	0.0407836	0.368629	-4.62986
ENSG00000108018	SORCS1	ENSMUSG00000043531	Sorcs1	0.469515	5.20088	2.19145	0.0408074	0.368629	-4.45377
ENSG00000115474	KCNJ13	ENSMUSG00000079436	Kcnj13	-0.7625	2.481	-2.19041	0.0408933	0.369146	-4.07154
		ENSMUSG00000074024	4632427E13Rik	0.258835	6.11966	2.18917	0.0409963	0.369415	-4.56145
ENSG00000187676	B3GLCT	ENSMUSG00000051950	B3glct	0.270994	4.38186	2.18916	0.0409969	0.369415	-4.33625
ENSG00000200636	SNORD114-27	ENSMUSG00000065757	Gm23347	0.390756	1.33112	2.18923	0.0409914	0.369415	-3.84051
ENSG00000197506	SLC28A3	ENSMUSG00000021553	Slc28a3	-0.982288	0.495485	-2.18858	0.0410453	0.369507	-3.79593
		ENSMUSG00000073119	Speer4a	-0.817934	3.46537	-2.18539	0.0413104	0.369507	-4.21263
ENSG00000142798	HSPG2	ENSMUSG00000028763	Hspg2	-0.698271	4.44291	-2.18751	0.0411336	0.369507	-4.40359
ENSG00000174807	CD248	ENSMUSG00000056481	Cd248	-0.625831	0.617241	-2.18044	0.0417253	0.369507	-3.80119
ENSG00000107562	CXCL12	ENSMUSG00000061353	Cxcl12	-0.576729	4.49263	-2.18549	0.0413016	0.369507	-4.40326
ENSG00000248487	ABHD14A	ENSMUSG00000042210	Abhd14a	-0.48347	2.27157	-2.17973	0.0417848	0.369507	-4.03531
ENSG00000157110	RBPMS	ENSMUSG00000031586	Rbpms	-0.423257	1.5022	-2.17974	0.0417843	0.369507	-3.90896
ENSG00000249115	HAUS5	ENSMUSG00000078762	Haus5	-0.378382	1.85061	-2.18667	0.0412037	0.369507	-3.94256
ENSG00000126803	HSPA2	ENSMUSG00000059970	Hspa2	-0.37381	5.94633	-2.18577	0.0412788	0.369507	-4.56142
ENSG00000147576	ADHFE1	ENSMUSG00000025911	Adhfe1	-0.347706	3.28115	-2.18392	0.0414331	0.369507	-4.19643
ENSG00000285655		ENSMUSG00000025911	Adhfe1	-0.347706	3.28115	-2.18392	0.0414331	0.369507	-4.19643
ENSG00000285791		ENSMUSG00000025911	Adhfe1	-0.347706	3.28115	-2.18392	0.0414331	0.369507	-4.19643
ENSG00000160691	SHC1	ENSMUSG00000042626	Shc1	-0.337161	3.62154	-2.18026	0.0417408	0.369507	-4.25216
ENSG00000258818	RSE4	ENSMUSG00000021876	Rse4	-0.319133	2.82551	-2.1811	0.0416693	0.369507	-4.12262
ENSG00000135052	GOLM1	ENSMUSG00000021556	Golm1	-0.291454	6.15766	-2.17933	0.0418189	0.369507	-4.59141
ENSG00000169169	CPT1C	ENSMUSG00000007783	Cpt1c	-0.259944	6.59701	-2.183	0.0415103	0.369507	-4.61075
ENSG00000144589	STK11IP	ENSMUSG00000026213	Stk11ip	-0.251345	4.48449	-2.18315	0.0414976	0.369507	-4.38597
ENSG00000137094	DJB5	ENSMUSG00000036052	Djb5	-0.250956	5.86769	-2.18251	0.0415512	0.369507	-4.56153
ENSG00000107242	PIP5K1B	ENSMUSG00000024867	Pip5k1b	-0.239932	4.86855	-2.18362	0.0414586	0.369507	-4.44724
ENSG00000146834	MEPCE	ENSMUSG00000029726	Mepce	-0.231704	4.68823	-2.18841	0.041059	0.369507	-4.40884
ENSG00000100982	PCIF1	ENSMUSG00000039849	Pcif1	-0.188444	5.56502	-2.18187	0.0416052	0.369507	-4.53053
ENSG00000167191	GPRC5B	ENSMUSG00000008734	Gprc5b	-0.183147	7.13769	-2.18569	0.0412857	0.369507	-4.62984
ENSG00000139514	SLC7A1	ENSMUSG00000041313	Slc7a1	-0.138254	5.75391	-2.18065	0.0417073	0.369507	-4.55395
ENSG00000078140	UBE2K	ENSMUSG00000029203	Ube2k	0.178125	6.86408	2.17935	0.0418167	0.369507	-4.62831
ENSG00000081019	RSBN1	ENSMUSG00000044098	Rsbn1	0.181508	5.93749	2.1845	0.0413845	0.369507	-4.55685
ENSG00000140307	GTF2A2	ENSMUSG00000033543	Gtf2a2	0.191932	4.58578	2.18481	0.0413588	0.369507	-4.38528
ENSG00000164209	SLC25A46	ENSMUSG00000024259	Slc25a46	0.205056	6.56974	2.18181	0.0416098	0.369507	-4.60863
ENSG00000129128	SPCS3	ENSMUSG00000048040	Arxes2	0.323444	4.2063	2.18192	0.041601	0.369507	-4.32258
ENSG00000164306	PRIMPOL	ENSMUSG00000038225	Primpol	0.325827	2.33828	2.18492	0.0413498	0.369507	-4.00934
ENSG00000213397	HAUS7	ENSMUSG00000031371	Haus7	0.368326	2.19144	2.1796	0.0417964	0.369507	-3.96514
		ENSMUSG00000090033	Gm16243	0.377379	1.3843	2.1876	0.0411262	0.369507	-3.86491
ENSG00000143353	LYPLAL1	ENSMUSG00000039246	Lyplal1	0.386305	2.4056	2.18685	0.0411889	0.369507	-4.03066
ENSG00000171722	SPATA46	ENSMUSG00000042800	Spata46	0.410226	0.750861	2.1828	0.0415269	0.369507	-3.78462
		ENSMUSG00000055691	Gja6	0.451053	2.39835	2.18437	0.0413956	0.369507	-4.00903
ENSG00000140015	KCNH5	ENSMUSG00000034402	Kcnh5	0.56487	5.54002	2.18687	0.0411874	0.369507	-4.49779
		ENSMUSG00000078636	Gm7336	-0.865439	0.230739	-2.17847	0.0418917	0.369524	-3.79694
ENSG00000165916	PSMC3	ENSMUSG00000002102	Psmc3	-0.251659	6.70593	-2.17803	0.041929	0.369524	-4.62494
ENSG00000184672	RALYL	ENSMUSG00000039717	Ralyl	0.147912	5.75276	2.17785	0.0419438	0.369524	-4.553
ENSG00000113360	DROSHA	ENSMUSG00000022191	Drosha	0.200296	5.62309	2.17869	0.0418733	0.369524	-4.53805
ENSG00000077279	DCX	ENSMUSG00000031285	Dcx	0.316943	5.75682	2.17786	0.0419434	0.369524	-4.54766
ENSG00000027847	B4GALT7	ENSMUSG00000021504	B4galt7	-0.170405	4.13811	-2.1773	0.0419907	0.369568	-4.33932
ENSG00000109046	WSB1	ENSMUSG00000017677	Wsb1	0.235611	5.98843	2.17721	0.041998	0.369568	-4.57321
		ENSMUSG00000087082	Gm15423	-0.496165	0.962911	-2.17602	0.0420987	0.369702	-3.8416
ENSG00000176845	METRNL	ENSMUSG00000039208	Metrnl	-0.319005	2.45477	-2.17577	0.0421199	0.369702	-4.05496
ENSG00000161547	SRSF2	ENSMUSG00000034120	Srsf2	-0.271017	3.10837	-2.17526	0.0421634	0.369702	-4.18304
ENSG00000145050	MANF	ENSMUSG00000032575	Manf	-0.209403	4.50458	-2.1767	0.0420414	0.369702	-4.40102
ENSG00000086102	NFX1	ENSMUSG00000028423	Nfx1	0.151973	6.99902	2.17507	0.0421795	0.369702	-4.64178
ENSG00000163681	SLMAP	ENSMUSG00000021870	Slmap	0.168647	6.56308	2.17516	0.0421724	0.369702	-4.62218
ENSG00000118197	DDX59	ENSMUSG00000026404	Ddx59	0.291148	3.08672	2.175	0.0421856	0.369702	-4.15416
ENSG00000173068	BNC2	ENSMUSG00000028487	Bnc2	-0.972707	0.541735	-2.17359	0.0423059	0.370109	-3.81262
		ENSMUSG00000086950		-0.252608	4.37894	-2.17399	0.0422713	0.370109	-4.37194
ENSG00000152402	GUCY1A2	ENSMUSG00000041624	Gucy1a2	0.240762	7.56081	2.17382	0.042286	0.370109	-4.66272
ENSG00000164294	GPX8	ENSMUSG00000021760	Gpx8	-0.603537	1.37313	-2.1724	0.0424073	0.370134	-3.92388
ENSG00000186815	TPCN1	ENSMUSG00000032741	Tpcn1	-0.311577	3.97263	-2.17256	0.0423934	0.370134	-4.32986
ENSG00000159176	CSRP1	ENSMUSG00000026421	Csrp1	-0.269707	6.63999	-2.17311	0.0423464	0.370134	-4.63383
ENSG00000144057	ST6GAL2	ENSMUSG00000024172	St6gal2	0.31539	5.69232	2.17258	0.0423919	0.370134	-4.55364
ENSG00000159915	ZNF233	ENSMUSG00000055305	Zfp93	-0.217561	3.1473	-2.17178	0.04246	0.370378	-4.18601
ENSG00000162374	ELAVL4	ENSMUSG00000028546	Elavl4	0.219892	6.55267	2.17068	0.042555	0.370992	-4.62746
ENSG00000204010	IFIT1B	ENSMUSG00000067297	Ifit1bl2	0.399603	1.55261	2.17015	0.0426002	0.37117	-3.90154
ENSG00000168268	NT5DC2	ENSMUSG00000071547	Nt5dc2	-0.551336	1.43479	-2.16972	0.0426372	0.371277	-3.92379
ENSG00000005801	ZNF195	ENSMUSG00000090659	Zfp493	-0.377817	1.89645	-2.16928	0.0426749	0.371309	-3.98644
ENSG00000197013	ZNF429	ENSMUSG00000090659	Zfp493	-0.377817	1.89645	-2.16928	0.0426749	0.371309	-3.98644
ENSG00000135048	CEMIP2	ENSMUSG00000024754	Cemip2	-0.203877	5.54388	-2.1691	0.0426903	0.371309	-4.55646
ENSG00000159873	CCDC117	ENSMUSG00000020482	Ccdc117	-0.252338	4.5986	-2.16847	0.0427445	0.371565	-4.43433
ENSG00000167588	GPD1	ENSMUSG00000023019	Gpd1	-0.344148	5.85719	-2.16778	0.0428039	0.371652	-4.5931
ENSG00000160271	RALGDS	ENSMUSG00000026821	Ralgds	-0.215838	6.78997	-2.16803	0.0427826	0.371652	-4.64816
ENSG00000285245		ENSMUSG00000026821	Ralgds	-0.215838	6.78997	-2.16803	0.0427826	0.371652	-4.64816
ENSG00000160223	ICOSLG	ENSMUSG00000000732	Icosl	-0.419167	2.9352	-2.16532	0.0430167	0.372638	-4.15714
ENSG00000277117		ENSMUSG00000000732	Icosl	-0.419167	2.9352	-2.16532	0.0430167	0.372638	-4.15714
ENSG00000187678	SPRY4	ENSMUSG00000024427	Spry4	-0.250221	3.79417	-2.1659	0.0429663	0.372638	-4.31762
ENSG00000072210	ALDH3A2	ENSMUSG00000010025	Aldh3a2	-0.110907	5.71608	-2.16562	0.0429906	0.372638	-4.57781
ENSG00000143033	MTF2	ENSMUSG00000029267	Mtf2	0.165388	6.35218	2.1655	0.0430005	0.372638	-4.62481
		ENSMUSG00000074497		-0.374487	3.09978	-2.16489	0.0430535	0.372742	-4.19279
ENSG00000188636	RTL6	ENSMUSG00000055745	Rtl6	-0.217132	6.24796	-2.16449	0.0430882	0.372827	-4.62394
ENSG00000127329	PTPRB	ENSMUSG00000020154	Ptprb	-0.28265	6.79473	-2.16376	0.0431513	0.372943	-4.65798
ENSG00000108528	SLC25A11	ENSMUSG00000014606	Slc25a11	-0.181905	5.88825	-2.16387	0.0431425	0.372943	-4.59637
ENSG00000130876	SLC7A10	ENSMUSG00000030495	Slc7a10	-0.279853	4.12429	-2.1633	0.043192	0.372978	-4.36668
ENSG00000065809	FAM107B	ENSMUSG00000026655	Fam107b	-0.257351	4.48822	-2.16315	0.043205	0.372978	-4.4255
ENSG00000169926	KLF13	ENSMUSG00000052040	Klf13	-0.249726	6.82523	-2.1625	0.0432612	0.373249	-4.66165
		ENSMUSG00000086351		0.3031	1.72061	2.16176	0.0433259	0.373593	-3.95493
ENSG00000121594	CD80	ENSMUSG00000075122	Cd80	-0.639426	0.639361	-2.15801	0.043654	0.373633	-3.84014
		ENSMUSG00000085417	Gm13919	-0.471664	1.36486	-2.15821	0.0436363	0.373633	-3.91299
ENSG00000182809	CRIP2	ENSMUSG00000006356	Crip2	-0.44875	4.43504	-2.15968	0.0435071	0.373633	-4.42237
ENSG00000142544	CTU1	ENSMUSG00000038888	Ctu1	-0.401072	2.6045	-2.16121	0.0433734	0.373633	-4.11672
ENSG00000167645	YIF1B	ENSMUSG00000030588	Yif1b	-0.345157	3.13989	-2.15817	0.0436399	0.373633	-4.21024
ENSG00000147872	PLIN2	ENSMUSG00000028494	Plin2	-0.292906	2.01569	-2.15967	0.0435078	0.373633	-4.01667
ENSG00000161999	JMJD8	ENSMUSG00000025736	Jmjd8	-0.27793	3.30948	-2.15941	0.0435306	0.373633	-4.23037
ENSG00000117519	CNN3	ENSMUSG00000053931	Cnn3	-0.210026	5.51648	-2.15825	0.0436327	0.373633	-4.5714
ENSG00000150768	DLAT	ENSMUSG00000000168	Dlat	-0.12046	7.04343	-2.15983	0.043494	0.373633	-4.67343
ENSG00000205726	ITSN1	ENSMUSG00000022957	Itsn1	0.13098	8.00783	2.16012	0.043469	0.373633	-4.70014
ENSG00000148110	MFSD14B	ENSMUSG00000038212	Mfsd14b	0.138931	6.16491	2.15855	0.0436063	0.373633	-4.62486
ENSG00000115306	SPTBN1	ENSMUSG00000020315	Sptbn1	0.15638	11.0676	2.1605	0.0434355	0.373633	-4.75367
ENSG00000145147	SLIT2	ENSMUSG00000031558	Slit2	0.177181	6.95024	2.16105	0.0433876	0.373633	-4.66289
ENSG00000074695	LMAN1	ENSMUSG00000041891	Lman1	0.13452	5.74067	2.1576	0.0436895	0.373725	-4.58797
ENSG00000254870	ATP6V1G2-DDX39B	ENSMUSG00000024403	Atp6v1g2	-0.201316	6.85073	-2.15702	0.0437403	0.37382	-4.67201
ENSG00000158526	TSR2	ENSMUSG00000025264	Tsr2	0.157876	5.82474	2.15691	0.0437504	0.37382	-4.59429
ENSG00000183208	GDPGP1	ENSMUSG00000050973	Gdpgp1	-0.265786	2.9009	-2.15628	0.0438058	0.373851	-4.17814
ENSG00000284626		ENSMUSG00000050973	Gdpgp1	-0.265786	2.9009	-2.15628	0.0438058	0.373851	-4.17814
ENSG00000173599	PC	ENSMUSG00000024892	Pcx	-0.200787	6.47628	-2.15634	0.0438004	0.373851	-4.65315
ENSG00000131966	ACTR10	ENSMUSG00000021076	Actr10	0.294745	7.01679	2.15602	0.0438287	0.373851	-4.67425
ENSG00000136754	ABI1	ENSMUSG00000058835	Abi1	0.190297	7.57901	2.15546	0.0438777	0.374056	-4.69584
ENSG00000106484	MEST	ENSMUSG00000051855	Mest	0.188954	5.78626	2.15381	0.0440233	0.375084	-4.59817
ENSG00000100599	RIN3	ENSMUSG00000044456	Rin3	-0.487108	0.818183	-2.15265	0.0441265	0.375751	-3.87205
ENSG00000164754	RAD21	ENSMUSG00000022314	Rad21	0.145028	6.11652	2.1514	0.0442374	0.376339	-4.63446
ENSG00000100722	ZC3H14	ENSMUSG00000021012	Zc3h14	0.169947	6.63952	2.1513	0.0442457	0.376339	-4.66617
ENSG00000106714	CNTP3	ENSMUSG00000033063	Cntp3	0.299777	3.64996	2.15099	0.0442731	0.376359	-4.29978
ENSG00000154529	CNTP3B	ENSMUSG00000033063	Cntp3	0.299777	3.64996	2.15099	0.0442731	0.376359	-4.29978
ENSG00000283378	CNTP3C	ENSMUSG00000033063	Cntp3	0.299777	3.64996	2.15099	0.0442731	0.376359	-4.29978
ENSG00000185739	SRL	ENSMUSG00000022519	Srl	-0.26977	4.10093	-2.15018	0.0443454	0.376378	-4.38665
ENSG00000118200	CAMSAP2	ENSMUSG00000041570	Camsap2	0.128993	8.90016	2.1504	0.0443259	0.376378	-4.73559
ENSG00000175445	LPL	ENSMUSG00000015568	Lpl	0.406289	6.00686	2.15012	0.0443506	0.376378	-4.61596
ENSG00000167085	PHB	ENSMUSG00000038845	Phb	-0.453333	4.01232	-2.14893	0.0444568	0.376962	-4.38869
		ENSMUSG00000086626		-0.40886	1.06404	-2.14879	0.0444696	0.376962	-3.8837
ENSG00000116205	TCEANC2	ENSMUSG00000028619	Tceanc2	-0.299989	2.46822	-2.14846	0.0444991	0.377	-4.11323
ENSG00000170425	ADORA2B	ENSMUSG00000018500	Adora2b	-0.645794	1.49438	-2.1456	0.0447553	0.377084	-3.96185
ENSG00000150630	VEGFC	ENSMUSG00000031520	Vegfc	-0.44403	1.22303	-2.14675	0.0446519	0.377084	-3.92681
ENSG00000125257	ABCC4	ENSMUSG00000032849	Abcc4	-0.294411	4.4876	-2.14274	0.0450128	0.377084	-4.46478
ENSG00000206053	JPT2	ENSMUSG00000024165	Jpt2	-0.292712	2.44986	-2.14454	0.04485	0.377084	-4.11363
ENSG00000105939	ZC3HAV1	ENSMUSG00000029826	Zc3hav1	-0.280809	3.03464	-2.14355	0.0449396	0.377084	-4.22297
ENSG00000125817	CENPB	ENSMUSG00000068267	Cenpb	-0.280876	6.81998	-2.14211	0.0450688	0.377084	-4.69569
ENSG00000173327	MAP3K11	ENSMUSG00000004054	Map3k11	-0.2661	4.45198	-2.14429	0.0448724	0.377084	-4.4511
ENSG00000173546	CSPG4	ENSMUSG00000032911	Cspg4	-0.263589	5.30935	-2.14744	0.0445898	0.377084	-4.56738
ENSG00000075234	TTC38	ENSMUSG00000035944	Ttc38	-0.256385	2.88798	-2.1443	0.0448714	0.377084	-4.1894
ENSG00000188582	PAQR9	ENSMUSG00000064225	Paqr9	-0.240248	4.96342	-2.14652	0.0446724	0.377084	-4.51977
ENSG00000063660	GPC1	ENSMUSG00000034220	Gpc1	-0.193957	6.59794	-2.14109	0.0451617	0.377084	-4.68699
ENSG00000188786	MTF1	ENSMUSG00000028890	Mtf1	-0.132558	5.42204	-2.14267	0.0450185	0.377084	-4.58987
ENSG00000198961	PJA2	ENSMUSG00000024083	Pja2	0.126	9.89132	2.14333	0.0449596	0.377084	-4.76686
ENSG00000140992	PDPK1	ENSMUSG00000024122	Pdpk1	0.132045	8.13104	2.14126	0.0451457	0.377084	-4.7366
ENSG00000107560	RAB11FIP2	ENSMUSG00000040022	Rab11fip2	0.140289	7.22293	2.14707	0.0446235	0.377084	-4.70066
		ENSMUSG00000031242	2610002M06Rik	0.179393	6.31676	2.14367	0.0449281	0.377084	-4.66193
ENSG00000198780	FAM169A	ENSMUSG00000041817	Fam169a	0.196208	6.75915	2.14614	0.0447063	0.377084	-4.68277
ENSG00000132932	ATP8A2	ENSMUSG00000021983	Atp8a2	0.220688	6.11719	2.14424	0.0448776	0.377084	-4.64387
ENSG00000159023	EPB41	ENSMUSG00000028906	Epb41	0.225198	5.31132	2.14239	0.0450439	0.377084	-4.56462
ENSG00000110786	PTPN5	ENSMUSG00000030854	Ptpn5	0.263276	6.0049	2.14681	0.0446463	0.377084	-4.63018
ENSG00000152578	GRIA4	ENSMUSG00000025892	Gria4	0.315634	7.16781	2.14349	0.0449446	0.377084	-4.70258
ENSG00000180008	SOCS4	ENSMUSG00000048379	Socs4	0.338308	5.08722	2.1466	0.0446649	0.377084	-4.52273
		ENSMUSG00000087885	Gm23600	0.437814	3.70602	2.1428	0.0450069	0.377084	-4.302
ENSG00000196104	SPOCK3	ENSMUSG00000054162	Spock3	0.457611	6.33964	2.14112	0.0451584	0.377084	-4.66181
ENSG00000101412	E2F1	ENSMUSG00000027490	E2f1	0.46953	1.82688	2.14117	0.0451538	0.377084	-4.01808
ENSG00000153930	ANKFN1	ENSMUSG00000047773	Ankfn1	0.907197	1.1627	2.14304	0.0449854	0.377084	-3.86967
ENSG00000159322	ADPGK	ENSMUSG00000025236	Adpgk	-0.282089	3.85744	-2.13989	0.0452701	0.377779	-4.36791
ENSG00000179023	KLHDC7A	ENSMUSG00000078234	Klhdc7a	-0.399469	4.52817	-2.13766	0.0454727	0.377841	-4.47809
ENSG00000185513	L3MBTL1	ENSMUSG00000035576	L3mbtl1	-0.364902	3.0006	-2.13746	0.0454915	0.377841	-4.2345
ENSG00000288000		ENSMUSG00000035576	L3mbtl1	-0.364902	3.0006	-2.13746	0.0454915	0.377841	-4.2345
ENSG00000121753	ADGRB2	ENSMUSG00000028782	Adgrb2	-0.334835	8.9396	-2.13758	0.0454802	0.377841	-4.76046
ENSG00000076984	MAP2K7	ENSMUSG00000002948	Map2k7	-0.219182	5.48241	-2.13848	0.0453978	0.377841	-4.60031
ENSG00000198898	CAPZA2	ENSMUSG00000015733	Capza2	0.162848	8.26872	2.13757	0.0454813	0.377841	-4.74615
		ENSMUSG00000023846		0.202255	4.86384	2.13844	0.045402	0.377841	-4.51336
ENSG00000164796	CSMD3	ENSMUSG00000022311	Csmd3	0.206815	8.47601	2.13933	0.0453212	0.377841	-4.74661
ENSG00000165959	CLMN	ENSMUSG00000021097	Clmn	0.349417	7.13361	2.13732	0.0455039	0.377841	-4.71559
ENSG00000136872	ALDOB	ENSMUSG00000028307	Aldob	0.431382	1.04792	2.13821	0.0454226	0.377841	-3.90314
ENSG00000096968	JAK2	ENSMUSG00000024789	Jak2	0.145141	6.18116	2.13659	0.0455705	0.378184	-4.66569
ENSG00000128694	OSGEPL1	ENSMUSG00000026096	Osgepl1	0.177042	4.32912	2.13579	0.0456433	0.37858	-4.43305
ENSG00000170421	KRT8	ENSMUSG00000049382	Krt8	-1.35297	-0.390784	-2.13498	0.045718	0.37899	-3.79412
ENSG00000198265	HELZ	ENSMUSG00000020721	Helz	0.157485	7.30872	2.1339	0.0458164	0.379448	-4.7279
ENSG00000078043	PIAS2	ENSMUSG00000025423	Pias2	0.160181	6.92496	2.13299	0.0458996	0.379448	-4.71349
ENSG00000284862	CCDC39	ENSMUSG00000027676	Ccdc39	0.24986	5.08714	2.13354	0.0458498	0.379448	-4.54511
ENSG00000153993	SEMA3D	ENSMUSG00000040254	Sema3d	0.306485	4.46783	2.13353	0.0458502	0.379448	-4.45263
		ENSMUSG00000073073	Gm8098	0.421177	1.76079	2.13314	0.0458865	0.379448	-4.00731
ENSG00000169855	ROBO1	ENSMUSG00000022883	Robo1	0.169116	6.81361	2.1324	0.0459541	0.37969	-4.70883
ENSG00000166337	TAF10	ENSMUSG00000043866	Taf10	-0.199473	3.86931	-2.1311	0.0460742	0.380473	-4.37386
ENSG00000010256	UQCRC1	ENSMUSG00000025651	Uqcrc1	-0.199668	7.28532	-2.12974	0.0461996	0.380671	-4.73615
ENSG00000138138	ATAD1	ENSMUSG00000013662	Atad1	0.149176	6.95375	2.12989	0.0461854	0.380671	-4.7211
ENSG00000100577	GSTZ1	ENSMUSG00000021033	Gstz1	0.215872	4.36792	2.13004	0.0461712	0.380671	-4.4453
		ENSMUSG00000091697	Eif3s6-ps2	1.32457	0.011415	2.13047	0.0461322	0.380671	-3.76917
ENSG00000185883	ATP6V0C	ENSMUSG00000024121	Atp6v0c	-0.403631	5.5977	-2.1289	0.0462774	0.381104	-4.64195
ENSG00000074047	GLI2	ENSMUSG00000048402	Gli2	-0.440737	1.77829	-2.12808	0.0463531	0.381309	-4.03355
ENSG00000140983	RHOT2	ENSMUSG00000025733	Rhot2	-0.231905	4.11378	-2.12829	0.0463333	0.381309	-4.4271
ENSG00000153827	TRIP12	ENSMUSG00000026219	Trip12	0.165278	8.7546	2.12701	0.0464518	0.381912	-4.77489
		ENSMUSG00000069893	9930111J21Rik1	-0.605895	0.941248	-2.12568	0.0465757	0.381994	-3.93721
ENSG00000069431	ABCC9	ENSMUSG00000030249	Abcc9	-0.367646	3.91502	-2.12571	0.0465728	0.381994	-4.40838
ENSG00000164849	GPR146	ENSMUSG00000044197	Gpr146	-0.219265	4.85401	-2.1262	0.046527	0.381994	-4.54239
ENSG00000145833	DDX46	ENSMUSG00000021500	Ddx46	0.145634	6.38065	2.12583	0.0465617	0.381994	-4.69773
ENSG00000137692	DCUN1D5	ENSMUSG00000032002	Dcun1d5	0.174447	5.1213	2.12554	0.046589	0.381994	-4.56838
		ENSMUSG00000082280	Gm5847	-0.379735	2.73881	-2.12467	0.0466704	0.382036	-4.19391
ENSG00000054690	PLEKHH1	ENSMUSG00000060716	Plekhh1	-0.211615	5.87165	-2.12476	0.0466614	0.382036	-4.66696
ENSG00000136867	SLC31A2	ENSMUSG00000066152	Slc31a2	-0.194353	3.19814	-2.12518	0.0466223	0.382036	-4.27538
ENSG00000163104	SMARCAD1	ENSMUSG00000029920	Smarcad1	0.159651	6.20432	2.12412	0.0467211	0.382243	-4.68878
ENSG00000166888	STAT6	ENSMUSG00000002147	Stat6	-0.307359	3.36645	-2.1224	0.0468824	0.382313	-4.32766
ENSG00000161980	POLR3K	ENSMUSG00000038628	Polr3k	0.161488	5.15146	2.12335	0.0467935	0.382313	-4.58005
ENSG00000114796	KLHL24	ENSMUSG00000062901	Klhl24	0.186669	7.99734	2.12314	0.0468128	0.382313	-4.76558
ENSG00000214050	FBXO16	ENSMUSG00000034532	Fbxo16	0.296876	2.48234	2.12262	0.0468612	0.382313	-4.132
		ENSMUSG00000029837	1700111E14Rik	0.320218	2.87976	2.12274	0.0468498	0.382313	-4.20405
ENSG00000103460	TOX3	ENSMUSG00000043668	Tox3	0.337463	2.61967	2.12268	0.0468556	0.382313	-4.1748
ENSG00000162729	IGSF8	ENSMUSG00000038034	Igsf8	-0.382653	6.73379	-2.121	0.0470135	0.382655	-4.73098
		ENSMUSG00000072774	Zfp951	-0.376669	1.59954	-2.12059	0.0470517	0.382655	-4.03125
ENSG00000177352	CCDC71	ENSMUSG00000049305	Ccdc71	-0.196916	4.1356	-2.12062	0.0470486	0.382655	-4.44205
ENSG00000152208	GRID2	ENSMUSG00000071424	Grid2	0.257211	5.70233	2.12137	0.0469786	0.382655	-4.64619
		ENSMUSG00000087355	Gm13187	0.414479	3.33997	2.12065	0.0470465	0.382655	-4.28219
ENSG00000101442	ACTR5	ENSMUSG00000037761	Actr5	-0.230052	3.58683	-2.12032	0.0470772	0.382655	-4.34709
ENSG00000088325	TPX2	ENSMUSG00000027469	Tpx2	0.379923	1.20829	2.11989	0.0471174	0.382775	-3.94703
ENSG00000111859	NEDD9	ENSMUSG00000021365	Nedd9	-0.229136	4.57549	-2.11902	0.0471993	0.383232	-4.51035
ENSG00000103528	SYT17	ENSMUSG00000058420	Syt17	-0.282497	5.10536	-2.11823	0.0472735	0.383624	-4.59627
ENSG00000104368	PLAT	ENSMUSG00000031538	Plat	-0.212259	5.49741	-2.1178	0.0473145	0.383624	-4.64395
ENSG00000113163	CERT1	ENSMUSG00000021669	Col4a3bp	0.16832	6.58559	2.11769	0.0473249	0.383624	-4.72611
		ENSMUSG00000085186		0.548902	2.83357	2.11743	0.0473497	0.383624	-4.19536
ENSG00000188783	PRELP	ENSMUSG00000041577	Prelp	-0.594323	2.30476	-2.11476	0.047602	0.383806	-4.17069
ENSG00000184232	OAF	ENSMUSG00000032014	Oaf	-0.362861	3.10024	-2.11521	0.04756	0.383806	-4.26019
ENSG00000143409	MINDY1	ENSMUSG00000038712	Mindy1	-0.232128	3.86236	-2.11488	0.0475905	0.383806	-4.40407
ENSG00000185070	FLRT2	ENSMUSG00000047414	Flrt2	0.163996	7.21443	2.11481	0.0475976	0.383806	-4.75811
ENSG00000110675	ELMOD1	ENSMUSG00000041986	Elmod1	0.21552	7.13961	2.11613	0.0474723	0.383806	-4.75276
ENSG00000122025	FLT3	ENSMUSG00000042817	Flt3	0.335748	3.56904	2.11606	0.0474788	0.383806	-4.33336
ENSG00000166900	STX3	ENSMUSG00000041488	Stx3	0.364788	4.94986	2.11619	0.0474665	0.383806	-4.5523
ENSG00000183914	DH2	ENSMUSG00000005237	Dh2	0.437587	3.55159	2.11649	0.0474385	0.383806	-4.31898
ENSG00000012048	BRCA1	ENSMUSG00000017146	Brca1	0.513382	1.49642	2.11501	0.0475785	0.383806	-3.9899
ENSG00000112561	TFEB	ENSMUSG00000023990	Tfeb	-0.292613	2.97485	-2.114	0.0476744	0.384114	-4.2617
ENSG00000132561	MATN2	ENSMUSG00000022324	Matn2	-0.244612	6.34446	-2.11382	0.0476914	0.384114	-4.7196
ENSG00000197971	MBP	ENSMUSG00000041607	Mbp	-0.314234	10.1105	-2.11327	0.0477439	0.384114	-4.82539
ENSG00000115524	SF3B1	ENSMUSG00000025982	Sf3b1	0.12487	8.735	2.11316	0.0477542	0.384114	-4.79951
ENSG00000155729	KCTD18	ENSMUSG00000054770	Kctd18	0.161564	5.27691	2.11302	0.0477681	0.384114	-4.61323
ENSG00000149925	ALDOA	ENSMUSG00000030695	Aldoa	-0.257782	9.50845	-2.1126	0.0478078	0.384227	-4.81632
ENSG00000119431	HDHD3	ENSMUSG00000038422	Hdhd3	0.453129	3.21445	2.1123	0.0478365	0.384253	-4.24989
ENSG00000109819	PPARGC1A	ENSMUSG00000029167	Ppargc1a	0.204771	5.74159	2.11121	0.0479404	0.384881	-4.67061
ENSG00000142937	RPS8	ENSMUSG00000047675	Rps8	-0.772314	4.06641	-2.11086	0.0479738	0.384944	-4.44727
ENSG00000112655	PTK7	ENSMUSG00000023972	Ptk7	-0.30116	4.0924	-2.11004	0.0480523	0.385029	-4.4564
ENSG00000124571	XPO5	ENSMUSG00000067150	Xpo5	0.116964	6.42668	2.11009	0.0480471	0.385029	-4.72896
ENSG00000135317	SNX14	ENSMUSG00000032422	Snx14	0.129223	5.50341	2.10941	0.0481126	0.385029	-4.65009
ENSG00000187210	GCNT1	ENSMUSG00000038843	Gcnt1	0.395118	2.66946	2.10982	0.0480738	0.385029	-4.18913
		ENSMUSG00000090386	Mir99ahg	0.458141	1.73101	2.10962	0.0480924	0.385029	-4.0225
ENSG00000179218	CALR	ENSMUSG00000003814	Calr	-0.200773	7.86587	-2.10833	0.048216	0.385651	-4.79098
ENSG00000164604	GPR85	ENSMUSG00000048216	Gpr85	0.132254	5.7701	2.10756	0.0482906	0.386042	-4.68078
ENSG00000115414	FN1	ENSMUSG00000026193	Fn1	-0.337712	6.57505	-2.10662	0.048381	0.386493	-4.75139
ENSG00000183831	ANKRD45	ENSMUSG00000044835	Ankrd45	0.162259	5.0393	2.10644	0.0483984	0.386493	-4.59166
ENSG00000285777		ENSMUSG00000044835	Ankrd45	0.162259	5.0393	2.10644	0.0483984	0.386493	-4.59166
		ENSMUSG00000080538	Gm25541	-1.61687	1.69092	-2.10456	0.0485791	0.386497	-4.03309
ENSG00000166183	ASPG	ENSMUSG00000037686	Aspg	-0.907169	1.12449	-2.10463	0.0485729	0.386497	-3.9881
ENSG00000135744	AGT	ENSMUSG00000031980	Agt	-0.387405	3.79454	-2.10511	0.0485267	0.386497	-4.42985
ENSG00000166233	ARIH1	ENSMUSG00000025234	Arih1	0.17775	7.43012	2.10561	0.0484777	0.386497	-4.78164
ENSG00000113328	CCNG1	ENSMUSG00000020326	Ccng1	0.183151	7.19606	2.10478	0.0485587	0.386497	-4.77408
ENSG00000101310	SEC23B	ENSMUSG00000027429	Sec23b	0.185836	5.77353	2.106	0.0484407	0.386497	-4.68242
ENSG00000078795	PKD2L2	ENSMUSG00000014503	Pkd2l2	0.218813	2.70431	2.1048	0.0485562	0.386497	-4.21257
ENSG00000117318	ID3	ENSMUSG00000007872	Id3	-0.458768	3.44717	-2.10356	0.0486761	0.387064	-4.35628
		ENSMUSG00000081535		-0.625565	0.513006	-2.10297	0.0487335	0.38724	-3.8965
ENSG00000095970	TREM2	ENSMUSG00000023992	Trem2	-0.396944	2.22157	-2.10252	0.0487772	0.38724	-4.14343
ENSG00000100532	CGRRF1	ENSMUSG00000055128	Cgrrf1	-0.241003	3.5513	-2.10271	0.0487583	0.38724	-4.38167
		ENSMUSG00000084779		0.318445	1.72774	2.10227	0.0488014	0.38724	-4.05883
ENSG00000173372	C1QA	ENSMUSG00000036887	C1qa	-0.470839	3.78312	-2.09958	0.049063	0.388905	-4.41359
		ENSMUSG00000079737	3110001I22Rik	0.294199	2.24165	2.09979	0.049043	0.388905	-4.13373
ENSG00000133116	KL	ENSMUSG00000058488	Kl	-1.03333	5.30556	-2.09801	0.0492162	0.389914	-4.68556
ENSG00000112038	OPRM1	ENSMUSG00000000766	Oprm1	0.551678	3.37963	2.09744	0.0492728	0.390156	-4.33176
ENSG00000134897	BIVM	ENSMUSG00000026048	Ercc5	-0.136401	4.93189	-2.09571	0.0494426	0.391295	-4.60892
ENSG00000134899	ERCC5	ENSMUSG00000026048	Ercc5	-0.136401	4.93189	-2.09571	0.0494426	0.391295	-4.60892
ENSG00000270181	BIVM-ERCC5	ENSMUSG00000026048	Ercc5	-0.136401	4.93189	-2.09571	0.0494426	0.391295	-4.60892
ENSG00000196116	TDRD7	ENSMUSG00000035517	Tdrd7	0.141341	5.98499	2.09497	0.049515	0.391455	-4.72179
ENSG00000152580	IGSF10	ENSMUSG00000036334	Igsf10	0.254996	3.34859	2.09497	0.0495145	0.391455	-4.3355
ENSG00000010295	IFFO1	ENSMUSG00000038271	Iffo1	-0.222547	5.19644	-2.0944	0.0495711	0.391693	-4.64528
ENSG00000070950	RAD18	ENSMUSG00000030254	Rad18	0.317929	3.56458	2.09407	0.0496033	0.391741	-4.35927
		ENSMUSG00000085067	Gm15631	-0.503928	1.71087	-2.09226	0.0497826	0.391817	-4.10248
ENSG00000162461	SLC25A34	ENSMUSG00000040740	Slc25a34	-0.440382	2.14211	-2.0924	0.0497683	0.391817	-4.12751
ENSG00000168256	NKIRAS2	ENSMUSG00000017837	Nkiras2	-0.410081	1.70211	-2.08787	0.0502176	0.391817	-4.08496
ENSG00000239382	ALKBH6	ENSMUSG00000042831	Alkbh6	-0.393414	2.96869	-2.08767	0.0502373	0.391817	-4.2981
ENSG00000130561	SAG	ENSMUSG00000056055	Sag	-0.36415	2.92455	-2.08891	0.0501145	0.391817	-4.29297
		ENSMUSG00000086878		-0.359458	8.90093	-2.09015	0.0499913	0.391817	-4.84623
ENSG00000141012	GALNS	ENSMUSG00000015027	Galns	-0.248205	3.25296	-2.09116	0.0498907	0.391817	-4.35142
ENSG00000100106	TRIOBP	ENSMUSG00000033088	Triobp	-0.246287	2.62464	-2.08939	0.050067	0.391817	-4.24062
ENSG00000171126	KCNG3	ENSMUSG00000045053	Kcng3	-0.232106	4.47851	-2.09326	0.0496835	0.391817	-4.54622
ENSG00000145736	GTF2H2	ENSMUSG00000021639	Gtf2h2	-0.178791	4.86569	-2.09271	0.0497378	0.391817	-4.60127
ENSG00000183474	GTF2H2C	ENSMUSG00000021639	Gtf2h2	-0.178791	4.86569	-2.09271	0.0497378	0.391817	-4.60127
ENSG00000108669	CYTH1	ENSMUSG00000017132	Cyth1	-0.147993	6.75802	-2.0878	0.0502252	0.391817	-4.78974
ENSG00000198932	GPRASP1	ENSMUSG00000043384	Gprasp1	0.159002	9.64694	2.08766	0.0502389	0.391817	-4.86215
ENSG00000023734	STRAP	ENSMUSG00000030224	Strap	0.159182	6.62499	2.08877	0.0501285	0.391817	-4.78029
ENSG00000091009	RBM27	ENSMUSG00000024491	Rbm27	0.184921	6.10925	2.09115	0.049892	0.391817	-4.74064
ENSG00000275740		ENSMUSG00000024491	Rbm27	0.184921	6.10925	2.09115	0.049892	0.391817	-4.74064
ENSG00000157625	TAB3	ENSMUSG00000035476	Tab3	0.202606	5.17897	2.0895	0.0500554	0.391817	-4.64255
ENSG00000176623	RMDN1	ENSMUSG00000028229	Rmdn1	0.210901	4.40061	2.09206	0.0498021	0.391817	-4.51878
ENSG00000185666	SYN3	ENSMUSG00000059602	Syn3	0.212231	4.84865	2.09012	0.0499937	0.391817	-4.59268
		ENSMUSG00000093383	Gm20642	0.238976	5.08165	2.09351	0.0496592	0.391817	-4.61734
ENSG00000196368	NUDT11	ENSMUSG00000073293	Nudt10	0.250227	3.74053	2.08822	0.0501833	0.391817	-4.4161
[truncated: 13,659 more rows]
